# Supplementary material for: Patterns of genetic variation and QTLs controlling grain traits in a collection of global wheat germplasm revealed by high-quality SNP markers
Source: BMC Plant Biol. 2022 Sep 22;22:455. doi: 10.1186/s12870-022-03844-x (PMC9494784; doi:10.1186/s12870-022-03844-x)
Supplement: Supplementary file 14 — Additional file 14. [file 12870_2022_3844_MOESM14_ESM.xlsx]

## Sheet: Table S1-Sample Information
Table S1: The list of wheat accessions analyzed in this study. The name, origin, pedigree if available and principal component scores from PCA analysis of each accession were provided
Assay_ID	Type	Improvement Status	Accession ID/Selection history/Origin	Alt. Name or ID	Taxonomy provoded by germplasm database	Origin/repository	Pedigree/Cross name	Phenotyped in CIMMYT nursery	Subpopulation	PC1	PC2	PC3	PC4	PC5
W92	Spring	Cultivar	MXI12-13\MTESTIGOSBW\11	4	Triticum aestivum subsp. aestivum	Kenya	KENYA HEROE		Admixed	4.50585	1.37662	-1.72277	9.79724	-4.10736
W90	Spring	Cultivar	MXI12-13\MTESTIGOSBW\9	2	Triticum aestivum subsp. aestivum	CIMMYT	PROINTA FEDERAL		Admixed	3.12047	-3.50211	3.60902	-4.25401	-17.1674
W282	Spring	Cultivar	MXI09-10\MNARSME4\5		Triticum aestivum subsp. aestivum	ICARDA	FOW 1		Admixed	7.72064	4.37277	-3.38044	4.0791	-0.0928685
W91	Spring	Cultivar	MXI12-13\MTESTIGOSBW\10	3	Triticum aestivum subsp. aestivum	Argentina	KLEIN CACIQUE		Admixed	-1.38236	4.03975	-4.92148	10.1359	-1.85807
W89	Spring	Cultivar	MXI12-13\MTESTIGOSBW\8	1	Triticum aestivum subsp. aestivum	CIMMYT	VOROBEY		Admixed	4.53219	-10.6042	-4.10199	5.15453	6.79552
W286	Spring	Breeders line	MXI09-10\M29SAWSN\91		Triticum aestivum subsp. aestivum	CIMMYT	SERI*3//RL6010/4*YR/3/PASTOR/4/BAV92/5/WBLL1*2/TUKURU/6/PVN//CAR422/ANA/5/BOW/CROW//BUC/PVN/3/YR/4/TRAP#1	29th Semi-Arid Wheat Screening Nursery (SAWSN)	Admixed	7.43787	-4.06567	-2.56202	9.97975	-6.91102
W288	Spring	Breeders line	MXI09-10\M19HRWYT\11		Triticum aestivum subsp. aestivum	CIMMYT	CNO79//PF70354/MUS/3/PASTOR/4/BAV92/5/BH1146*3/ALD//BUC/3/BAU	19th High Rainfall Wheat Yield Trial (HRWYT)	Admixed	11.7551	-1.18801	1.07137	-1.64148	1.99961
W292	Spring	Breeders line	MXI09-10\M19HRWYT\15		Triticum aestivum subsp. aestivum	CIMMYT	SOKOLL/MIRIAM 41	19th High Rainfall Wheat Yield Trial (HRWYT)	Admixed	-2.12737	-7.89045	-0.654906	8.66246	-9.44036
W293	Spring	Breeders line	MXI09-10\M19HRWYT\16		Triticum aestivum subsp. aestivum	CIMMYT	SOKOLL/MIRIAM 41	19th High Rainfall Wheat Yield Trial (HRWYT)	Admixed	-1.17902	-6.31089	-2.04925	9.77984	-8.82569
W299	Spring	Breeders line	MXI09-10\M29SAWSN\210		Triticum aestivum subsp. aestivum	CIMMYT	SOKOLL*2/3/BABAX/LR42//BABAX	29th Semi-Arid Wheat Screening Nursery (SAWSN)	Admixed	4.00305	-11.7885	0.0249861	4.10624	3.02116
W36	Spring	Breeders line	MXI09-10\M44IBWSNBWIR\35	I71	Triticum aestivum subsp. aestivum	CIMMYT	PRL/2*PASTOR//TAM200/TUI	44th International Bread Wheat Screening Nursery (IBWSN)	Admixed	7.97861	3.76887	-7.62878	10.8702	7.90978
W38	Spring	Breeders line	MXI09-10\M44IBWSNBWIR\77	I93	Triticum aestivum subsp. aestivum	CIMMYT	ALTAR 84/AE.SQ//OPATA/3/2*WH 542/7/VEE#8//JUP/BJY/3/F3.71/TRM/4/BCN/5/KAUZ/6/MILAN/KAUZ/8/ATTILA*2/PBW65	44th International Bread Wheat Screening Nursery (IBWSN)	Admixed	10.9636	-4.86712	-0.0561709	5.19459	-3.43982
W50	Spring	Breeders line	MXI09-10\M44IBWSNBWIR\273	I224	Triticum aestivum subsp. aestivum	CIMMYT	PRL/2*PASTOR*2//YANAC	44th International Bread Wheat Screening Nursery (IBWSN)	Admixed	7.02678	-6.52592	4.19401	-6.795	-11.2099
W52	Spring	Breeders line	MXI09-10\M44IBWSNBWIR\289	I235	Triticum aestivum subsp. aestivum	CIMMYT	HUW234+LR34/PRINIA*2//PVN	44th International Bread Wheat Screening Nursery (IBWSN)	Admixed	11.2407	-4.78277	-1.29499	-4.00043	-18.6071
W29	Spring	Breeders line	MXI09-10\M44IBWSNBWIR\291	H136	Triticum aestivum subsp. aestivum	CIMMYT	HUW234+LR34/PRINIA*2//SNLG	44th International Bread Wheat Screening Nursery (IBWSN)	Admixed	7.28206	-4.00522	-7.55721	3.62497	-14.8156
W53	Spring	Breeders line	MXI09-10\M44IBWSNBWIR\293	I239	Triticum aestivum subsp. aestivum	CIMMYT	HUW234+LR34/PRINIA*2//SNLG	44th International Bread Wheat Screening Nursery (IBWSN)	Admixed	9.38819	-3.88267	-5.08289	10.6928	-15.7718
W54	Spring	Breeders line	MXI09-10\M44IBWSNBWIR\294	I241	Triticum aestivum subsp. aestivum	CIMMYT	HUW234+LR34/PRINIA*2//SNLG	44th International Bread Wheat Screening Nursery (IBWSN)	Admixed	7.23668	-4.54929	-5.66668	8.64718	-15.1573
W55	Spring	Breeders line	MXI09-10\M44IBWSNBWIR\297	I244	Triticum aestivum subsp. aestivum	CIMMYT	HUW234+LR34/PRINIA*2//YANAC	44th International Bread Wheat Screening Nursery (IBWSN)	Admixed	8.43992	-4.16402	-6.61253	1.21748	-14.0019
W30	Spring	Breeders line	MXI09-10\M44IBWSNBWIR\298	H139	Triticum aestivum subsp. aestivum	CIMMYT	HUW234+LR34/PRINIA*2//WHEAR	44th International Bread Wheat Screening Nursery (IBWSN)	Admixed	8.26734	-2.99783	-5.89506	1.66753	-8.00517
W58	Spring	Breeders line	MXI09-10\M44IBWSNBWIR\317	I272	Triticum aestivum subsp. aestivum	CIMMYT	INQALAB 91*2/KUKUNA//SNLG/3/PBW343*2/KHVAKI	44th International Bread Wheat Screening Nursery (IBWSN)	Admixed	5.54166	-5.59011	-4.43609	0.894399	-4.02438
W59	Spring	Breeders line	MXI09-10\M44IBWSNBWIR\319	I273	Triticum aestivum subsp. aestivum	CIMMYT	INQALAB 91*2/KUKUNA//YANAC/3/INQALAB 91*2/KUKUNA	44th International Bread Wheat Screening Nursery (IBWSN)	Admixed	4.60181	1.0932	-1.01042	-3.97842	-15.1818
W13	Spring	Breeders line	MXI09-10\M29SAWSN\334	H63	Triticum aestivum subsp. aestivum	CIMMYT	GOUBARA-1/2*SOKOLL	29th Semi-Arid Wheat Screening Nursery (SAWSN)	Admixed	-3.66416	-8.91208	-3.79203	9.05994	-8.32732
W14	Spring	Breeders line	MXI09-10\M29SAWSN\344	H66	Triticum aestivum subsp. aestivum	CIMMYT	SOKOLL*2/4/CHEN/AEGILOPS SQUARROSA (TAUS)//FCT/3/STAR	29th Semi-Arid Wheat Screening Nursery (SAWSN)	Admixed	3.72547	-7.3948	-0.949991	9.4973	-0.535292
W254	Spring	Breeders line	MXI12-13\M16FHBSN\86	6414	Triticum aestivum subsp. aestivum	CIMMYT	VORB*2/4/D67.2/PARANA 66.270//AE.SQUARROSA (320)/3/CUNNINGHAM	16th Fusarium Head Blight Screening Nursery (FHBSN)	Admixed	1.96677	-10.125	-3.1031	4.32381	3.38512
W242	Spring	Breeders line	MXI12-13\M16FHBSN\37	6402	Triticum aestivum subsp. aestivum	CIMMYT	PFAU/WEAVER*2//TRANSFER#12,P88.272.2/3/VORB	16th Fusarium Head Blight Screening Nursery (FHBSN)	Admixed	3.54517	-8.69447	-4.29687	4.51389	16.919
W249	Spring	Breeders line	MXI12-13\M16FHBSN\57	6409	Triticum aestivum subsp. aestivum	CIMMYT	KRONSTAD F2004/VORB	16th Fusarium Head Blight Screening Nursery (FHBSN)	Admixed	5.70971	-9.62558	-1.73908	1.44856	2.94906
W117	Spring	Breeders line	MXI12-13\M25HRWSN\1035	30	Triticum aestivum subsp. aestivum	CIMMYT	CHIBIA//PRLII/CM65531/3/FISCAL*2/4/TAM200/TURACO	25th High Rainfall Wheat Screening Nursery (HRWSN)	Admixed	9.77469	-3.19338	-3.22561	9.13413	-8.34271
W198	Spring	Breeders line	MXI12-13\M25HRWSN\1141	115	Triticum aestivum subsp. aestivum	CIMMYT	TOB/ERA//TOB/CNO67/3/PLO/4/VEE#5/5/KAUZ/6/FRET2/7/2*VORB	25th High Rainfall Wheat Screening Nursery (HRWSN)	Admixed	5.2498	-11.1998	-3.91649	6.08813	6.94886
W115	Spring	Breeders line	MXI12-13\M25HRWSN\1033	28	Triticum aestivum subsp. aestivum	CIMMYT	CHIBIA//PRLII/CM65531/3/FISCAL*2/4/TAM200/TURACO	25th High Rainfall Wheat Screening Nursery (HRWSN)	Admixed	9.30826	-3.50286	-3.17065	9.20624	-8.82131
W116	Spring	Breeders line	MXI12-13\M25HRWSN\1034	29	Triticum aestivum subsp. aestivum	CIMMYT	CHIBIA//PRLII/CM65531/3/FISCAL*2/4/TAM200/TURACO	25th High Rainfall Wheat Screening Nursery (HRWSN)	Admixed	9.74423	-3.28209	-3.18014	9.09143	-8.3328
W200	Spring	Breeders line	MXI12-13\M25HRWSN\1144	117	Triticum aestivum subsp. aestivum	CIMMYT	KA/NAC//TRCH/3/2*VORB	25th High Rainfall Wheat Screening Nursery (HRWSN)	Admixed	6.75499	-11.1349	-2.31804	4.83325	8.70054
W202	Spring	Breeders line	MXI12-13\M25HRWSN\1146	119	Triticum aestivum subsp. aestivum	CIMMYT	BETTY/3/CHEN/AE.SQ//2*OPATA/4/BAVIS	25th High Rainfall Wheat Screening Nursery (HRWSN)	Admixed	1.71316	-7.8	1.51921	-3.76948	5.33143
W203	Spring	Breeders line	MXI12-13\M25HRWSN\1147	121	Triticum aestivum subsp. aestivum	CIMMYT	BETTY/3/CHEN/AE.SQ//2*OPATA/4/BAVIS	25th High Rainfall Wheat Screening Nursery (HRWSN)	Admixed	3.99549	-8.13702	4.14525	-2.6587	2.77269
W204	Spring	Breeders line	MXI12-13\M25HRWSN\1148	122	Triticum aestivum subsp. aestivum	CIMMYT	BETTY/3/CHEN/AE.SQ//2*OPATA/4/BAVIS	25th High Rainfall Wheat Screening Nursery (HRWSN)	Admixed	4.39136	-8.34221	4.0537	-2.16253	3.42428
W208	Spring	Breeders line	MXI12-13\M25HRWSN\1154	126	Triticum aestivum subsp. aestivum	CIMMYT	BAVIS*2/VORB	25th High Rainfall Wheat Screening Nursery (HRWSN)	Admixed	7.22737	-9.53691	0.779508	-1.85231	10.5011
W258	Spring	Breeders line	MXI12-13\M16FHBSN\152	6418	Triticum aestivum subsp. aestivum	CIMMYT	PFAU/WEAVER*2//TRANSFER#12,P88.272.2*2/4/CHIBIA//PRLII/CM65531/3/SKAUZ/BAV92	16th Fusarium Head Blight Screening Nursery (FHBSN)	Admixed	14.6876	-1.58902	3.01476	2.99501	14.4439
W263	Spring	Breeders line	MXI12-13\M16FHBSN\169	6425	Triticum aestivum subsp. aestivum	CIMMYT	KISKADEE #1/CBRD/3/PFAU/WEAVER*2//TRANSFER#12,P88.272.2	16th Fusarium Head Blight Screening Nursery (FHBSN)	Admixed	14.028	-2.39517	-1.21104	5.66791	15.1158
W265	Spring	Breeders line	MXI12-13\M16FHBSN\173	6427	Triticum aestivum subsp. aestivum	CIMMYT	ATTILA/2*PASTOR//FISCAL/3/EMB16/CBRD//CBRD	16th Fusarium Head Blight Screening Nursery (FHBSN)	Admixed	1.89482	-1.69014	-5.59068	11.3041	0.766984
W268	Spring	Breeders line	MXI12-13\M16FHBSN\182	6430	Triticum aestivum subsp. aestivum	CIMMYT	ND643//2*PRL/2*PASTOR/3/HEILO	16th Fusarium Head Blight Screening Nursery (FHBSN)	Admixed	11.8671	-3.13418	-5.44793	9.88779	7.06826
W356	Spring	Breeders line	MXI14-15\M36ES23SA14H\217	5H38	Triticum aestivum subsp. aestivum	CIMMYT	TILHI/SOKOLL*2//KINGBIRD #1	14th High Temperature Wheat Yield Trial (HTWYT)	Admixed	1.6711	-9.27608	3.39639	-2.4023	-6.40645
W273	Spring	Breeders line	MXI12-13\M16FHBSN\201	6435	Triticum aestivum subsp. aestivum	South Africa	GAMENYA	16th Fusarium Head Blight Screening Nursery (FHBSN)	Admixed	-3.77262	-0.185445	-8.43434	4.44919	-25.0611
W67	Spring	Advanced/improved cultivar	BW39000	REES	Triticum aestivum subsp. aestivum	Australia			Admixed	12.6802	-5.41137	-4.48531	3.83047	-14.9436
W78	Spring	Advanced/improved cultivar	BW39006		Triticum aestivum subsp. aestivum	Australia			Admixed	8.48	-3.78817	-2.89214	-9.52359	-14.1831
W81	Spring	Advanced/improved cultivar	BW39004		Triticum aestivum subsp. aestivum	Australia			Admixed	1.55025	2.33353	-7.18132	-8.10636	-17.3606
W83	Spring	Advanced/improved cultivar	BW38996	WYLAH	Triticum aestivum subsp. aestivum	Australia			Admixed	-2.80553	5.98701	-11.5122	10.8176	-10.0968
W88	Spring	Advanced/improved cultivar	BW39002	DRYSDALE	Triticum aestivum subsp. aestivum	Australia			Admixed	11.8545	-5.73204	-4.46577	3.97307	-13.5351
W220	Spring	Cultivar	PI442900	Cook	Triticum aestivum subsp. aestivum	Australia, Queensland	Timgalen / Condor /2/ Condor		Admixed	-1.01538	8.82287	-10.8543	12.4507	-6.95535
W221	Spring	Cultivar	PI442899	Banks	Triticum aestivum subsp. aestivum	Australia, Queensland	PWTH/CONDOR//2*CONDOR		Admixed	-1.62035	9.64097	-11.4245	12.3705	-7.62388
W222	Spring	Cultivar	PI495818	Sundor	Triticum aestivum subsp. aestivum	Australia, New South Wales	3Ag14/4*Condor		Admixed	-2.58362	6.14995	-11.3985	10.6036	-12.5267
W223	Spring	Cultivar	PI591917	Tasman	Triticum aestivum subsp. aestivum	Australia, Queensland			Admixed	6.44413	-0.910285	-3.94757	2.20178	-17.2743
W224	Spring	Cultivar	PI464644	Avocet	Triticum aestivum subsp. aestivum	Australia, New South Wales			Admixed	-2.53169	9.91807	-11.4184	13.3799	-2.0348
W226	Spring	Cultivar	PI518648	Laura	Triticum aestivum subsp. aestivum	Canada, Saskatchewan	BW15(Manitou/Tobari 66)/BW517(Carazinho/CT 763//Atlas 66/CT 262		Admixed	-5.85742	4.45577	-5.8033	3.25217	-9.35187
W228	Spring	Cultivar	PI591920	Goroke	Triticum aestivum subsp. aestivum	Australia, Victoria	TM56*2/AUSEN4-21//77-702D [3AG3/4*Condor]		Admixed	-0.273498	7.58128	-12.3422	8.78453	-11.3537
W229	Spring	Cultivar	PI591918	Pelsart	Triticum aestivum subsp. aestivum	Australia, Queensland	Potam 70/4*Cook		Admixed	-5.05314	7.5932	-9.1658	7.23183	-6.7959
W230	Spring	Cultivar	PI531174	Qian Feng 1	Triticum aestivum subsp. aestivum	China			Admixed	1.98497	6.9834	-5.89427	7.56801	3.08399
W234	Spring	Cultivar	PI511874	Kulin	Triticum aestivum subsp. aestivum	Australia, Western Australia	Bodallin//Gamenya/Inia 66		Admixed	3.52476	-5.02935	-5.86256	6.94582	-22.6344
W235	Spring	Cultivar	PI268329	Gamenya	Triticum aestivum subsp. aestivum	Australia, New South Wales	Kenya 117A/2*Gabo//Mentana/6*Gabo		Admixed	-3.64943	-0.183071	-8.65694	4.51087	-24.4553
W239	Spring	Cultivar	PI573736	Champtal	Triticum aestivum subsp. aestivum	France	Maris Huntsman/H76267		Admixed	-1.4111	7.56697	-2.1675	12.4665	-2.58375
W240	Spring	Cultivar	PI591905	Cadoux	Triticum aestivum subsp. aestivum	Australia, Western Australia	Centrifen/Gamenya//Gamenya/3/Jacup		Admixed	-2.68008	-0.528128	-8.75402	9.48519	-23.1065
W372	Spring	Cultivar	PI636074	Arrino	Triticum aestivum subsp. aestivum	Australia, Western Australia	77-W-660/Eradu		Admixed	3.41843	3.04676	-4.21655	-5.62648	-20.7488
W373	Spring	Cultivar	PI636075	Calingiri	Triticum aestivum subsp. aestivum	Australia, Western Australia	Chino/Kulin//Reeves		Admixed	3.91946	-3.79644	-2.84916	7.5752	-16.4927
W374	Spring	Cultivar	PI636076	Nyabing	Triticum aestivum subsp. aestivum	Australia, Western Australia	3-AG-3/Aroona/4/Condor*4//3-AG-14/Condor/3/Jabiru		Admixed	4.18953	3.45155	-8.24363	13.6813	-11.7975
W404	Spring	Cultivar	PI124820	Ghurka	Triticum aestivum subsp. aestivum	Australia, Victoria			Admixed	0.693685	10.342	-1.9927	0.905095	0.236445
W405	Spring	Breeding material	PI140949	AB 21/1.1.1.5	Triticum aestivum subsp. aestivum	Australia, New South Wales	Bobin/Bobin/Gaza		Admixed	-5.20622	2.34651	-11.4586	1.97484	-23.2077
W418	Spring	Cultivar	PI464645	Bindawarra	Triticum aestivum subsp. aestivum	Australia, South Australia			Admixed	-3.43586	5.54507	-5.22222	7.15055	-16.8818
W493	Spring	Landrace	PI477910	PLT 76-2000	Triticum aestivum subsp. aestivum	Peru, Ancash	Mexico 120/Koda//Raven		Admixed	1.79227	9.45228	-4.89371	15.2216	1.20421
W500	Spring	Landrace	PI430034	W146	Triticum aestivum subsp. aestivum	India, Jammu and Kashmir			Admixed	13.6411	-5.5326	-4.57981	6.69019	-1.12837
W514	Spring	Landrace	PI481709	26	Triticum aestivum subsp. aestivum	Bhutan, Paro			Admixed	14.0926	-6.15693	-4.44141	6.87436	-0.587734
W531	Spring	Landrace	PI436392	311	Triticum aestivum subsp. aestivum	Chile, Los Lagos			Admixed	1.68223	9.83238	-6.61688	5.69352	-4.42571
W532	Spring	Landrace	PI565197	Kara Huma	Triticum aestivum subsp. aestivum	Bolivia, Cochabamba			Admixed	3.70312	6.28847	-1.60881	9.95014	-1.50338
W533	Spring	Landrace	PI265018		Triticum aestivum subsp. aestivum	Greece			Admixed	0.842158	10.2506	-1.58706	0.795478	0.405476
W564	Spring	Landrace	PI639319	TJK03-20	Triticum aestivum subsp. aestivum	Tajikistan, nohiyahoi tobei jumhur			Admixed	-1.14425	11.6942	-6.09739	-14.152	2.08998
W575	Spring	Cultivar	PI324073	NP 829	Triticum aestivum subsp. aestivum	India, Delhi			Admixed	-1.24221	9.30064	-8.92371	-7.53036	-14.9096
W579	Spring	Cultivar	PI428366		Triticum aestivum subsp. aestivum	China, Jilin Sheng			Admixed	-2.45706	7.10607	-2.99879	12.4009	-2.31293
W582	Spring	Cultivar	PI519554	Pakistan 20	Triticum aestivum subsp. aestivum	Pakistan			Admixed	4.33979	0.555884	-6.87263	-4.37141	-19.1023
W586	Spring	Cultivar	PI384028		Triticum aestivum subsp. aestivum	Israel			Admixed	4.36365	7.22282	-8.81778	12.4034	2.2551
W593	Spring	Cultivar	PI543893	Rawhide	Triticum aestivum subsp. aestivum	United States, Nebraska			Admixed	-1.55016	14.1159	-11.2876	5.99932	12.577
W595	Spring	Cultivar	PI591905	Cadoux	Triticum aestivum subsp. aestivum	Australia, Western Australia			Admixed	-2.7166	-0.426323	-8.68924	9.30975	-22.9299
W596	Spring	Cultivar	PI386167	Oxley	Triticum aestivum subsp. aestivum	Australia, Queensland			Admixed	-1.02303	2.30331	-6.54562	11.7903	-9.97689
W597	Spring	Cultivar	PI636074	Arrino	Triticum aestivum subsp. aestivum	Australia, Western Australia			Admixed	3.47769	3.02733	-5.07405	-6.05162	-21.8638
W599	Spring	Cultivar	PI591910	Janz	Triticum aestivum subsp. aestivum	Australia, Queensland			Admixed	-3.41459	5.66039	-11.8062	7.84981	-9.27324
W600	Spring	Cultivar	PI483056	Hyden	Triticum aestivum subsp. aestivum	Australia			Admixed	2.66586	-5.34854	-4.94169	7.03276	-17.3882
W603	Spring	Cultivar	PI572697	Sunbri	Triticum aestivum subsp. aestivum	Australia, New South Wales			Admixed	-5.25936	6.94789	-7.87346	5.46161	-5.84327
W604	Spring	Cultivar	PI268329	Gamenya	Triticum aestivum subsp. aestivum	Australia, New South Wales			Admixed	-3.63676	-0.251151	-7.71013	4.13956	-23.8618
W605	Spring	Cultivar	PI572700	Batavia	Triticum aestivum subsp. aestivum	Australia, Queensland			Admixed	0.765234	-0.91072	-9.15097	7.85727	-10.3437
W607	Spring	Cultivar	PI572696	Cunningham	Triticum aestivum subsp. aestivum	Australia, Queensland			Admixed	-1.57717	8.99936	-11.288	8.86872	-5.05054
W608	Spring	Cultivar	PI520258	Suneca	Triticum aestivum subsp. aestivum	Australia, New South Wales			Admixed	-1.98903	7.83441	-7.58027	-6.95394	-11.0088
W611	Spring	Cultivar	PI636075	Calingiri	Triticum aestivum subsp. aestivum	Australia, Western Australia			Admixed	4.44276	-3.48565	-3.0888	7.84664	-16.0317
W612	Spring	Cultivar	PI572695	Reeves	Triticum aestivum subsp. aestivum	Australia, Western Australia			Admixed	2.53597	-4.59396	-4.4828	8.37511	-15.3213
W615	Spring	Cultivar	PI483057	Gutha	Triticum aestivum subsp. aestivum	Australia, Western Australia			Admixed	-1.53181	1.36706	-8.49927	7.077	-24.3302
W616	Spring	Cultivar	PI495817	Skua	Triticum aestivum subsp. aestivum	Australia, New South Wales			Admixed	-2.46122	7.25596	-12.305	10.3804	-11.1384
W618	Spring	Cultivar	PI442902	Kite	Triticum aestivum subsp. aestivum	Australia, New South Wales			Admixed	-2.41541	7.67816	-9.35404	18.0344	-14.3858
W619	Spring	Cultivar	PI442903	Millewa	Triticum aestivum subsp. aestivum	Australia, Victoria			Admixed	-5.34292	8.0441	-9.19343	6.63242	-5.94667
W620	Spring	Cultivar	PI636076	Nyabing	Triticum aestivum subsp. aestivum	Australia, Western Australia			Admixed	3.26828	6.17162	-9.32947	13.8406	-10.8164
W621	Spring	Cultivar	PI572701	Excalibur	Triticum aestivum subsp. aestivum	Australia, South Australia			Admixed	0.0445901	4.55284	-5.50731	14.0494	-7.8186
W427	Spring	Cultivar	PI519399	Ron	Triticum aestivum subsp. aestivum	Turkey			Admixed	-1.59631	1.82439	-5.40268	8.21001	-10.5236
W429	Spring	Cultivar	PI520166	Ulucak 75	Triticum aestivum subsp. aestivum	Turkey			Admixed	2.59428	-3.07947	-3.57879	-2.52088	-23.8738
W438	Spring	Cultivar	PI659592	Moulin	Triticum aestivum subsp. aestivum	France			Admixed	-2.65664	11.014	-4.91359	12.9277	-6.27933
W694	Spring	Cultivar	PI338916	Inia 66	Triticum aestivum subsp. aestivum	Mexico, Ciudad de Mexico			Admixed	-0.623719	11.6453	-11.1456	12.3715	-0.176332
W696	Spring	Uncertain improvement status	PI447351	Lung Chun No. 2	Triticum aestivum subsp. aestivum	China, Gansu Sheng			Admixed	-1.30291	9.01707	-11.9109	11.868	-7.8246
W700	Spring	Breeding material	PI519011	N-1254-5C-2C-2C	Triticum aestivum subsp. aestivum	Chile			Admixed	-1.21786	11.0442	-7.56246	13.3226	-3.29343
W702	Spring	Cultivar	PI520107	Cumhuriyet 75	Triticum aestivum subsp. aestivum	Turkey			Admixed	2.66627	9.11878	-3.65517	6.1856	-3.6279
W703	Spring	Cultivar	PI531005	Grandin	Triticum aestivum subsp. aestivum	United States, North Dakota			Admixed	-6.6894	5.04426	-3.96138	9.56069	-6.19659
W704	Spring	Cultivar	PI572730	Chapingo VF74	Triticum aestivum subsp. aestivum	Mexico, Ciudad de Mexico			Admixed	3.83124	1.45992	-0.575037	-0.8021	-15.8059
W705	Spring	Cultivar	PI599988	DK-22S	Triticum aestivum subsp. aestivum	United States, Texas			Admixed	3.30641	-5.2656	-9.02943	4.96268	-19.9495
W706	Spring	Breeding material	PI613317	CIGM90.412	Triticum aestivum subsp. aestivum	Mexico, Ciudad de Mexico			Admixed	-14.8027	-10.3729	1.57815	-2.88709	-9.02966
W707	Spring	Breeding material	PI613323	CIGM90.1291	Triticum aestivum subsp. aestivum	Mexico, Ciudad de Mexico			Admixed	-3.49208	-5.09986	1.95905	-4.46714	2.42798
W708	Spring	Breeding material	PI620638	IDO580	Triticum aestivum subsp. aestivum	United States, Idaho			Admixed	-12.9984	-4.43963	-5.94053	5.33975	-16.2682
W709	Spring	Breeding material	PI641166	CJ 9311	Triticum aestivum subsp. aestivum	China, Jiangsu Sheng			Admixed	-3.25697	13.2807	-7.82756	-1.45322	-7.17546
W570	Spring	Cultivar	CItr17272		Triticum aestivum subsp. aestivum	Canada, Manitoba			Admixed	-4.22781	5.50802	-3.22812	6.23757	-10.0424
W572	Spring	Breeding material	CItr13777		Triticum aestivum subsp. aestivum	Canada, Manitoba			Admixed	-3.704	7.19437	-6.15869	10.7296	1.55281
W724	Spring	Breeders line	CMSA08M00445S-040ZTM-050Y-22ZTM-010Y-0B		Triticum aestivum subsp. aestivum	CIMMYT	NING MAI 96035/FINSI//HEILO/3/NAVJ07		Admixed	11.4057	-9.82764	-0.899332	-13.3259	-8.74789
W725	Spring	Breeders line	CMSA08M00451S-040ZTM-050Y-46ZTM-010Y-0B		Triticum aestivum subsp. aestivum	CIMMYT	NING MAI 96035/FINSI//HEILO/4/YANG87-142//SHA4/CHIL/3/TNMU		Admixed	7.71869	1.95661	-6.40964	6.67718	-0.492496
W738	Spring	Breeders line	CMSS09B01034T-099TOPY-099M-099Y-0BF-1WGY		Triticum aestivum subsp. aestivum	CIMMYT	PRL/2*PASTOR//PBW343*2/KUKUNA/3/GONDO/CBRD/4/NELOKI		Admixed	0.766911	8.08432	-4.46445	7.16446	1.4387
W739	Spring	Breeders line	CMSS09B01036T-099TOPY-099M-099Y-0BF-1WGY		Triticum aestivum subsp. aestivum	CIMMYT	PBW343/PASTOR//OTUS/TOBA97*2/3/NG8675/CBRD//SHA5/WEAVER		Admixed	-0.422317	9.24608	-4.05516	6.59588	0.666839
W740	Spring	Breeders line	CMSS09B01044T-099TOPY-099M-099Y-0BF-1WGY		Triticum aestivum subsp. aestivum	CIMMYT	WHEAR/KIRITATI/3/C80.1/3*BATAVIA//2*WBLL1/4/NG8675/CBRD//SHA5/WEAVER/5/WHEAR/KUKUNA/3/C80.1/3*BATAVIA//2*WBLL1		Admixed	7.25475	-12.4979	3.53554	-10.3543	-16.7379
W741	Spring	Breeders line	CMSS09B01053T-099TOPY-099M-099Y-0BF-1WGY		Triticum aestivum subsp. aestivum	CIMMYT	PFAU/MILAN//TROST/3/PBW65/2*SERI.1B/7/TNMU/6/CEP80111/CEP81165/5/IAC5/4/YKT406/3/AG/ASN//ATR/8/PFAU/SERI.1B//AMAD/3/KRONSTAD F2004		Admixed	-5.37752	14.9056	-9.57634	9.04545	-0.759353
W742	Spring	Breeders line	CMSS09B01029T-099TOPY-099M-099Y-0BF-12RGY		Triticum aestivum subsp. aestivum	CIMMYT	SAAR/2*WAXWING//HEILO/8/NG8201/KAUZ/4/SHA7//PRL/VEE#6/3/FASAN/5/MILAN/KAUZ/6/ACHYUTA/7/PBW343*2/KUKUNA		Admixed	-2.52584	8.10413	-3.40565	9.13536	-2.96546
W743	Spring	Breeders line	CMSS09B01030T-099TOPY-099M-099Y-0BF-5RGY		Triticum aestivum subsp. aestivum	CIMMYT	CAL/NH//H567.71/3/SERI/4/CAL/NH//H567.71/5/2*KAUZ/6/WH576/7/WH 542/8/WAXWING*2/9/NG8675/CBRD		Admixed	-2.57139	13.1565	-7.86507	7.41398	2.41747
W754	Spring	Breeders line	CMSA09Y01051S-050Y-17BMX-7Y-0B		Triticum aestivum subsp. aestivum	CIMMYT	EUCLIDE/5/CROC_1/AE.SQUARROSA (205)//BORL95/3/PRL/SARA//TSI/VEE#5/4/FRET2		Admixed	5.41004	-8.14156	2.15147	6.13944	2.52823
W767	Spring	Breeders line	CMSA09Y00978S-050Y-16BMX-5Y-0B		Triticum aestivum subsp. aestivum	CIMMYT	MERCATO/5/CROC_1/AE.SQUARROSA (205)//BORL95/3/PRL/SARA//TSI/VEE#5/4/FRET2		Admixed	7.3864	-5.98136	0.342684	8.38349	7.97783
W768	Spring	Cultivar	CMSA07WM00076S-050Y-040ZTM-040ZTY-44ZTM-010Y-02B-0Y		Triticum aestivum subsp. aestivum	CIMMYT	MERCATO/VORB		Admixed	0.181097	2.95334	-5.17559	8.96139	2.36078
W781	Spring	Breeders line	CMSA08Y00308T-050M-050Y-040ZTM-050Y-52BMX-012Y-0B		Triticum aestivum subsp. aestivum	CIMMYT	PREMIO//JNRB.5/PIFED/3/KA/NAC//TRCH		Admixed	12.7344	-7.38333	2.01499	8.25291	6.42335
W782	Spring	Breeders line	CMSA08Y00314T-050M-050Y-040ZTM-050Y-74BMX-012Y-0B		Triticum aestivum subsp. aestivum	CIMMYT	PREMIO/5/TUI//2*SUNCO/SA1166/3/TUI/4/FINSI/6/VORB		Admixed	4.13559	-7.1824	-0.939653	-6.54373	3.1321
W793	Spring	Cultivar	CIGM87.116-3Y-2M-1PR-3M-2PR-4B-0PR-1Y-0M	CHIRYA.3	Triticum aestivum subsp. aestivum	CIMMYT			Admixed	0.55556	7.95311	-2.2546	-1.26641	-11.3221
W794	Spring	Cultivar	CM31678-R-4Y-2M-21Y-0M-0MEX	CIANO T 79	Triticum aestivum subsp. aestivum	Mexico			Admixed	10.7138	1.4716	-7.27796	4.55007	-10.5596
W624	Spring	Cultivar	HAAS8676		Triticum aestivum subsp. aestivum	China			Admixed	8.15894	-11.9316	0.708928	1.97471	11.9065
W667	Spring	Cultivar	Cltr12470		Triticum aestivum subsp. aestivum	Brazil, Rio Grande do Sul			Admixed	2.49784	7.24625	1.19187	4.92932	0.262952
W670	Spring	Cultivar	Cltr13775		Triticum aestivum subsp. aestivum	Canada, Manitoba			Admixed	-8.5218	6.70285	-7.31555	10.695	-1.78585
W671	Spring	Cultivar	Cltr13927		Triticum aestivum subsp. aestivum	Mexico, Ciudad de Mexico			Admixed	1.38309	7.80077	-9.24442	8.57154	-3.95416
W672	Spring	Cultivar	Cltr13986		Triticum aestivum subsp. aestivum	United States, Minnesota			Admixed	-8.30903	3.71399	-3.03212	8.88145	-0.565029
W673	Spring	Cultivar	Cltr15284		Triticum aestivum subsp. aestivum	United States, California			Admixed	-0.898436	10.2727	-9.82428	11.6332	-4.32024
W676	Spring	Cultivar	Cltr17414		Triticum aestivum subsp. aestivum	United States, California			Admixed	11.005	-1.71398	-1.21958	-3.09619	-13.005
W677	Spring	Cultivar	Cltr17828		Triticum aestivum subsp. aestivum	United States, Montana			Admixed	6.65151	3.3747	-2.14079	6.48127	-3.35472
W60	Spring	Advanced/improved cultivar	PBW343		Triticum aestivum subsp. aestivum	CIMMYT	NORD DEPREZ/VG9144//KALYANSONA/BLUEBIRD/3/YACO/4/VEERY #5		Admixed	12.4664	-0.889777	0.84565	-9.20371	-13.5627
W66	Spring	Advanced/improved cultivar	CWI29073		Triticum aestivum subsp. aestivum	Australia	CIANO F 67/GALLO		Admixed	-0.35945	-1.85987	-3.67265	0.176251	-22.5366
W69	Spring	Advanced/improved cultivar	CWI78185		Triticum aestivum subsp. aestivum	Mexico	ISWRN-297/2*GABO//MADDEN		Admixed	0.974328	-2.45513	-5.48836	12.1722	-17.3042
W70	Spring	Breeders line	BW36449		Triticum aestivum subsp. aestivum	Mexico	PASTOR/3/ALTAR 84/AEGILOPS SQUARROSA (TAUS)//OPATA M 85		Admixed	-0.0797814	-11.1549	-2.03326	5.74575	-3.67301
W73	Spring	Advanced/improved cultivar	CWI51048		Triticum aestivum subsp. aestivum	Australia			Admixed	2.76126	10.4001	-8.36414	2.95845	-12.2223
W75	Spring	Advanced/improved cultivar	BW35202		Triticum aestivum subsp. aestivum	Canada	NBB134/70M009		Admixed	-1.44156	4.4009	-1.2594	5.29856	-11.457
PBW343	Spring	Advanced/improved cultivar	BW30655		Triticum aestivum subsp. aestivum	CIMMYT	NORD DEPREZ/VG9144//KALYANSONA/BLUEBIRD/3/YACO/4/VEERY #5		Admixed	12.5194	-0.600242	0.765952	-9.27216	-14.0113
PI511874	Spring	Cultivar	Kulin		Triticum aestivum subsp. aestivum	Australia, Western Australia	Bodallin//Gamenya/Inia 66		Admixed	3.51602	-5.04194	-5.86665	6.95036	-22.6393
PI531174	Spring	Cultivar	Qian Feng 1		Triticum aestivum subsp. aestivum	China			Admixed	2.23462	6.8898	-5.94524	7.72516	3.1007
W275	Spring	Cultivar	TCS2	TCS2	Triticum aestivum subsp. aestivum	TDARES			Admixed	-3.21926	4.77539	-7.93637	5.12802	-16.6859
W276	Spring	Cultivar	TC29	TC29	Triticum aestivum subsp. aestivum	TDARES			Admixed	-3.08946	4.44295	-8.70076	3.89851	-18.198
W277	Spring	Cultivar	TC31	TC31	Triticum aestivum subsp. aestivum	TDARES			Admixed	-0.75197	11.388	-8.34428	11.2888	-2.02256
W278	Spring	Cultivar	TC34	TC34	Triticum aestivum subsp. aestivum	TDARES			Admixed	0.702456	6.15295	-7.20908	3.77719	-12.8974
W281	Spring	Cultivar	B1	B1	Triticum aestivum subsp. aestivum	TDARES			Admixed	-2.95138	9.38678	-14.261	-4.92367	-7.38542
I273	Spring	Breeders line			Triticum aestivum subsp. aestivum	TDARES			Admixed	9.25297	-4.80826	1.47414	-9.44235	-13.8007
F6430	Spring	Cultivar			Triticum aestivum subsp. aestivum	TDARES			Admixed	12.7822	-3.74241	-3.05603	8.97338	5.50307
TC34	Spring	Cultivar			Triticum aestivum subsp. aestivum	TDARES			Admixed	0.262166	5.71268	-8.29431	6.06972	-12.1837
TCS2	Spring	Cultivar			Triticum aestivum subsp. aestivum	TDARES			Admixed	-3.43464	4.93853	-8.13835	5.05545	-16.7442
W274	Spring	Breeders line	MXI12-13\M16FHBSN\204	6436	Triticum aestivum subsp. aestivum	CIMMYT	SUMAI #3	16th Fusarium Head Blight Screening Nursery (FHBSN)	Pop1	-8.62185	20.392	-14.3865	-2.58824	5.23497
W72	Spring	Advanced/improved cultivar	BW39007		Triticum aestivum subsp. aestivum	Australia			Pop1	-73.2674	-39.1977	-2.779	-1.00716	3.17211
W74	Spring	Advanced/improved cultivar	BW39001		Triticum aestivum subsp. aestivum	Australia			Pop1	-7.1912	15.0559	-14.0608	12.9327	-9.99466
W84	Spring	Advanced/improved cultivar	BW32969		Triticum aestivum subsp. aestivum	Australia	COOK*2/VPM-1//3*COOK		Pop1	-5.35339	8.22907	-9.38471	6.36956	-6.25695
W86	Spring	Advanced/improved cultivar	BW32951		Triticum aestivum subsp. aestivum	Australia	VPM-1/5*COOK//4*SPEAR		Pop1	-7.46231	15.025	-14.5294	13.66	-9.84087
W87	Spring	Advanced/improved cultivar	BW32952		Triticum aestivum subsp. aestivum	Australia	MOLINEUX/3*DAGGER		Pop1	-5.65585	15.6685	-8.65793	13.0796	-8.67775
W225	Spring	Cultivar	PI447382		Triticum aestivum subsp. aestivum	China, Xinjiang Uygur Zizhiqu			Pop1	-6.29229	17.7686	-6.60656	3.38056	2.19012
W227	Spring	Cultivar	PI611477		Triticum aestivum subsp. aestivum	China			Pop1	-5.88445	17.3067	-8.82496	2.69101	1.63481
W231	Spring	Cultivar	PI531179		Triticum aestivum subsp. aestivum	China			Pop1	-6.96877	12.5332	-7.24588	6.29853	-2.22845
W232	Spring	Cultivar	PI495819		Triticum aestivum subsp. aestivum	Australia, New South Wales	Darf*4/3Ag14		Pop1	-3.6225	8.03276	-9.47613	17.9839	-14.3736
W233	Spring	Cultivar	PI462148		Triticum aestivum subsp. aestivum	China, Jiangsu Sheng			Pop1	-6.28676	15.0873	-12.849	6.14243	-0.745889
W236	Spring	Cultivar	PI322280		Triticum aestivum subsp. aestivum	India	EG 593/Kharchia		Pop1	-9.08377	18.0578	-18.2007	-34.5481	-3.70355
W237	Spring	Cultivar	PI591922		Triticum aestivum subsp. aestivum	Australia, South Australia	Veranopolis/3*RAC177//3*Spear/3/Dagger		Pop1	-6.89175	16.4584	-14.0955	15.0459	-10.0555
W238	Spring	Breeding material	PI89193	Lawson	Triticum aestivum subsp. aestivum	Australia, New South Wales	Clarendon/Forelock		Pop1	-9.8262	16.5232	-6.39932	21.1531	-4.31158
W369	Spring	Breeding material	PI80342	C 86	Triticum aestivum subsp. aestivum	Australia, Western Australia	Florence/Velvet Don		Pop1	-18.6907	9.18359	-2.36255	17.3446	0.746794
W370	Spring	Cultivar	PI81604	Noongaar	Triticum aestivum subsp. aestivum	Australia, Western Australia	Sunset/Gluyas Early		Pop1	-6.41564	16.7771	-13.5531	9.31563	-8.51446
W371	Spring	Cultivar	PI194071	Bungulla	Triticum aestivum subsp. aestivum	Australia, Western Australia	selection from Bencubbin		Pop1	-7.68999	14.7763	-10.6748	19.2999	-9.34305
W375	Spring	Cultivar	PI89188	Barwang	Triticum aestivum subsp. aestivum	Australia, New South Wales	Hard Federation/Gresley		Pop1	-4.51927	16.5785	-8.9296	8.20103	-2.83321
W376	Spring	Cultivar	PI89190	Burrill	Triticum aestivum subsp. aestivum	Australia, New South Wales	Warden/Hard Federation		Pop1	-8.16982	14.2768	-9.81734	19.7881	-7.04918
W377	Spring	Cultivar	PI89193		Triticum aestivum subsp. aestivum	Australia, New South Wales			Pop1	-8.54313	13.0456	-3.09957	10.5142	-5.73533
W378	Spring	Cultivar	PI89425		Triticum aestivum subsp. aestivum	Australia, New South Wales			Pop1	-5.76047	12.9136	-6.01111	16.1173	-7.17064
W379	Spring	Breeding material	PI106208		Triticum aestivum subsp. aestivum	Australia, New South Wales			Pop1	-11.0339	17.4247	-1.58364	2.65062	-3.55341
W380	Spring	Cultivar	PI106321		Triticum aestivum subsp. aestivum	Australia, New South Wales			Pop1	-9.09388	8.83716	-8.33257	16.6009	-11.9817
W381	Spring	Breeding material	PI113921		Triticum aestivum subsp. aestivum	Australia, New South Wales			Pop1	-5.36246	12.9234	-7.18762	18.2952	-8.13708
W382	Spring	Breeding material	PI113936		Triticum aestivum subsp. aestivum	Australia, New South Wales			Pop1	-4.42876	17.6601	-13.8009	-14.2707	-1.04527
W383	Spring	Uncertain improvement status	PI114639		Triticum aestivum subsp. aestivum	Australia, New South Wales			Pop1	-5.27054	15.2556	-12.4522	12.6404	-0.162802
W385	Spring	Breeding material	PI117516		Triticum aestivum subsp. aestivum	Australia, New South Wales			Pop1	-8.829	17.2558	-7.44987	13.2023	-1.0187
W386	Spring	Breeding material	PI117517		Triticum aestivum subsp. aestivum	Australia, New South Wales			Pop1	-8.18822	16.4342	-5.50518	17.6798	-1.33237
W387	Spring	Breeding material	PI117731		Triticum aestivum subsp. aestivum	Australia, New South Wales			Pop1	-14.3082	15.4089	-4.41223	15.1923	-4.95234
W389	Spring	Breeding material	PI124844		Triticum aestivum subsp. aestivum	Australia, New South Wales			Pop1	-10.1019	15.363	-5.15966	17.8056	-4.67913
W390	Spring	Breeding material	PI124847		Triticum aestivum subsp. aestivum	Australia, New South Wales			Pop1	-9.99349	12.397	-8.90363	12.5995	3.57961
W391	Spring	Breeding material	PI124848		Triticum aestivum subsp. aestivum	Australia, New South Wales			Pop1	-13.9949	16.1737	2.24386	7.83454	-4.15836
W392	Spring	Breeding material	PI131262		Triticum aestivum subsp. aestivum	Australia, New South Wales			Pop1	-3.03572	16.5972	-12.7098	13.9661	-3.64776
W393	Spring	Breeding material	PI131273		Triticum aestivum subsp. aestivum	Australia, New South Wales			Pop1	-4.97592	15.2058	-10.6665	16.8044	-2.72663
W394	Spring	Breeding material	PI133297		Triticum aestivum subsp. aestivum	Australia, New South Wales			Pop1	-10.278	16.7382	-3.21891	1.54786	-2.86066
W395	Spring	Breeding material	PI134313		Triticum aestivum subsp. aestivum	Australia, New South Wales			Pop1	-9.39788	10.5183	-9.53719	8.39886	-14.5347
W396	Spring	Breeding material	PI134314		Triticum aestivum subsp. aestivum	Australia, New South Wales			Pop1	-10.1194	10.8676	-9.91017	7.56712	-13.9949
W397	Spring	Breeding material	PI134345		Triticum aestivum subsp. aestivum	Australia, New South Wales			Pop1	-10.1112	22.6653	-15.2225	-28.831	6.64446
W398	Spring	Breeding material	PI134348		Triticum aestivum subsp. aestivum	Australia, New South Wales			Pop1	-11.3348	8.60791	-10.814	-3.20503	-18.0942
W401	Spring	Cultivar	PI107612		Triticum aestivum subsp. aestivum	Australia, South Australia			Pop1	-8.48465	11.5131	-6.12867	17.0785	-10.4722
W402	Spring	Cultivar	PI113916		Triticum aestivum subsp. aestivum	Australia, Victoria			Pop1	-7.01859	14.3723	-4.98224	3.18935	-8.50939
W403	Spring	Cultivar	PI116225		Triticum aestivum subsp. aestivum	Australia, South Australia			Pop1	-0.891188	16.4188	-5.60612	13.8133	-1.70853
W406	Spring	Breeding material	PI140960		Triticum aestivum subsp. aestivum	Australia, New South Wales			Pop1	-8.12279	11.4111	-10.8893	1.27506	-18.4321
W407	Spring	Cultivar	PI184575		Triticum aestivum subsp. aestivum	Australia, New South Wales			Pop1	-6.3114	16.5383	-12.3603	18.417	-4.957
W408	Spring	Cultivar	PI185363		Triticum aestivum subsp. aestivum	Australia, New South Wales			Pop1	-10.2411	5.44841	-8.97459	18.3504	-12.7512
W409	Spring	Cultivar	PI201418		Triticum aestivum subsp. aestivum	Australia, South Australia			Pop1	-7.89949	12.5489	-8.75166	15.52	-7.67667
W410	Spring	Cultivar	PI272018		Triticum aestivum subsp. aestivum	Australia, South Australia			Pop1	-8.56544	12.9622	-7.16944	17.3594	-6.85722
W411	Spring	Cultivar	PI283824		Triticum aestivum subsp. aestivum	Australia, Victoria			Pop1	-5.94094	14.6316	-12.9098	14.6845	-1.85451
W412	Spring	Cultivar	PI283838		Triticum aestivum subsp. aestivum	Australia			Pop1	-10.0394	15.1108	-14.3412	10.765	-7.71496
W413	Spring	Cultivar	PI303946		Triticum aestivum subsp. aestivum	Australia			Pop1	-7.28246	14.001	-9.77975	16.5069	-3.23867
W415	Spring	Cultivar	PI378079		Triticum aestivum subsp. aestivum	Australia			Pop1	-7.60116	16.3203	-4.68938	11.0939	-6.34212
W416	Spring	Cultivar	PI378080		Triticum aestivum subsp. aestivum	Australia			Pop1	-9.32095	16.5982	-12.819	16.9397	-8.46113
W417	Spring	Cultivar	PI379606		Triticum aestivum subsp. aestivum	Australia, New South Wales			Pop1	-3.57202	11.9519	-10.2311	10.2046	-3.90398
W419	Spring	Cultivar	PI221361		Triticum aestivum subsp. aestivum	Belgium, Brabant			Pop1	-8.438	17.4916	-5.40916	17.6132	4.06535
W470	Spring	Landrace	PI39599		Triticum aestivum subsp. aestivum	Iran, Frs			Pop1	-7.29339	18.8099	-15.7292	-2.26785	9.46244
W471	Spring	Landrace	PI58339		Triticum aestivum subsp. aestivum	Russian Federation, Primorskij kraj			Pop1	-4.22047	17.9477	-9.05401	18.544	8.82531
W472	Spring	Landrace	PI176319		Triticum aestivum subsp. aestivum	India, Uttarakhand			Pop1	-4.88859	20.5217	-18.3348	-31.4987	2.85902
W473	Spring	Landrace	PI185337		Triticum aestivum subsp. aestivum	Portugal, vora			Pop1	-16.8908	9.94683	-3.80342	9.73827	-5.5341
W474	Spring	Landrace	PI201768		Triticum aestivum subsp. aestivum	Nigeria, Borno			Pop1	-11.6025	18.5255	-16.8659	-15.4149	7.41412
W476	Spring	Landrace	PI66087		Triticum aestivum subsp. aestivum	Italy, Piemonte			Pop1	-5.53463	22.0353	-19.0763	-36.7459	2.51688
W477	Spring	Landrace	PI164435		Triticum aestivum subsp. aestivum	India, Rajasthan			Pop1	-7.00837	21.543	-18.4292	-35.5847	4.0704
W478	Spring	Landrace	PI176358		Triticum aestivum subsp. aestivum	India, Uttarakhand			Pop1	-5.146	21.6248	-18.8481	-37.256	2.27049
W479	Spring	Landrace	PI45225		Triticum aestivum subsp. aestivum	Argentina, La Pampa			Pop1	-9.15881	12.0785	-3.96257	10.4987	-1.88173
W480	Spring	Landrace	PI165208		Triticum aestivum subsp. aestivum	Turkey, Konya			Pop1	-64.8601	-33.0117	-2.28386	0.541141	0.789709
W481	Spring	Landrace	PI177952		Triticum aestivum subsp. aestivum	Turkey			Pop1	-8.12993	16.906	-12.5453	2.18632	10.3234
W482	Spring	Landrace	PI191403		Triticum aestivum subsp. aestivum	Morocco			Pop1	-10.1735	10.6664	-7.88877	12.1736	-3.6266
W483	Spring	Landrace	PI48147		Triticum aestivum subsp. aestivum	Spain, Canaries			Pop1	-15.446	8.93365	-6.92114	13.1217	-6.95914
W484	Spring	Landrace	PI81046		Triticum aestivum subsp. aestivum	Japan, Hokkaido			Pop1	-3.98476	16.2751	-2.10479	15.6351	7.33594
W485	Spring	Landrace	PI166545		Triticum aestivum subsp. aestivum	Turkey, Burdur			Pop1	-6.2363	17.1251	-13.3293	2.0912	8.80956
W486	Spring	Landrace	PI178212		Triticum aestivum subsp. aestivum	Iraq			Pop1	-6.48661	20.976	-19.0814	-34.7213	3.31943
W487	Spring	Landrace	PI191428		Triticum aestivum subsp. aestivum	Spain			Pop1	-7.40155	17.2482	-1.67981	13.2699	3.4048
W488	Spring	Landrace	PI221500		Triticum aestivum subsp. aestivum	Afghanistan			Pop1	-6.94454	22.8072	-15.4214	-28.5299	2.99642
W489	Spring	Landrace	PI345033		Triticum aestivum subsp. aestivum	Serbia, Moraviki okrug			Pop1	-2.65911	15.7218	-3.52511	14.6825	7.54644
W490	Spring	Landrace	PI362688		Triticum aestivum subsp. aestivum	Montenegro			Pop1	-6.81362	15.9942	-4.77303	14.1295	8.09764
W491	Spring	Landrace	PI378460		Triticum aestivum subsp. aestivum	Macedonia, Ohrid			Pop1	-9.15614	16.7821	-5.61542	13.5184	5.79599
W492	Spring	Landrace	PI429711		Triticum aestivum subsp. aestivum	Nepal, Purwanchal			Pop1	-7.96659	22.6067	-16.8847	-29.6716	5.45264
W494	Spring	Landrace	PI585035		Triticum aestivum subsp. aestivum	Turkey, Zonguldak			Pop1	-5.44053	16.2311	-9.03704	8.73402	7.7768
W495	Spring	Landrace	PI250043		Triticum aestivum subsp. aestivum	Iran			Pop1	-10.7323	17.853	-15.8823	-15.1628	7.56048
W496	Spring	Landrace	PI345157		Triticum aestivum subsp. aestivum	Serbia, Pinjski okrug			Pop1	-2.30139	17.9536	-4.34777	15.6686	12.1854
W498	Spring	Landrace	PI362711		Triticum aestivum subsp. aestivum	Montenegro			Pop1	-1.31262	13.7888	-11.9103	10.0902	14.6483
W499	Spring	Landrace	PI378471		Triticum aestivum subsp. aestivum	Macedonia, Ohrid			Pop1	-9.14089	16.7931	-5.63287	13.523	5.78872
W501	Spring	Landrace	PI478140		Triticum aestivum subsp. aestivum	Pakistan, Balochistan			Pop1	-8.4791	22.6555	-17.6237	-31.3815	5.08668
W502	Spring	Landrace	PI591828		Triticum aestivum subsp. aestivum	Bolivia, Cochabamba			Pop1	-4.53005	13.2684	-9.28829	18.0648	-4.35034
W503	Spring	Landrace	PI345304		Triticum aestivum subsp. aestivum	Macedonia, Valandovo			Pop1	-5.06277	18.5849	-9.7291	9.49271	11.3726
W505	Spring	Landrace	PI366946		Triticum aestivum subsp. aestivum	Afghanistan, Bmyn			Pop1	-7.83173	23.5588	-17.4901	-29.1073	4.73188
W506	Spring	Landrace	PI382039		Triticum aestivum subsp. aestivum	Iran			Pop1	-9.51301	18.4924	-15.2912	-12.4083	8.33262
W507	Spring	Landrace	PI436194		Triticum aestivum subsp. aestivum	Chile			Pop1	-3.11396	15.2298	-10.3678	10.4499	0.562045
W508	Spring	Landrace	PI480152		Triticum aestivum subsp. aestivum	Ethiopia			Pop1	-14.6638	19.2355	-12.3373	-11.6271	6.8929
W509	Spring	Landrace	PI254410		Triticum aestivum subsp. aestivum	Hungary, Heves			Pop1	-2.61404	21.0601	-7.7047	5.82043	8.06622
W511	Spring	Landrace	PI374467		Triticum aestivum subsp. aestivum	Serbia, Pomoravski okrug			Pop1	-4.5998	18.0505	-5.96348	11.5732	10.541
W512	Spring	Landrace	PI384089		Triticum aestivum subsp. aestivum	Ethiopia, mara			Pop1	-7.54055	12.9378	-9.7863	18.9169	-9.65262
W513	Spring	Landrace	PI436232		Triticum aestivum subsp. aestivum	Chile			Pop1	-23.3611	10.523	8.37427	5.18004	-1.95869
W515	Spring	Landrace	PI264962		Triticum aestivum subsp. aestivum	Croatia			Pop1	-6.67676	21.4241	-9.85505	5.17461	5.62556
W516	Spring	Landrace	PI349541		Triticum aestivum subsp. aestivum	Switzerland, Wallis			Pop1	-10.8597	16.9358	-6.4362	10.7942	1.33866
W518	Spring	Landrace	PI384207		Triticum aestivum subsp. aestivum	Ethiopia, Tigray			Pop1	-11.1783	17.9859	-14.9253	-9.41794	5.21243
W519	Spring	Landrace	PI491376		Triticum aestivum subsp. aestivum	Pakistan, Balochistan			Pop1	-7.8075	22.523	-18.0529	-30.9774	4.94887
W520	Spring	Landrace	PI615335		Triticum aestivum subsp. aestivum	Hungary			Pop1	-6.39491	20.4364	-13.4268	3.34052	5.55221
W521	Spring	Landrace	PI345386		Triticum aestivum subsp. aestivum	Montenegro			Pop1	-6.61784	19.9864	-6.47756	14.3702	7.80987
W522	Spring	Landrace	PI349965		Triticum aestivum subsp. aestivum	Serbia, Kosovo-Metohija			Pop1	-5.94115	19.0864	-6.49451	11.3354	8.67056
W523	Spring	Landrace	PI374548		Triticum aestivum subsp. aestivum	Serbia, Kosovo-Metohija			Pop1	-10.3006	14.6871	-5.12366	14.0867	1.52263
W524	Spring	Landrace	PI410563		Triticum aestivum subsp. aestivum	Pakistan, Gilgit-Baltistan			Pop1	-7.88305	21.8676	-15.4836	-26.2937	5.64281
W525	Spring	Landrace	PI436286		Triticum aestivum subsp. aestivum	Chile			Pop1	-18.3886	11.6387	3.82862	9.53373	-0.331833
W526	Spring	Landrace	PI560616		Triticum aestivum subsp. aestivum	Turkey, Van			Pop1	-7.20218	20.8402	-19.1036	-13.1553	4.4334
W527	Spring	Landrace	PI621899		Triticum aestivum subsp. aestivum	Iran			Pop1	-8.30252	22.7536	-17.0343	-31.4631	7.77904
W528	Spring	Landrace	PI345425		Triticum aestivum subsp. aestivum	Montenegro			Pop1	-6.25347	19.2578	-5.90265	12.98	10.6368
W529	Spring	Landrace	PI374557		Triticum aestivum subsp. aestivum	Serbia, Kosovo-Metohija			Pop1	-4.70614	18.2354	-8.26246	10.1902	11.6348
W530	Spring	Landrace	PI410619		Triticum aestivum subsp. aestivum	Pakistan, Gilgit-Baltistan			Pop1	-11.0562	18.5775	-16.0143	-20.2422	7.55663
W534	Spring	Landrace	PI350728		Triticum aestivum subsp. aestivum	Austria, Tirol			Pop1	-6.94219	17.6522	-1.31967	9.86027	8.38424
W535	Spring	Landrace	PI374627		Triticum aestivum subsp. aestivum	Macedonia, Resen			Pop1	-4.54815	16.6462	-9.31072	10.1446	9.24114
W536	Spring	Landrace	PI436487		Triticum aestivum subsp. aestivum	Chile, Los Lagos			Pop1	-16.9734	11.5288	5.05937	10.3469	-1.2498
W537	Spring	Landrace	PI350861		Triticum aestivum subsp. aestivum	Austria, Salzburg			Pop1	-6.62256	19.239	-3.45415	9.54188	7.26098
W538	Spring	Landrace	PI374693		Triticum aestivum subsp. aestivum	Bosnia and Herzegovina, Federacija Bosne i Hercegovine			Pop1	-6.87543	21.2403	-11.0311	5.469	8.14904
W539	Spring	Landrace	PI470363		Triticum aestivum subsp. aestivum	Turkey, Van			Pop1	-5.39369	21.1826	-17.3355	-3.41754	7.42252
W540	Spring	Landrace	PI572656		Triticum aestivum subsp. aestivum	Georgia, Samegrelo-Zemo Svaneti			Pop1	-4.24838	18.0863	-12.294	2.0724	5.25503
W541	Spring	Landrace	PI622349		Triticum aestivum subsp. aestivum	Iran			Pop1	-7.88522	23.2042	-19.4099	-31.3875	7.58122
W542	Spring	Landrace	PI270050		Triticum aestivum subsp. aestivum	Pakistan, Gilgit-Baltistan			Pop1	-7.46274	22.4978	-17.8117	-26.7758	4.20981
W544	Spring	Landrace	PI350884		Triticum aestivum subsp. aestivum	Switzerland, Wallis			Pop1	-3.74068	16.7759	-6.20613	13.6207	9.21927
W545	Spring	Landrace	PI378354		Triticum aestivum subsp. aestivum	Macedonia, Makedonska Kamenica			Pop1	-4.98985	17.9699	-6.85544	11.1218	8.3975
W546	Spring	Landrace	PI429325		Triticum aestivum subsp. aestivum	Yemen			Pop1	-3.77564	14.432	-14.0288	18.4875	-4.18505
W547	Spring	Landrace	PI470599		Triticum aestivum subsp. aestivum	Turkey, Erzurum			Pop1	-3.14344	20.3167	-17.9926	-6.93626	8.61191
W549	Spring	Landrace	PI289837		Triticum aestivum subsp. aestivum	Pakistan, Gilgit-Baltistan			Pop1	-6.96097	22.1984	-15.7467	-30.0024	5.83142
W551	Spring	Landrace	PI350958		Triticum aestivum subsp. aestivum	Switzerland, Wallis			Pop1	-3.4233	18.0991	-5.79673	11.1202	7.65046
W552	Spring	Landrace	PI378360		Triticum aestivum subsp. aestivum	Macedonia, Prilep			Pop1	-6.39786	16.6487	-5.87612	12.4606	6.32091
W553	Spring	Landrace	PI429381		Triticum aestivum subsp. aestivum	Iran			Pop1	-7.8046	22.1837	-18.4858	-31.411	8.08052
W555	Spring	Landrace	PI362405		Triticum aestivum subsp. aestivum	Serbia, Zajearski okrug			Pop1	-3.32195	17.8196	-8.91499	11.9339	9.53826
W556	Spring	Landrace	PI378411		Triticum aestivum subsp. aestivum	Macedonia, Prilep			Pop1	-4.86654	17.9241	-12.6272	9.99235	10.3113
W557	Spring	Landrace	PI429624		Triticum aestivum subsp. aestivum	Nepal, Purwanchal			Pop1	-8.89746	23.1509	-16.5764	-31.2529	5.04547
W558	Spring	Landrace	PI477866		Triticum aestivum subsp. aestivum	Peru, Ancash			Pop1	-0.583698	15.5732	-5.68039	12.4437	-0.866219
W560	Spring	Landrace	PI623041		Triticum aestivum subsp. aestivum	Iran, Efahn			Pop1	-8.87598	23.3577	-18.7135	-31.7635	9.27572
W561	Spring	Landrace	PI623139		Triticum aestivum subsp. aestivum	Iran, Frs			Pop1	-7.78266	23.2666	-17.232	-31.6303	6.64617
W562	Spring	Landrace	PI623443		Triticum aestivum subsp. aestivum	Iran, Efahn			Pop1	-7.18546	23.1201	-16.6401	-31.4055	6.83521
W563	Spring	Landrace	PI639289		Triticum aestivum subsp. aestivum	Kazakhstan, Almaty oblysy			Pop1	-0.683798	12.9043	-9.99248	-3.96627	7.55229
W565	Spring	Landrace	PI654158		Triticum aestivum subsp. aestivum	Tajikistan, Khatlon			Pop1	-7.70446	21.3901	-14.4214	-21.1794	5.55695
W566	Spring	Landrace	PI622045		Triticum aestivum subsp. aestivum	Iran, Zanjn			Pop1	-6.19426	22.7368	-17.3826	-22.7147	5.78594
W568	Spring	Cultivar	PI192369	Garnet	Triticum aestivum subsp. aestivum	Canada, Ontario	Preston A/Riga M		Pop1	-9.84433	17.6522	-8.0944	2.82093	5.72677
W576	Spring	Cultivar	PI462143	Nanjing 7317	Triticum aestivum subsp. aestivum	China, Jiangsu Sheng			Pop1	-3.89718	18.4976	-4.56844	5.25391	1.16898
W577	Spring	Cultivar	PI338418	NP 717	Triticum aestivum subsp. aestivum	India, Delhi			Pop1	-2.65932	20.2798	-15.5384	-21.2335	4.86612
W578	Spring	Cultivar	PI462147	Nanjing Wheat No. 3	Triticum aestivum subsp. aestivum	China, Jiangsu Sheng			Pop1	-5.05377	17.707	-5.75589	11.8453	1.38186
W580	Spring	Cultivar	PI294970	Krasnaja Zvezda	Triticum aestivum subsp. aestivum	Kazakhstan			Pop1	-8.97643	20.3267	-16.5322	-28.1134	8.97591
W581	Spring	Cultivar	PI430160	VC 411	Triticum aestivum subsp. aestivum	Israel			Pop1	-23.0864	2.40511	-1.82457	-1.78137	-8.33483
W583	Spring	Cultivar	PI520333	Peshawar 9	Triticum aestivum subsp. aestivum	Pakistan			Pop1	-5.14572	18.9825	-13.6095	-26.829	1.43193
W584	Spring	Cultivar	PI376840	Lal Bahadur	Triticum aestivum subsp. aestivum	India, Delhi			Pop1	-0.332175	12.4571	-12.0516	0.993529	11.1844
W585	Spring	Cultivar	PI322238	NP 720	Triticum aestivum subsp. aestivum	India, Delhi			Pop1	-3.75932	21.8841	-16.9255	-18.8362	4.99877
W587	Spring	Cultivar	PI390920	Tsao Yuan 2	Triticum aestivum subsp. aestivum	China, Jilin Sheng			Pop1	-6.56137	17.9884	-8.05365	10.4656	7.61238
W588	Spring	Cultivar	PI322264	NP 848	Triticum aestivum subsp. aestivum	India, Delhi			Pop1	-3.83677	20.4658	-16.2385	-23.6546	5.09299
W589	Spring	Cultivar	PI462142	Nanjing 6935-8	Triticum aestivum subsp. aestivum	China, Jiangsu Sheng			Pop1	-4.29002	18.009	-11.5024	10.6464	-1.09091
W590	Spring	Cultivar	PI639487	Tselinnaya 26	Triticum aestivum subsp. aestivum	Kazakhstan			Pop1	-6.25201	16.5257	-7.70261	11.1382	2.41646
W591	Spring	Cultivar	PI639460	Vera	Triticum aestivum subsp. aestivum	Kazakhstan			Pop1	-3.13228	13.1756	-7.94056	10.8237	7.79057
W592	Spring	Genetic material	GSTR 11601	TAM107-R7	Triticum aestivum subsp. aestivum	United States, Nebraska	CO850034/PI372129//5*TAM107		Pop1	-3.06887	13.0548	-10.508	9.95784	13.2026
W594	Spring	Cultivar	PI605742	Wesley	Triticum aestivum subsp. aestivum	United States, Nebraska	KS831936-3/NE86501 = Sumner sib (Plainsman V/Odesskaya 51)//Colt/Cody		Pop1	-1.0103	15.9751	-11.7166	12.9155	6.37567
W606	Spring	Cultivar	PI410846	Halberd	Triticum aestivum subsp. aestivum	Australia, South Australia			Pop1	-5.87439	15.7827	-16.8458	15.1089	-8.59998
W609	Spring	Cultivar	PI297010	Gala	Triticum aestivum subsp. aestivum	Australia, Queensland			Pop1	-0.254641	8.18658	-8.40264	10.832	-6.22685
W610	Spring	Cultivar	PI38350	Gluyas Early	Triticum aestivum subsp. aestivum	Australia, South Australia			Pop1	-8.66734	14.2706	-8.75679	19.67	-8.56949
W613	Spring	Cultivar	PI388166	Dirk	Triticum aestivum subsp. aestivum	Australia, South Australia			Pop1	-4.45181	12.3387	-7.70366	15.1388	-8.80614
W614	Spring	Cultivar	PI304390	Olympic	Triticum aestivum subsp. aestivum	Australia, Victoria			Pop1	-7.40841	12.0651	-9.03946	14.9863	-3.6978
W617	Spring	Cultivar	PI464647	Aroona	Triticum aestivum subsp. aestivum	Australia, South Australia			Pop1	-1.47911	11.6817	-11.6783	15.3829	-5.13222
W420	Spring	Cultivar	PI351503	Erli	Triticum aestivum subsp. aestivum	Germany, Bayern			Pop1	-5.25713	18.5776	-6.7067	10.6859	4.54373
W421	Spring	Cultivar	PI422432	Kirac 66	Triticum aestivum subsp. aestivum	Turkey	Florence/Yayla 305		Pop1	-2.91809	17.1883	-11.0338	6.91803	2.79525
W422	Spring	Cultivar	PI236444	Pisa	Triticum aestivum subsp. aestivum	Italy			Pop1	-4.77917	14.9686	-4.23979	13.3437	-0.910202
W423	Spring	Cultivar	PI349034	Tom Pouce Blanc	Triticum aestivum subsp. aestivum	France			Pop1	-1.34002	15.2223	-5.26781	12.6227	7.25967
W424	Spring	Cultivar	PI52500	Yeoman H	Triticum aestivum subsp. aestivum	United Kingdom, England			Pop1	-8.31262	22.286	-18.4552	-34.8823	3.86453
W425	Spring	Cultivar	PI254825	Karntner Grannen	Triticum aestivum subsp. aestivum	Austria			Pop1	-8.4362	12.6679	-1.50763	12.6816	1.64824
W426	Spring	Cultivar	PI351735	Cluj 49-1626	Triticum aestivum subsp. aestivum	Romania, Cluj			Pop1	-4.33151	19.7292	-4.35206	2.7996	0.234016
W428	Spring	Cultivar	PI256958	Academia 48	Triticum aestivum subsp. aestivum	Romania, Bucureti			Pop1	-4.2996	17.6637	-7.77915	16.6077	7.26365
W430	Spring	Cultivar	PI256959	Cluj 48-600	Triticum aestivum subsp. aestivum	Romania, Cluj			Pop1	-4.83284	20.8047	-3.96738	0.395232	2.15997
W431	Spring	Cultivar	PI192580	Sukkula	Triticum aestivum subsp. aestivum	Finland			Pop1	-5.14018	20.5938	-14.7719	-3.16021	7.1333
W432	Spring	Cultivar	PI259881	U-14	Triticum aestivum subsp. aestivum	Croatia			Pop1	-3.83113	19.033	-4.81446	2.19222	3.29642
W433	Spring	Cultivar	PI315837	Opal	Triticum aestivum subsp. aestivum	Germany, Bayern			Pop1	-5.22684	19.6798	-7.85672	6.54445	3.81136
W434	Spring	Cultivar	PI260895	Atson	Triticum aestivum subsp. aestivum	United Kingdom, England			Pop1	-3.43682	17.3137	-1.83431	10.8404	1.92066
W435	Spring	Cultivar	PI351437	Pansar III	Triticum aestivum subsp. aestivum	Sweden, Skåne län			Pop1	-8.02982	13.0888	-2.8978	17.3184	-0.585363
W436	Spring	Cultivar	PI209797	Nos Nordgau	Triticum aestivum subsp. aestivum	Germany, Bayern			Pop1	-7.29593	21.0257	-7.47601	8.88813	7.69948
W437	Spring	Cultivar	PI263582	Svenno	Triticum aestivum subsp. aestivum	Sweden, Skåne län			Pop1	-4.06846	15.9673	-4.87828	17.0622	4.75638
W439	Spring	Cultivar	PI592110	Maris Pinion	Triticum aestivum subsp. aestivum	United Kingdom, England			Pop1	-6.60927	16.6224	-3.22512	14.5132	0.117616
W440	Spring	Cultivar	PI592133	Kudu	Triticum aestivum subsp. aestivum	United Kingdom, England			Pop1	-4.02468	14.5116	-4.57126	12.2323	-0.461071
W441	Spring	Cultivar	PI592155	Craftsman	Triticum aestivum subsp. aestivum	United Kingdom, England			Pop1	-6.79394	14.7374	-2.56409	17.1735	-0.711451
W443	Spring	Landrace	PI48200	Ble Blanc de la Reole	Triticum aestivum subsp. aestivum	France, Nouvelle-Aquitaine			Pop1	-2.52333	15.7275	-8.41347	2.31506	6.06578
W444	Spring	Landrace	PI48592	Ali Ben Makhloul	Triticum aestivum subsp. aestivum	Algeria, Adrar			Pop1	-13.5626	15.4197	-7.7876	-3.49859	4.02469
W445	Spring	Landrace	PI94363	59BS	Triticum aestivum subsp. aestivum	Armenia, Erevan			Pop1	-7.36089	22.6463	-20.5983	-17.9398	6.05586
W446	Spring	Landrace	PI168471	9352a	Triticum aestivum subsp. aestivum	India, Uttarakhand			Pop1	-4.0065	20.2648	-18.7995	-30.5146	4.23329
W447	Spring	Landrace	PI5641	Kharkof	Triticum aestivum subsp. aestivum	Ukraine, Luhanska oblast			Pop1	-6.35325	20.4962	-15.7799	-3.13764	6.84604
W448	Spring	Landrace	PI94530	210	Triticum aestivum subsp. aestivum	Uzbekistan, Qashqadaryo			Pop1	-4.31221	19.6236	-15.4262	-8.56499	6.82406
W449	Spring	Landrace	PI171023	4066	Triticum aestivum subsp. aestivum	Turkey, Erzincan			Pop1	-0.876343	18.1402	-16.0643	0.640507	7.9881
W451	Spring	Landrace	PI192601	Ruivo Precoce	Triticum aestivum subsp. aestivum	Portugal, Porto			Pop1	-11.2465	13.8175	-2.79759	10.8402	-4.56659
W452	Spring	Landrace	PI57350	Kuang tu erh hsiao mai	Triticum aestivum subsp. aestivum	China, Heilongjiang Sheng			Pop1	-4.67936	19.221	-9.84428	18.3899	7.78472
W454	Spring	Landrace	PI172548		Triticum aestivum subsp. aestivum	Turkey			Pop1	-17.6929	15.0966	-1.70626	-2.99662	5.47991
W455	Spring	Landrace	PI192761		Triticum aestivum subsp. aestivum	Portugal, vora			Pop1	-7.10452	21.2711	-18.1003	-35.4371	4.30674
W456	Spring	Landrace	PI9853		Triticum aestivum subsp. aestivum	India, Maharashtra			Pop1	-4.48895	18.382	-9.37613	14.1995	7.89363
W457	Spring	Landrace	PI57358		Triticum aestivum subsp. aestivum	China, Heilongjiang Sheng			Pop1	-6.61988	18.6506	-13.9932	-26.6372	6.76274
W458	Spring	Landrace	PI173442		Triticum aestivum subsp. aestivum	Turkey, Van			Pop1	-9.16971	23.2401	-18.2152	-30.684	5.54752
W459	Spring	Landrace	PI183537		Triticum aestivum subsp. aestivum	Nepal, Madhyamanchal			Pop1	-5.02998	21.4877	-18.8151	-36.4281	2.07208
W460	Spring	Landrace	PI57654		Triticum aestivum subsp. aestivum	Egypt, Al Miny			Pop1	-4.8244	19.8195	-18.6504	-32.2188	2.32169
W461	Spring	Landrace	PI184141		Triticum aestivum subsp. aestivum	Bosnia and Herzegovina, Federacija Bosne i Hercegovine			Pop1	-5.24486	18.5321	-2.58508	14.0657	8.26772
W462	Spring	Landrace	PI193640		Triticum aestivum subsp. aestivum	Ethiopia, Dir Dawa			Pop1	-10.0308	18.1099	-14.1895	-10.9369	6.79748
W463	Spring	Landrace	PI176212		Triticum aestivum subsp. aestivum	India, Uttarakhand			Pop1	-5.48916	19.9895	-16.7638	-34.0418	3.54591
W464	Spring	Landrace	PI184195		Triticum aestivum subsp. aestivum	Bosnia and Herzegovina, Republika Srpska			Pop1	-4.49922	18.5794	-3.8762	12.3464	7.80681
W465	Spring	Landrace	PI195694		Triticum aestivum subsp. aestivum	Ethiopia			Pop1	-5.19468	16.0623	-13.5975	12.1079	-7.48023
W466	Spring	Landrace	PI119350		Triticum aestivum subsp. aestivum	Turkey, Sivas			Pop1	-4.86595	22.1118	-16.8134	-8.52067	7.06917
W467	Spring	Landrace	PI176266		Triticum aestivum subsp. aestivum	India, Uttarakhand			Pop1	-7.58158	20.4047	-18.5105	-33.3482	2.78962
W468	Spring	Landrace	PI184210		Triticum aestivum subsp. aestivum	Serbia			Pop1	-3.13963	18.8351	-2.97972	12.5793	10.1196
W469	Spring	Landrace	PI195712		Triticum aestivum subsp. aestivum	Ethiopia, mara			Pop1	-2.54501	18.0951	-13.6436	-9.56346	5.89525
W682	Spring	Cultivar	PI103833		Triticum aestivum subsp. aestivum	Brazil, Rio Grande do Sul			Pop1	-5.92705	11.1864	-0.0897468	14.3733	4.83676
W683	Spring	Cultivar	PI158801		Triticum aestivum subsp. aestivum	China			Pop1	-10.1473	22.5943	-13.056	-27.1632	5.84354
W685	Spring	Cultivar	PI174702		Triticum aestivum subsp. aestivum	France			Pop1	-5.11907	15.2211	-7.20531	17.0986	3.31948
W686	Spring	Landrace	PI176265		Triticum aestivum subsp. aestivum	India, Uttarakhand			Pop1	-7.54214	21.5847	-18.7792	-31.3897	1.70438
W688	Spring	Uncertain improvement status	PI234167		Triticum aestivum subsp. aestivum	Peru, Lima			Pop1	-4.21829	13.7847	-5.30217	16.8669	2.59996
W689	Spring	Breeding material	PI238391		Triticum aestivum subsp. aestivum	Kenya, Rift Valley			Pop1	-6.09346	11.7131	-4.15657	0.549252	6.24861
W695	Spring	Uncertain improvement status	PI447338		Triticum aestivum subsp. aestivum	China, Nei Mongol Zizhiqu			Pop1	-5.60113	18.8515	-8.16054	-9.56019	0.67032
W697	Spring	Cultivar	PI447385		Triticum aestivum subsp. aestivum	China, Xinjiang Uygur Zizhiqu			Pop1	-3.06104	16.2396	-14.4376	-10.7668	4.07055
W698	Spring	Cultivar	PI447405		Triticum aestivum subsp. aestivum	China, Shanghai Shi			Pop1	-4.80819	17.427	-5.70417	11.7303	1.3981
W699	Spring	Landrace	PI45234	Aka Komugi	Triticum aestivum subsp. aestivum	Japan, Yamanasi			Pop1	-6.58207	18.7582	-14.5444	-2.81303	6.48956
W712	Spring	Cultivar	PI81790	Sapporo Haru Komugi Ichigo	Triticum aestivum subsp. aestivum	Japan, Hokkaido			Pop1	-5.31544	12.5508	-3.80856	13.9413	-2.42053
W713	Spring	Cultivar	PI81791	Sapporo Haru Komugi Jugo	Triticum aestivum subsp. aestivum	Japan, Hokkaido			Pop1	-6.93782	15.8015	-6.03772	11.6947	8.64161
W714	Spring	Landrace	PI94571		Triticum aestivum subsp. aestivum	Greece			Pop1	-18.6133	9.67971	-0.693438	9.09974	-2.26601
W400	Spring	Cultivar	Cltr8426		Triticum aestivum subsp. aestivum	Australia, South Australia			Pop1	-4.45748	15.7715	-12.7784	15.5959	-6.87692
W569	Spring	Cultivar	CItr14158		Triticum aestivum subsp. aestivum	Canada, Alberta			Pop1	-10.8354	8.33894	-8.92865	9.03491	-1.56732
W571	Spring	Cultivar	CItr15073	Neepawa	Triticum aestivum subsp. aestivum	Canada, Manitoba	Thatcher*7/Frontana//Thatcher*6/Kenya Farmer/3/2*Thatcher//Frontana/Thatcher		Pop1	-6.66223	8.12356	-5.34457	11.1913	6.24346
W573	Spring	Cultivar	CItr4158	MARQUIS	Triticum aestivum subsp. aestivum	Canada, Ontario			Pop1	-0.94771	19.0472	-6.42667	6.35375	3.91816
W574	Spring	Cultivar	CItr12435		Triticum aestivum subsp. aestivum	Canada, Saskatchewan			Pop1	-6.85348	11.4599	-1.71906	8.68979	-4.569
W442	Spring	Cultivar	CItr9344	CItr9344	Triticum aestivum subsp. aestivum	Sweden, Skåne län			Pop1	-4.47306	14.8453	-0.806599	15.9012	2.58304
W744	Spring	Breeders line	CMSS09B01030T-099TOPY-099M-099Y-0BF-7RGY		Triticum aestivum subsp. aestivum	CIMMYT	CAL/NH//H567.71/3/SERI/4/CAL/NH//H567.71/5/2*KAUZ/6/WH576/7/WH 542/8/WAXWING*2/9/NG8675/CBRD		Pop1	-1.47206	14.1677	-6.7306	4.84734	-3.11205
W795	Spring	Advanced/improved cultivar	SONALIKA	II18427-4R-1M	Triticum aestivum subsp. aestivum	Mexico			Pop1	-2.32823	13.7617	-14.2604	10.8659	-0.960216
W399	Spring	Cultivar	Cltr8425		Triticum aestivum subsp. aestivum	Australia, South Australia			Pop1	-5.71182	12.7889	-7.72404	13.0558	-4.14426
W666	Spring	Cultivar	Cltr12345		Triticum aestivum subsp. aestivum	Egypt			Pop1	-6.05393	16.3198	-13.1028	6.00679	0.67186
W668	Spring	Cultivar	Cltr13100		Triticum aestivum subsp. aestivum	Canada, Manitoba			Pop1	-9.10036	16.5713	-5.62048	10.7376	4.38588
W669	Spring	Cultivar	Cltr13345		Triticum aestivum subsp. aestivum	Canada, Manitoba			Pop1	-9.18751	7.6453	-9.14962	11.876	-2.63522
W674	Spring	Cultivar	Cltr15392		Triticum aestivum subsp. aestivum	India, Punjab			Pop1	-2.24744	14.2291	-14.3696	10.6095	-1.09561
W675	Spring	Cultivar	Cltr15930		Triticum aestivum subsp. aestivum	United States, North Dakota			Pop1	-9.00514	6.3937	-8.77889	10.519	-10.3662
W678	Spring	Cultivar	Cltr3641		Triticum aestivum subsp. aestivum	Canada, Ontario			Pop1	-0.93381	19.0765	-6.41439	6.39027	3.90708
W680	Spring	Cultivar	Cltr8178		Triticum aestivum subsp. aestivum	United States, South Dakota			Pop1	-9.36137	19.0193	-0.974889	1.6004	3.24355
W76	Spring	Cultivar	BW 32976		Triticum aestivum subsp. aestivum	Australia			Pop1	-6.06968	8.1738	-8.26778	14.2411	-13.0297
W80	Spring	Cultivar	CWI25669		Triticum aestivum subsp. aestivum	Australia	SABRE,AUS/MEC3//INSIGNIA		Pop1	-5.58909	16.1451	-13.9979	14.8872	-8.74412
W82	Spring	Genetic stock/Cultivar	Chinese Spring	CWI15271	Triticum aestivum subsp. aestivum	Agronomy Department, University of Missouri			Pop1	-8.93236	19.6815	-15.4748	-26.8215	3.88938
W85	Spring	Cultivar	BW21469	BW21469	Triticum aestivum subsp. aestivum	Mexico	II53.388/ANDES//YAKTANA 54/NORIN 10 BREVOR/3/LERMA ROJO/4/B4946.A.4.18.2.1Y/YAQUI 53//3*YAQUI 50		Pop1	-2.42354	13.7572	-14.8608	10.6147	-0.781909
ChineseSpring	Spring	Genetic stock/Cultivar	Chinese Spring		Triticum aestivum subsp. aestivum	Agronomy Department, University of Missouri			Pop1	-8.56731	19.7924	-15.5996	-26.8986	3.87744
PI462148	Spring	Cultivar	PI462148		Triticum aestivum subsp. aestivum	China, Jiangsu Sheng			Pop1	-6.29694	15.6793	-12.8871	6.57137	0.668641
W548	Spring	Landrace	PI572855		Triticum aestivum subsp. compactum	Pakistan, Gilgit-Baltistan			Pop1	-9.72367	22.474	-16.7858	-30.532	4.78846
W602	Spring	Cultivar	PI434642		Triticum aestivum subsp. compactum	Australia, Western Australia			Pop1	-3.04905	10.4451	-6.26992	11.907	-8.4637
W559	Spring	Landrace	PI572913		Triticum aestivum subsp. macha	Georgia, Imereti			Pop1	-8.92781	17.0345	-2.71874	8.42789	5.70217
W497	Spring	Landrace	PI348350		Triticum aestivum subsp. spelta	Belgium, Region wallonne			Pop1	-19.1144	22.7207	33.5656	3.26374	-3.41945
W504	Spring	Landrace	PI348556		Triticum aestivum subsp. spelta	Spain, Asturias, Principado de			Pop1	-24.3941	14.9336	26.2519	-2.17065	-10.5879
W510	Spring	Landrace	PI348622		Triticum aestivum subsp. spelta	Spain, Asturias, Principado de			Pop1	-21.9809	16.3002	25.5734	0.423505	-4.87767
W543	Spring	Landrace	PI347898		Triticum aestivum subsp. spelta	Switzerland, Bern			Pop1	-21.8133	26.5482	38.3128	-1.4649	2.246
W550	Spring	Landrace	PI348063		Triticum aestivum subsp. spelta	Germany, Baden-Wurttemberg			Pop1	-20.1344	24.2671	37.987	-1.09206	2.31798
W554	Spring	Landrace	PI348129		Triticum aestivum subsp. spelta	Germany, Baden-Wurttemberg			Pop1	-20.1921	24.5098	38.3744	-1.73295	2.19129
W567	Spring	Landrace	PI348265		Triticum aestivum subsp. spelta	Germany, Rheinland-Pfalz			Pop1	-19.7063	18.7333	29.1961	-0.0299889	1.41792
W684	Spring	Cultivar	PI168681		Triticum aestivum subsp. spelta	United States, California			Pop1	-22.114	27.5097	45.8978	-3.72481	0.862822
W687	Spring	Uncertain improvement status	PI221419		Triticum aestivum subsp. spelta	Serbia			Pop1	-21.8724	27.1988	45.4804	-3.70625	0.806248
W693	Spring	Uncertain improvement status	PI323438		Triticum aestivum subsp. spelta	Austria, Wien			Pop1	-22.2507	28.9752	45.7325	-4.48116	2.62347
W475	Spring	Landrace	PI40942		Triticum aestivum subsp. sphaerococcum	Pakistan, Punjab			Pop1	-6.71201	20.7701	-18.5736	-33.9715	3.02677
W691	Spring	Breeding material	PI272581		Triticum aestivum subsp. sphaerococcum	Hungary, Pest			Pop1	-6.55609	21.9519	-17.6236	-33.609	4.5106
W710	Spring	Landrace	PI70711		Triticum aestivum subsp. sphaerococcum	Iraq			Pop1	-6.12649	20.8198	-18.1212	-34.1368	4.14003
W681	Spring	Cultivar	Cltr8610		Triticum aestivum subsp. sphaerococcum	China, Jiangsu Sheng			Pop1	-9.07735	19.6186	-14.2718	-27.8365	4.10236
W690	Spring	Wild material	PI266850	92	Triticum timopheevii subsp. timopheevii	United Kingdom, England			Pop1	-40.1624	-7.08868	1.77782	-6.20054	1.10259
W692	Spring	Cultivar	PI322232	NP 201	Triticum turgidum subsp. dicoccon	India, Delhi	selection from landrace		Pop1	-52.2068	-15.2063	2.93828	-12.0905	4.99659
W711	Spring	Breeding material	PI79899	N-64	Triticum turgidum subsp. dicoccon	China, Heilongjiang Sheng			Pop1	-41.0232	-10.6529	7.49792	-6.90474	2.76123
W679	Spring	Cultivar	Cltr4013		Triticum turgidum subsp. dicoccon	India, Madhya Pradesh			Pop1	-49.5363	-12.8899	9.13509	-6.90367	3.31994
W279	Spring	Cultivar	N1		Triticum aestivum subsp. aestivum	TDARES			Pop1	-7.04158	19.9028	-16.2629	-8.16569	3.71151
W280	Spring	Cultivar	N2		Triticum aestivum subsp. aestivum	TDARES			Pop1	-8.61347	19.8348	-17.8935	-12.5305	6.01317
F6436	Spring	Cultivar			Triticum aestivum subsp. aestivum	TDARES			Pop1	-8.5682	20.3801	-14.4153	-2.56718	5.23208
W15	Spring	Breeders line	MXI09-10\M44IBWSNBWIR\359	H73	Triticum aestivum subsp. aestivum	CIMMYT	PRL/2*PASTOR	44th International Bread Wheat Screening Nursery (IBWSN)	Pop2	15.1369	-6.10414	-4.89871	11.2857	4.55179
W320	Spring	Cultivar	MXI14-15\MULTVARBW\3	5H2	Triticum aestivum subsp. aestivum	CIMMYT	KACHU #1		Pop2	15.3448	-15.3406	8.18606	-11.9349	-22.5942
W321	Spring	Cultivar	MXI14-15\MULTTESTIGOS\10	5H3	Triticum aestivum subsp. aestivum	CIMMYT	BAJ #1		Pop2	20.1291	-12.3208	4.92796	-8.83447	-14.2295
W322	Spring	Cultivar	MXI14-15\MULTTESTIGOS\11	5H4	Triticum aestivum subsp. aestivum	CIMMYT	FRANCOLIN #1		Pop2	20.0714	-11.8918	6.7052	-10.292	-8.9526
W16	Spring	Breeders line	MXI09-10\M44IBWSNBWIR\360	H74	Triticum aestivum subsp. aestivum	CIMMYT	MUNAL #1	44th International Bread Wheat Screening Nursery (IBWSN)	Pop2	17.4006	-9.54097	4.39862	-8.26803	-15.0902
W32	Spring	Breeders line	MXI09-10\M32ESWYTBWIR\1	I5	Triticum aestivum subsp. aestivum	CIMMYT	WHEAR//2*PRL/2*PASTOR	Elite Selection Wheat Yield Trial (ESWYT) (ESWYT)	Pop2	14.5413	-8.87308	-4.04922	10.4632	5.70643
W24	Spring	Breeders line	MXI09-10\M32ESWYTBWIR\48	H102	Triticum aestivum subsp. aestivum	CIMMYT	KAUZ//ALTAR 84/AOS/3/MILAN/KAUZ/7/CAL/NH//H567.71/3/SERI/4/CAL/NH//H567.71/5/2*KAUZ/6/PASTOR	Elite Selection Wheat Yield Trial (ESWYT) (ESWYT)	Pop2	14.2339	-14.764	7.9126	-9.58122	-16.4071
W26	Spring	Breeders line	MXI09-10\M32ESWYTBWIR\82	H124	Triticum aestivum subsp. aestivum	CIMMYT	FRET2/KUKUNA//FRET2/3/PARUS/5/FRET2*2/4/SNI/TRAP#1/3/KAUZ*2/TRAP//KAUZ	Elite Selection Wheat Yield Trial (ESWYT) (ESWYT)	Pop2	21.3785	-10.3731	2.46818	-9.34298	4.57582
W28	Spring	Breeders line	MXI09-10\M32ESWYTBWIR\94	H132	Triticum aestivum subsp. aestivum	CIMMYT	TRCH/SRTU/5/KAUZ//ALTAR 84/AOS/3/MILAN/KAUZ/4/HUITES	Elite Selection Wheat Yield Trial (ESWYT) (ESWYT)	Pop2	16.5893	-15.9691	3.52333	-2.22192	-11.4364
W33	Spring	Breeders line	MXI09-10\M32ESWYTBWIR\100	I49	Triticum aestivum subsp. aestivum	CIMMYT	WAXWING*2/6/PVN//CAR422/ANA/5/BOW/CROW//BUC/PVN/3/YR/4/TRAP#1	Elite Selection Wheat Yield Trial (ESWYT) (ESWYT)	Pop2	20.9733	-11.0681	7.40595	-10.4994	-8.32206
W34	Spring	Breeders line	MXI09-10\M32ESWYTBWIR\134	I50	Triticum aestivum subsp. aestivum	CIMMYT	ATTILA*2/PBW65//KIRITATI/3/WAXWING/KIRITATI	Elite Selection Wheat Yield Trial (ESWYT) (ESWYT)	Pop2	19.1281	-9.09835	3.53935	-5.3811	-10.6126
W283	Spring	Breeders line	MXI09-10\M29SAWSN\7		Triticum aestivum subsp. aestivum	CIMMYT	BABAX/LR42//BABAX/3/VORB	29th Semi-Arid Wheat Screening Nursery (SAWSN)	Pop2	13.9247	-9.36735	-1.06075	5.27672	17.7639
W284	Spring	Breeders line	MXI09-10\M19HRWYT\4		Triticum aestivum subsp. aestivum	CIMMYT	BABAX/LR42//BABAX/3/VORB	19th High Rainfall Wheat Yield Trial (HRWYT)	Pop2	9.99769	-10.2536	2.51458	-2.48689	0.226363
W285	Spring	Breeders line	MXI09-10\M19HRWYT\5		Triticum aestivum subsp. aestivum	CIMMYT	VORB/4/D67.2/PARANA 66.270//AE.SQUARROSA (320)/3/CUNNINGHAM	19th High Rainfall Wheat Yield Trial (HRWYT)	Pop2	10.1422	-10.7811	2.37062	-2.58267	0.685203
W287	Spring	Breeders line	MXI09-10\M19HRWYT\9		Triticum aestivum subsp. aestivum	CIMMYT	CROC_1/AE.SQUARROSA (224)//OPATA/4/TC14/2*HTG//DUCULA/3/PRINIA	19th High Rainfall Wheat Yield Trial (HRWYT)	Pop2	9.9305	-12.4816	4.29611	-3.98697	7.67711
W289	Spring	Breeders line	MXI09-10\M29SAWSN\120		Triticum aestivum subsp. aestivum	CIMMYT	CHAPIO/3/BORL95/2*EXCALIBUR//EXCALIBUR	29th Semi-Arid Wheat Screening Nursery (SAWSN)	Pop2	15.9342	-9.50228	2.24589	8.37099	-1.1266
W290	Spring	Breeders line	MXI09-10\M29SAWSN\121		Triticum aestivum subsp. aestivum	CIMMYT	CHAPIO/3/BORL95/2*EXCALIBUR//EXCALIBUR	29th Semi-Arid Wheat Screening Nursery (SAWSN)	Pop2	16.1386	-8.73864	3.08442	5.68877	-0.624485
W291	Spring	Breeders line	MXI09-10\M19HRWYT\14		Triticum aestivum subsp. aestivum	CIMMYT	CHAPIO/3/BORL95/2*EXCALIBUR//EXCALIBUR	19th High Rainfall Wheat Yield Trial (HRWYT)	Pop2	15.6951	-9.46656	3.07808	5.52348	-1.21785
W294	Spring	Breeders line	MXI09-10\M19HRWYT\22		Triticum aestivum subsp. aestivum	CIMMYT	PASA/SAET/4/KABY/BAV92/3/CROC_1/AE.SQUARROSA (224)//OPATA/8/TNMU/6/PEL74144/4/KVZ//ANE/MY64/3/PF70354/5/BR14/7/BR35	19th High Rainfall Wheat Yield Trial (HRWYT)	Pop2	20.2885	-15.6838	2.18739	7.34666	19.02
W295	Spring	Breeders line	MXI09-10\M19HRWYT\23		Triticum aestivum subsp. aestivum	CIMMYT	BABAX/LR39//BABAX/4/BJY/COC//PRL/BOW/3/FRTL/5/CROC_1/AE.SQUARROSA (205)//BORL95/3/KENNEDY	19th High Rainfall Wheat Yield Trial (HRWYT)	Pop2	19.8763	-10.1483	0.537735	6.86176	23.1359
W296	Spring	Breeders line	MXI09-10\M19HRWYT\25		Triticum aestivum subsp. aestivum	CIMMYT	BABAX/LR39//BABAX*2/4/KABY/BAV92/3/CROC_1/AE.SQUARROSA (224)//OPATA	19th High Rainfall Wheat Yield Trial (HRWYT)	Pop2	17.9386	-10.7104	5.58551	-0.649417	19.6757
W297	Spring	Breeders line	MXI09-10\M29SAWSN\207		Triticum aestivum subsp. aestivum	CIMMYT	SOKOLL*2/3/BABAX/LR42//BABAX	29th Semi-Arid Wheat Screening Nursery (SAWSN)	Pop2	5.73016	-11.8179	-0.251165	8.54539	2.11082
W298	Spring	Breeders line	MXI09-10\M19HRWYT\28		Triticum aestivum subsp. aestivum	CIMMYT	SOKOLL*2/3/BABAX/LR42//BABAX	19th High Rainfall Wheat Yield Trial (HRWYT)	Pop2	5.92985	-12.0027	-0.177192	8.33376	2.29853
W300	Spring	Breeders line	MXI09-10\M19HRWYT\36		Triticum aestivum subsp. aestivum	CIMMYT	BABAX/KS93U76//BABAX/4/MILAN/KAUZ//PRINIA/3/BAV92	19th High Rainfall Wheat Yield Trial (HRWYT)	Pop2	20.8315	-11.635	2.06279	2.25996	16.8066
W301	Spring	Breeders line	MXI09-10\M44IBWSNBWIR\351		Triticum aestivum subsp. aestivum	CIMMYT	KANZ*4/KS85-8-4//KUKUNA/3/KANZ	44th International Bread Wheat Screening Nursery (IBWSN)	Pop2	20.9043	-10.1551	1.68086	6.65253	27.8191
W302	Spring	Breeders line	MXI09-10\M44IBWSNBWIR\352		Triticum aestivum subsp. aestivum	CIMMYT	KANZ*4/KS85-8-4//KUKUNA/3/KANZ	44th International Bread Wheat Screening Nursery (IBWSN)	Pop2	20.917	-10.1986	1.65777	6.64198	27.8859
W303	Spring	Breeders line	MXI09-10\M32ESWYTBWIR\140		Triticum aestivum subsp. aestivum	CIMMYT	KANZ*4/KS85-8-4//KUKUNA/3/KANZ	Elite Selection Wheat Yield Trial (ESWYT) (ESWYT)	Pop2	20.9191	-10.1858	1.66962	6.63729	27.8805
W304	Spring	Breeders line	MXI09-10\M44IBWSNBWIR\353		Triticum aestivum subsp. aestivum	CIMMYT	KANZ*4/KS85-8-4//KUKUNA/3/KANZ	44th International Bread Wheat Screening Nursery (IBWSN)	Pop2	20.9108	-10.1969	1.67469	6.63886	27.8783
W305	Spring	Breeders line	MXI09-10\M32ESWYTBWIR\142		Triticum aestivum subsp. aestivum	CIMMYT	ATTILA*2/PBW65//TNMU	Elite Selection Wheat Yield Trial (ESWYT) (ESWYT)	Pop2	18.2072	-6.95404	1.9564	8.48618	22.6654
W306	Spring	Breeders line	MXI09-10\M32ESWYTBWIR\143		Triticum aestivum subsp. aestivum	CIMMYT	ATTILA*2/PBW65//TNMU	Elite Selection Wheat Yield Trial (ESWYT) (ESWYT)	Pop2	18.3024	-6.99592	2.01899	8.51467	23.0485
W307	Spring	Breeders line	MXI09-10\M32ESWYTBWIR\144		Triticum aestivum subsp. aestivum	CIMMYT	VARIS//SKAUZ/BAV92/3/FRET2/KUKUNA//FRET2	Elite Selection Wheat Yield Trial (ESWYT) (ESWYT)	Pop2	21.7169	-14.2226	9.11001	-6.00688	1.56363
W308	Spring	Breeders line	MXI09-10\M32ESWYTBWIR\145		Triticum aestivum subsp. aestivum	CIMMYT	WBLL1/KUKUNA//TACUPETO F2001/3/UP2338*2/VIVITSI	Elite Selection Wheat Yield Trial (ESWYT) (ESWYT)	Pop2	18.9939	-10.0327	4.89137	-0.530166	-4.85166
W309	Spring	Breeders line	MXI09-10\M32ESWYTBWIR\146		Triticum aestivum subsp. aestivum	CIMMYT	WBLL1/KUKUNA//TACUPETO F2001/3/UP2338*2/VIVITSI	Elite Selection Wheat Yield Trial (ESWYT) (ESWYT)	Pop2	18.8348	-10.1794	6.98394	-1.81095	-2.47745
W310	Spring	Breeders line	MXI09-10\M32ESWYTBWIR\147		Triticum aestivum subsp. aestivum	CIMMYT	WBLL1/KUKUNA//TACUPETO F2001/3/UP2338*2/VIVITSI	Elite Selection Wheat Yield Trial (ESWYT) (ESWYT)	Pop2	18.6326	-8.77286	6.70189	-1.72826	1.46168
W311	Spring	Breeders line	MXI09-10\M32ESWYTBWIR\148		Triticum aestivum subsp. aestivum	CIMMYT	WBLL1/KUKUNA//TACUPETO F2001/3/UP2338*2/VIVITSI	Elite Selection Wheat Yield Trial (ESWYT) (ESWYT)	Pop2	19.6552	-9.40023	5.33919	-1.77884	0.328907
W312	Spring	Breeders line	MXI09-10\M32ESWYTBWIR\149		Triticum aestivum subsp. aestivum	CIMMYT	WBLL1/KUKUNA//TACUPETO F2001/3/UP2338*2/VIVITSI	Elite Selection Wheat Yield Trial (ESWYT) (ESWYT)	Pop2	18.6825	-8.425	5.86392	-0.891746	0.509857
W313	Spring	Breeders line	MXI09-10\M32ESWYTBWIR\150		Triticum aestivum subsp. aestivum	CIMMYT	WBLL1/KUKUNA//TACUPETO F2001/3/UP2338*2/VIVITSI	Elite Selection Wheat Yield Trial (ESWYT) (ESWYT)	Pop2	20.0654	-9.47111	5.48938	-1.9484	0.513359
W314	Spring	Breeders line	MXI09-10\M32ESWYTBWIR\151		Triticum aestivum subsp. aestivum	CIMMYT	CAL/NH//H567.71/3/SERI/4/CAL/NH//H567.71/5/2*KAUZ/6/PASTOR/7/CROC_1/AE.SQUARROSA (205)//KAUZ/3/2*KAUZ*2/YACO//KAUZ	Elite Selection Wheat Yield Trial (ESWYT) (ESWYT)	Pop2	10.053	-12.2503	8.04308	-4.57398	-4.51565
W315	Spring	Breeders line	MXI09-10\M32ESWYTBWIR\152		Triticum aestivum subsp. aestivum	CIMMYT	FRET2*2/4/SNI/TRAP#1/3/KAUZ*2/TRAP//KAUZ/5/TNMU/6/FRET2*2/4/SNI/TRAP#1/3/KAUZ*2/TRAP//KAUZ	Elite Selection Wheat Yield Trial (ESWYT) (ESWYT)	Pop2	23.2771	-13.394	4.23352	-3.24105	7.1203
W316	Spring	Breeders line	MXI09-10\M32ESWYTBWIR\153		Triticum aestivum subsp. aestivum	CIMMYT	FRET2*2/KUKUNA//PVN/5/FRET2*2/4/SNI/TRAP#1/3/KAUZ*2/TRAP//KAUZ	Elite Selection Wheat Yield Trial (ESWYT) (ESWYT)	Pop2	19.894	-9.35337	4.67135	-0.337989	8.6259
W317	Spring	Breeders line	MXI09-10\M44IBWSNBWIR\354		Triticum aestivum subsp. aestivum	CIMMYT	UP2338/3/HE1/3*CNO79//2*SERI/4/RABE/2*MO88	44th International Bread Wheat Screening Nursery (IBWSN)	Pop2	10.812	-9.59211	2.27193	-8.3337	-13.1066
W318	Spring	Breeders line	MXI09-10\M44IBWSNBWIR\355		Triticum aestivum subsp. aestivum	CIMMYT	BABAX/LR43//BABAX/6/MOR/VEE#5//DUCULA/3/DUCULA/4/MILAN/5/BAU/MILAN/7/SKAUZ/BAV92	44th International Bread Wheat Screening Nursery (IBWSN)	Pop2	17.2369	-10.1588	1.15703	7.69597	10.7122
W319	Spring	Breeders line	MXI09-10\M44IBWSNBWIR\357		Triticum aestivum subsp. aestivum	CIMMYT	TNMU/MILAN//MILAN/SHA7/3/ROLF07/4/WBLL1*2/TUKURU	44th International Bread Wheat Screening Nursery (IBWSN)	Pop2	17.6607	-11.2288	2.98115	-4.79018	3.67691
W6	Spring	Breeders line	MXI09-10\M29SAWSN\227	H41	Triticum aestivum subsp. aestivum	CIMMYT	GK ARON/AG SECO 7846//2180/4/2*MILAN/KAUZ//PRINIA/3/BAV92	29th Semi-Arid Wheat Screening Nursery (SAWSN)	Pop2	16.9839	-10.0181	4.69231	5.28303	10.5447
W10	Spring	Breeders line	MXI09-10\M29SAWSN\252	H49	Triticum aestivum subsp. aestivum	CIMMYT	SOKOLL/ROLF07	29th Semi-Arid Wheat Screening Nursery (SAWSN)	Pop2	10.6102	-15.9754	-2.35498	2.59225	-3.39217
W12	Spring	Breeders line	MXI09-10\M29SAWSN\325	H62	Triticum aestivum subsp. aestivum	CIMMYT	ESDA/KKTS	29th Semi-Arid Wheat Screening Nursery (SAWSN)	Pop2	18.7002	-12.4194	4.73878	-3.13304	-3.52246
W17	Spring	Breeders line	MXI09-10\M44IBWSNBWIR\6	H78	Triticum aestivum subsp. aestivum	CIMMYT	WHEAR//2*PRL/2*PASTOR	44th International Bread Wheat Screening Nursery (IBWSN)	Pop2	14.6206	-8.9733	-4.11207	10.4055	5.36796
W35	Spring	Breeders line	MXI09-10\M44IBWSNBWIR\7	I56	Triticum aestivum subsp. aestivum	CIMMYT	WAXWING*2/KRONSTAD F2004	44th International Bread Wheat Screening Nursery (IBWSN)	Pop2	21.5651	-12.8978	7.24419	-8.77911	-5.96173
W18	Spring	Breeders line	MXI09-10\M44IBWSNBWIR\17	H81	Triticum aestivum subsp. aestivum	CIMMYT	YUNMAI 48//2*WBLL1*2/KURUKU	44th International Bread Wheat Screening Nursery (IBWSN)	Pop2	16.3341	-9.16234	7.23356	-4.06778	10.5092
W19	Spring	Breeders line	MXI09-10\M44IBWSNBWIR\28	H83	Triticum aestivum subsp. aestivum	CIMMYT	KANZ*4/KS85-8-4/5/2*FRET2*2/4/SNI/TRAP#1/3/KAUZ*2/TRAP//KAUZ	44th International Bread Wheat Screening Nursery (IBWSN)	Pop2	22.1475	-11.8792	2.4798	-2.82765	4.72696
W37	Spring	Breeders line	MXI09-10\M44IBWSNBWIR\37	I74	Triticum aestivum subsp. aestivum	CIMMYT	WAXWING/TNMU	44th International Bread Wheat Screening Nursery (IBWSN)	Pop2	15.4448	-8.36724	3.81175	3.52538	-3.77063
W20	Spring	Breeders line	MXI09-10\M44IBWSNBWIR\91	H89	Triticum aestivum subsp. aestivum	CIMMYT	PRL/2*PASTOR*2//SKAUZ/BAV92	44th International Bread Wheat Screening Nursery (IBWSN)	Pop2	16.8252	-10.0987	-1.61759	7.40724	6.23783
W39	Spring	Breeders line	MXI09-10\M44IBWSNBWIR\104	I104	Triticum aestivum subsp. aestivum	CIMMYT	ATTILA*2/HUITES//FINSI/3/ATTILA*2/PBW65	44th International Bread Wheat Screening Nursery (IBWSN)	Pop2	14.3668	-6.59178	4.04747	-4.25206	-6.45927
W21	Spring	Breeders line	MXI09-10\M44IBWSNBWIR\105	H91	Triticum aestivum subsp. aestivum	CIMMYT	ATTILA*2/HUITES//FINSI/3/ATTILA*2/PBW65	44th International Bread Wheat Screening Nursery (IBWSN)	Pop2	16.3452	-6.43512	2.82248	-5.71569	-7.1714
W22	Spring	Breeders line	MXI09-10\M44IBWSNBWIR\110	H94	Triticum aestivum subsp. aestivum	CIMMYT	ATTILA*2/PBW65//KACHU	44th International Bread Wheat Screening Nursery (IBWSN)	Pop2	15.5392	-12.6986	6.60046	-11.1165	-17.1253
W40	Spring	Breeders line	MXI09-10\M44IBWSNBWIR\130	I119	Triticum aestivum subsp. aestivum	CIMMYT	WAXWING/KIRITATI/6/PVN//CAR422/ANA/5/BOW/CROW//BUC/PVN/3/YR/4/TRAP#1	44th International Bread Wheat Screening Nursery (IBWSN)	Pop2	17.5651	-13.8844	4.77194	-7.73307	-13.6851
W41	Spring	Breeders line	MXI09-10\M44IBWSNBWIR\137	I125	Triticum aestivum subsp. aestivum	CIMMYT	BAV92//IRENA/KAUZ/3/HUITES/4/DOLL	44th International Bread Wheat Screening Nursery (IBWSN)	Pop2	16.8213	-10.7284	4.13608	-6.08387	-5.03523
W42	Spring	Breeders line	MXI09-10\M32ESWYTBWIR\39	I136	Triticum aestivum subsp. aestivum	CIMMYT	WAXWING/KIRITATI//KACHU	Elite Selection Wheat Yield Trial (ESWYT) (ESWYT)	Pop2	17.32	-13.2566	5.07348	-9.49909	-15.3108
W23	Spring	Breeders line	MXI09-10\M44IBWSNBWIR\173	H101	Triticum aestivum subsp. aestivum	CIMMYT	WBLL1*2/4/SNI/TRAP#1/3/KAUZ*2/TRAP//KAUZ/5/KACHU #1	44th International Bread Wheat Screening Nursery (IBWSN)	Pop2	18.4041	-14.5499	9.06563	-9.63656	-4.12934
W43	Spring	Breeders line	MXI09-10\M44IBWSNBWIR\176	I145	Triticum aestivum subsp. aestivum	CIMMYT	WBLL1*2/4/YACO/PBW65/3/KAUZ*2/TRAP//KAUZ/5/SAUAL	44th International Bread Wheat Screening Nursery (IBWSN)	Pop2	18.769	-9.41899	0.225014	7.15291	15.0735
W25	Spring	Breeders line	MXI09-10\M44IBWSNBWIR\210	H112	Triticum aestivum subsp. aestivum	CIMMYT	WBLL1*2/VIVITSI/6/CNDO/R143//ENTE/MEXI_2/3/AEGILOPS SQUARROSA (TAUS)/4/WEAVER/5/2*JANZ	44th International Bread Wheat Screening Nursery (IBWSN)	Pop2	20.3628	-14.308	5.31312	-4.53941	5.80863
W44	Spring	Breeders line	MXI09-10\M44IBWSNBWIR\213	I175	Triticum aestivum subsp. aestivum	CIMMYT	SERI.1B*2/3/KAUZ*2/BOW//KAUZ/4/CROC_1/AE.SQUARROSA (205)//KAUZ/3/2*KAUZ*2/YACO//KAUZ	44th International Bread Wheat Screening Nursery (IBWSN)	Pop2	11.254	-10.6831	5.6113	-5.34264	-3.61088
W45	Spring	Breeders line	MXI09-10\M32ESWYTBWIR\59	I177	Triticum aestivum subsp. aestivum	CIMMYT	TRCH/5/REH/HARE//2*BCN/3/CROC_1/AE.SQUARROSA (213)//PGO/4/HUITES	Elite Selection Wheat Yield Trial (ESWYT) (ESWYT)	Pop2	12.9767	-12.2435	3.17762	-10.133	-18.0683
W46	Spring	Breeders line	MXI09-10\M44IBWSNBWIR\228	I185	Triticum aestivum subsp. aestivum	CIMMYT	ROLF07/SRTU//TACUPETO F2001/BRAMBLING	44th International Bread Wheat Screening Nursery (IBWSN)	Pop2	14.4559	-16.9068	0.886194	6.16473	1.65243
W47	Spring	Breeders line	MXI09-10\M44IBWSNBWIR\231	I186	Triticum aestivum subsp. aestivum	CIMMYT	ROLF07//TAM200/TUI/6/WBLL1/4/HD2281/TRAP#1/3/KAUZ*2/TRAP//KAUZ/5/TACUPETO F2001	44th International Bread Wheat Screening Nursery (IBWSN)	Pop2	14.7719	-8.60625	-2.21456	4.98346	9.91869
W48	Spring	Breeders line	MXI09-10\M44IBWSNBWIR\254	I204	Triticum aestivum subsp. aestivum	CIMMYT	FRET2*2/KUKUNA//PVN/5/FRET2*2/4/SNI/TRAP#1/3/KAUZ*2/TRAP//KAUZ	44th International Bread Wheat Screening Nursery (IBWSN)	Pop2	20.0556	-11.4693	3.31075	-3.95057	8.41484
W27	Spring	Breeders line	MXI09-10\M32ESWYTBWIR\88	H129	Triticum aestivum subsp. aestivum	CIMMYT	FRET2/KUKUNA//FRET2/3/PASTOR//HXL7573/2*BAU/5/FRET2*2/4/SNI/TRAP#1/3/KAUZ*2/TRAP//KAUZ	Elite Selection Wheat Yield Trial (ESWYT) (ESWYT)	Pop2	21.4441	-13.3868	7.24713	-3.47662	9.06948
W49	Spring	Breeders line	MXI09-10\M44IBWSNBWIR\267	I219	Triticum aestivum subsp. aestivum	CIMMYT	WBLL1*2/TUKURU//SRTU/3/WBLL1*2/KKTS	44th International Bread Wheat Screening Nursery (IBWSN)	Pop2	21.3336	-16.2139	2.82951	4.51154	12.0327
W51	Spring	Breeders line	MXI09-10\M32ESWYTBWIR\99	I226	Triticum aestivum subsp. aestivum	CIMMYT	PRL/2*PASTOR//SRTU/3/PRINIA/PASTOR	Elite Selection Wheat Yield Trial (ESWYT) (ESWYT)	Pop2	16.1974	-6.96034	0.60764	8.98175	8.00663
W31	Spring	Breeders line	MXI09-10\M44IBWSNBWIR\299	H141	Triticum aestivum subsp. aestivum	CIMMYT	HUW234+LR34/PRINIA*2//WHEAR	44th International Bread Wheat Screening Nursery (IBWSN)	Pop2	12.2913	-8.20228	-2.67756	8.27634	-12.5012
W56	Spring	Breeders line	MXI09-10\M44IBWSNBWIR\301	I248	Triticum aestivum subsp. aestivum	CIMMYT	HUW234+LR34/PRINIA*2//WHEAR	44th International Bread Wheat Screening Nursery (IBWSN)	Pop2	10.3447	-6.42409	-2.74938	8.73001	-11.7653
W57	Spring	Breeders line	MXI09-10\M32ESWYTBWIR\113	I259	Triticum aestivum subsp. aestivum	CIMMYT	PBW343*2/KUKUNA*2//YANAC	Elite Selection Wheat Yield Trial (ESWYT) (ESWYT)	Pop2	19.9906	-11.1817	3.41502	-9.65134	-12.5457
W61	Spring	Breeders line	MXI09-10\M44IBWSNBWIR\324	I279	Triticum aestivum subsp. aestivum	CIMMYT	ATTILA*2/PBW65*2//TNMU	44th International Bread Wheat Screening Nursery (IBWSN)	Pop2	16.5004	-7.00188	5.0905	-9.91796	-5.75613
W62	Spring	Breeders line	MXI09-10\M44IBWSNBWIR\333	I287	Triticum aestivum subsp. aestivum	CIMMYT	FRET2/KUKUNA//FRET2/3/WHEAR/4/FRET2*2/KUKUNA	44th International Bread Wheat Screening Nursery (IBWSN)	Pop2	22.0346	-13.4908	5.92749	-6.00718	6.21466
W63	Spring	Breeders line	MXI09-10\M44IBWSNBWIR\338	I289	Triticum aestivum subsp. aestivum	CIMMYT	PBW343*2/KUKUNA*2//WHEAR	44th International Bread Wheat Screening Nursery (IBWSN)	Pop2	18.245	-9.82287	1.04528	-8.05263	-9.95325
W4	Spring	Breeders line	MXI09-10\M29SAWSN\148	H25	Triticum aestivum subsp. aestivum	CIMMYT	BARCENAS S 2002/4/MILAN/KAUZ//PRINIA/3/BAV92	29th Semi-Arid Wheat Screening Nursery (SAWSN)	Pop2	16.5535	-9.0591	0.0552829	5.27079	6.68389
W7	Spring	Breeders line	MXI09-10\M29SAWSN\241	H44	Triticum aestivum subsp. aestivum	CIMMYT	SW89-5124*2/FASAN/3/ALTAR 84/AE.SQ//2*OPATA	29th Semi-Arid Wheat Screening Nursery (SAWSN)	Pop2	21.3876	-16.0192	4.61748	-3.85331	5.00989
W8	Spring	Breeders line	MXI09-10\M29SAWSN\247	H45	Triticum aestivum subsp. aestivum	CIMMYT	SOKOLL/ROLF07	29th Semi-Arid Wheat Screening Nursery (SAWSN)	Pop2	8.93784	-16.151	-1.44294	1.55305	-4.1291
W9	Spring	Breeders line	MXI09-10\M29SAWSN\248	H46	Triticum aestivum subsp. aestivum	CIMMYT	SOKOLL/ROLF07	29th Semi-Arid Wheat Screening Nursery (SAWSN)	Pop2	6.86221	-15.8858	-0.985725	0.686464	-5.48515
W11	Spring	Breeders line	MXI09-10\M29SAWSN\324	H61	Triticum aestivum subsp. aestivum	CIMMYT	ESDA/KKTS	29th Semi-Arid Wheat Screening Nursery (SAWSN)	Pop2	18.8178	-12.4962	4.41426	-3.54111	-3.45771
W1	Spring	Breeders line	MXI09-10\M29SAWSN\39	H9	Triticum aestivum subsp. aestivum	CIMMYT	ACHTAR*3//KANZ/KS85-8-5/4/MILAN/KAUZ//PRINIA/3/BAV92/5/MILAN/KAUZ//PRINIA/3/BAV92	29th Semi-Arid Wheat Screening Nursery (SAWSN)	Pop2	17.8952	-11.4188	0.586357	-0.4683	11.0463
W2	Spring	Breeders line	MXI09-10\M29SAWSN\127	H14	Triticum aestivum subsp. aestivum	CIMMYT	FRET2*2/4/SNI/TRAP#1/3/KAUZ*2/TRAP//KAUZ/5/ONIX	29th Semi-Arid Wheat Screening Nursery (SAWSN)	Pop2	24.5391	-15.4857	5.45415	-5.99488	17.4735
W3	Spring	Breeders line	MXI09-10\M29SAWSN\131	H16	Triticum aestivum subsp. aestivum	CIMMYT	FRET2*2/4/SNI/TRAP#1/3/KAUZ*2/TRAP//KAUZ/5/ONIX	29th Semi-Arid Wheat Screening Nursery (SAWSN)	Pop2	24.4822	-16.026	5.78395	-5.89426	15.7621
W5	Spring	Breeders line	MXI09-10\M29SAWSN\168	H33	Triticum aestivum subsp. aestivum	CIMMYT	MILAN/KAUZ//PRINIA/3/BAV92/4/PASTOR*2/BAV92/5/ROLF07	29th Semi-Arid Wheat Screening Nursery (SAWSN)	Pop2	17.6952	-11.0397	-2.03427	5.88056	9.671
W251	Spring	Breeders line	MXI12-13\M16FHBSN\61	6411	Triticum aestivum subsp. aestivum	CIMMYT	D67.2/PARANA 66.270//AE.SQUARROSA (320)/3/CUNNINGHAM/4/VORB	16th Fusarium Head Blight Screening Nursery (FHBSN)	Pop2	10.2344	-6.55982	-5.77263	10.1388	5.28778
W252	Spring	Breeders line	MXI12-13\M16FHBSN\71	6412	Triticum aestivum subsp. aestivum	CIMMYT	CROC_1/AE.SQUARROSA (224)//OPATA/3/ALTAR 84/AEGILOPS SQUARROSA (TAUS)//OPATA/4/PASTOR/5/SOKOLL	16th Fusarium Head Blight Screening Nursery (FHBSN)	Pop2	6.35907	-10.8748	-1.02114	8.74566	3.56688
W241	Spring	Breeders line	MXI12-13\M16FHBSN\1	6401	Triticum aestivum subsp. aestivum	CIMMYT	CHIBIA//PRLII/CM65531/3/SKAUZ/BAV92/4/MUNAL #1	16th Fusarium Head Blight Screening Nursery (FHBSN)	Pop2	14.1791	-7.09732	2.953	-0.669082	-5.70084
W246	Spring	Breeders line	MXI12-13\M16FHBSN\47	6406	Triticum aestivum subsp. aestivum	CIMMYT	GRACK/PVN	16th Fusarium Head Blight Screening Nursery (FHBSN)	Pop2	22.3841	-12.4947	5.49798	-3.11618	15.4469
W244	Spring	Breeders line	MXI12-13\M16FHBSN\40	6404	Triticum aestivum subsp. aestivum	CIMMYT	ATTILA/3*BCN*2//BAV92/3/HEILO/4/CHIBIA//PRLII/CM65531/3/SKAUZ/BAV92	16th Fusarium Head Blight Screening Nursery (FHBSN)	Pop2	16.7743	-6.98686	3.02016	4.53986	9.26156
W248	Spring	Breeders line	MXI12-13\M16FHBSN\50	6408	Triticum aestivum subsp. aestivum	CIMMYT	BABAX/LR42//BABAX*2/3/TUKURU*2/4/HEILO	16th Fusarium Head Blight Screening Nursery (FHBSN)	Pop2	18.7204	-9.22308	2.14017	6.08881	21.2868
W250	Spring	Breeders line	MXI12-13\M16FHBSN\58	6410	Triticum aestivum subsp. aestivum	CIMMYT	CHIR3/4/SIREN//ALTAR 84/AE.SQUARROSA (205)/3/3*BUC/5/PFAU/WEAVER/6/SOKOLL	16th Fusarium Head Blight Screening Nursery (FHBSN)	Pop2	7.61051	-12.4724	1.24126	6.76869	0.808623
W93	Spring	Breeders line	MXI12-13\M25HRWSN\1001	5	Triticum aestivum subsp. aestivum	CIMMYT	FRANCOLIN #1/BLOUK #1	25th High Rainfall Wheat Screening Nursery (HRWSN)	Pop2	21.3909	-12.4744	6.58392	-6.90521	3.47469
W99	Spring	Breeders line	MXI12-13\M25HRWSN\1008	11	Triticum aestivum subsp. aestivum	CIMMYT	MUTUS//ND643/2*WBLL1	25th High Rainfall Wheat Screening Nursery (HRWSN)	Pop2	17.164	-12.7225	6.64106	-3.58826	10.4034
W101	Spring	Breeders line	MXI12-13\M25HRWSN\1011	13	Triticum aestivum subsp. aestivum	CIMMYT	MUTUS//ND643/2*WBLL1	25th High Rainfall Wheat Screening Nursery (HRWSN)	Pop2	17.5684	-11.0743	7.77528	-3.58123	11.9523
W104	Spring	Breeders line	MXI12-13\M25HRWSN\1016	16	Triticum aestivum subsp. aestivum	CIMMYT	ND643/2*WBLL1//KACHU	25th High Rainfall Wheat Screening Nursery (HRWSN)	Pop2	14.1653	-15.9311	5.99064	-9.52031	-9.78088
W105	Spring	Breeders line	MXI12-13\M25HRWSN\1017	17	Triticum aestivum subsp. aestivum	CIMMYT	ND643/2*WBLL1//KACHU	25th High Rainfall Wheat Screening Nursery (HRWSN)	Pop2	12.7404	-15.5658	6.87977	-8.60925	-12.3533
W107	Spring	Breeders line	MXI12-13\M25HRWSN\1019	19	Triticum aestivum subsp. aestivum	CIMMYT	ND643/2*WBLL1//KACHU	25th High Rainfall Wheat Screening Nursery (HRWSN)	Pop2	16.7618	-15.1975	8.1984	-9.1999	-6.00352
W108	Spring	Breeders line	MXI12-13\M25HRWSN\1020	21	Triticum aestivum subsp. aestivum	CIMMYT	ND643/2*WBLL1//KACHU	25th High Rainfall Wheat Screening Nursery (HRWSN)	Pop2	15.7557	-16.1852	8.92591	-6.81779	-5.83902
W110	Spring	Breeders line	MXI12-13\M25HRWSN\1023	23	Triticum aestivum subsp. aestivum	CIMMYT	TUKURU//BAV92/RAYON/3/ND643/2*WBLL1	25th High Rainfall Wheat Screening Nursery (HRWSN)	Pop2	20.4064	-14.9118	6.18338	-5.96256	11.5992
W118	Spring	Breeders line	MXI12-13\M25HRWSN\1037	31	Triticum aestivum subsp. aestivum	CIMMYT	CHIBIA//PRLII/CM65531/3/FISCAL*2/4/NIINI #1	25th High Rainfall Wheat Screening Nursery (HRWSN)	Pop2	16.5622	-9.37416	3.38189	-0.255857	1.67486
W121	Spring	Breeders line	MXI12-13\M25HRWSN\1041	34	Triticum aestivum subsp. aestivum	CIMMYT	MUTUS*2//ND643/2*WBLL1	25th High Rainfall Wheat Screening Nursery (HRWSN)	Pop2	13.969	-14.4364	7.04492	-4.08092	6.91611
W125	Spring	Breeders line	MXI12-13\M25HRWSN\1047	38	Triticum aestivum subsp. aestivum	CIMMYT	FRNCLN/BAVIS #1//FRANCOLIN #1	25th High Rainfall Wheat Screening Nursery (HRWSN)	Pop2	18.7094	-16.4482	5.479	-6.37521	4.77036
W126	Spring	Breeders line	MXI12-13\M25HRWSN\1048	39	Triticum aestivum subsp. aestivum	CIMMYT	WBLL1*2/BRAMBLING//TAM200/TUI/3/VILLA JUAREZ F2009	25th High Rainfall Wheat Screening Nursery (HRWSN)	Pop2	17.6394	-9.25873	-0.298874	8.70128	12.166
W127	Spring	Breeders line	MXI12-13\M25HRWSN\1052	41	Triticum aestivum subsp. aestivum	CIMMYT	WHEAR/KUKUNA/3/C80.1/3*BATAVIA//2*WBLL1*2/4/NIINI #1	25th High Rainfall Wheat Screening Nursery (HRWSN)	Pop2	17.7937	-9.42457	-0.595646	4.09473	8.18134
W129	Spring	Breeders line	MXI12-13\M25HRWSN\1054	43	Triticum aestivum subsp. aestivum	CIMMYT	WHEAR/KUKUNA/3/C80.1/3*BATAVIA//2*WBLL1*2/4/NIINI #1	25th High Rainfall Wheat Screening Nursery (HRWSN)	Pop2	18.2384	-9.56104	-0.52846	3.35302	8.35446
W132	Spring	Breeders line	MXI12-13\M25HRWSN\1060	46	Triticum aestivum subsp. aestivum	CIMMYT	WBLL1/KUKUNA//TACUPETO F2001/3/BERKUT//PBW343*2/KUKUNA	25th High Rainfall Wheat Screening Nursery (HRWSN)	Pop2	19.3596	-11.9845	0.346709	6.48067	14.4165
W133	Spring	Breeders line	MXI12-13\M25HRWSN\1061	47	Triticum aestivum subsp. aestivum	CIMMYT	VILLA JUAREZ F2009/5/BABAX/LR42//BABAX*2/4/SNI/TRAP#1/3/KAUZ*2/TRAP//KAUZ	25th High Rainfall Wheat Screening Nursery (HRWSN)	Pop2	20.2856	-20.2726	6.96659	-5.21814	5.0367
W136	Spring	Breeders line	MXI12-13\M25HRWSN\1066	50	Triticum aestivum subsp. aestivum	CIMMYT	WBLL1*2/BRAMBLING/5/BABAX/LR42//BABAX*2/4/SNI/TRAP#1/3/KAUZ*2/TRAP//KAUZ	25th High Rainfall Wheat Screening Nursery (HRWSN)	Pop2	23.7846	-13.5371	6.83267	-3.15408	14.6756
W139	Spring	Breeders line	MXI12-13\M25HRWSN\1069	53	Triticum aestivum subsp. aestivum	CIMMYT	WBLL1*2/BRAMBLING/5/BABAX/LR42//BABAX*2/4/SNI/TRAP#1/3/KAUZ*2/TRAP//KAUZ	25th High Rainfall Wheat Screening Nursery (HRWSN)	Pop2	21.2228	-12.4309	1.11162	3.67519	18.7835
W142	Spring	Breeders line	MXI12-13\M25HRWSN\1072	56	Triticum aestivum subsp. aestivum	CIMMYT	WBLL1*2/BRAMBLING/5/BABAX/LR42//BABAX*2/4/SNI/TRAP#1/3/KAUZ*2/TRAP//KAUZ	25th High Rainfall Wheat Screening Nursery (HRWSN)	Pop2	21.8391	-13.2089	1.31115	4.03959	19.2526
W146	Spring	Breeders line	MXI12-13\M25HRWSN\1077	61	Triticum aestivum subsp. aestivum	CIMMYT	ND643/2*WAXWING//SAAR/2*WAXWING	25th High Rainfall Wheat Screening Nursery (HRWSN)	Pop2	19.3287	-10.0841	6.35639	-8.74954	-4.4134
W150	Spring	Breeders line	MXI12-13\M25HRWSN\1082	65	Triticum aestivum subsp. aestivum	CIMMYT	BABAX/LR42//BABAX*2/4/SNI/TRAP#1/3/KAUZ*2/TRAP//KAUZ/5/PRL/2*PASTOR/4/CHOIX/STAR/3/HE1/3*CNO79//2*SERI	25th High Rainfall Wheat Screening Nursery (HRWSN)	Pop2	18.3477	-10.5387	-2.64217	10.496	10.2873
W152	Spring	Breeders line	MXI12-13\M25HRWSN\1084	67	Triticum aestivum subsp. aestivum	CIMMYT	BABAX/LR42//BABAX*2/4/SNI/TRAP#1/3/KAUZ*2/TRAP//KAUZ/5/PRL/2*PASTOR/4/CHOIX/STAR/3/HE1/3*CNO79//2*SERI	25th High Rainfall Wheat Screening Nursery (HRWSN)	Pop2	20.2204	-11.3232	1.0784	7.19776	13.1093
W154	Spring	Breeders line	MXI12-13\M25HRWSN\1086	69	Triticum aestivum subsp. aestivum	CIMMYT	BABAX/LR42//BABAX*2/4/SNI/TRAP#1/3/KAUZ*2/TRAP//KAUZ/5/WAXWING*2/KRONSTAD F2004	25th High Rainfall Wheat Screening Nursery (HRWSN)	Pop2	19.0112	-11.0295	3.6473	0.0502556	7.14555
W159	Spring	Breeders line	MXI12-13\M25HRWSN\1091	74	Triticum aestivum subsp. aestivum	CIMMYT	BABAX/LR42//BABAX*2/4/SNI/TRAP#1/3/KAUZ*2/TRAP//KAUZ/5/WHEAR/SOKOLL	25th High Rainfall Wheat Screening Nursery (HRWSN)	Pop2	16.7904	-14.5582	3.26467	6.26555	12.5508
W160	Spring	Breeders line	MXI12-13\M25HRWSN\1092	75	Triticum aestivum subsp. aestivum	CIMMYT	BABAX/LR42//BABAX*2/4/SNI/TRAP#1/3/KAUZ*2/TRAP//KAUZ/5/WHEAR/SOKOLL	25th High Rainfall Wheat Screening Nursery (HRWSN)	Pop2	10.8716	-10.2778	0.746979	5.42609	14.143
W163	Spring	Breeders line	MXI12-13\M25HRWSN\1096	78	Triticum aestivum subsp. aestivum	CIMMYT	PFAU/WEAVER*2//TRANSFER#12,P88.272.2/5/BABAX/LR42//BABAX*2/4/SNI/TRAP#1/3/KAUZ*2/TRAP//KAUZ	25th High Rainfall Wheat Screening Nursery (HRWSN)	Pop2	19.9904	-10.8309	2.74633	3.04752	21.023
W166	Spring	Breeders line	MXI12-13\M25HRWSN\1099	82	Triticum aestivum subsp. aestivum	CIMMYT	VEE#8//JUP/BJY/3/F3.71/TRM/4/BCN/5/KAUZ/6/MILAN/KAUZ/7/SKAUZ/PARUS//PARUS/8/BABAX/LR42//BABAX*2/4/SNI/TRAP#1/3/KAUZ*2/TRAP//KAUZ	25th High Rainfall Wheat Screening Nursery (HRWSN)	Pop2	18.4949	-13.3655	1.21897	1.20323	15.6428
W167	Spring	Breeders line	MXI12-13\M25HRWSN\1100	83	Triticum aestivum subsp. aestivum	CIMMYT	BECARD//ND643/2*WBLL1	25th High Rainfall Wheat Screening Nursery (HRWSN)	Pop2	20.7181	-14.5528	7.21825	-0.0632843	13.7663
W170	Spring	Breeders line	MXI12-13\M25HRWSN\1103	86	Triticum aestivum subsp. aestivum	CIMMYT	KRL 19/5/BABAX/LR42//BABAX*2/4/SNI/TRAP#1/3/KAUZ*2/TRAP//KAUZ	25th High Rainfall Wheat Screening Nursery (HRWSN)	Pop2	16.2663	-9.3794	0.291594	-0.826056	3.03708
W172	Spring	Breeders line	MXI12-13\M25HRWSN\1105	88	Triticum aestivum subsp. aestivum	CIMMYT	BJY/COC//PRL/BOW/3/FRTL/5/BABAX/LR42//BABAX*2/4/SNI/TRAP#1/3/KAUZ*2/TRAP//KAUZ	25th High Rainfall Wheat Screening Nursery (HRWSN)	Pop2	15.4345	-11.3988	0.244692	5.83547	5.17526
W175	Spring	Breeders line	MXI12-13\M25HRWSN\1110	91	Triticum aestivum subsp. aestivum	CIMMYT	TACUPETO F2001*2/BRAMBLING//ND643/2*WBLL1/3/TACUPETO F2001*2/BRAMBLING	25th High Rainfall Wheat Screening Nursery (HRWSN)	Pop2	13.8576	-16.9036	0.55453	3.25106	-2.81903
W178	Spring	Breeders line	MXI12-13\M25HRWSN\1113	94	Triticum aestivum subsp. aestivum	CIMMYT	KACHU*2/3/ND643//2*PRL/2*PASTOR	25th High Rainfall Wheat Screening Nursery (HRWSN)	Pop2	15.1561	-14.8063	7.22595	-10.3862	-16.7523
W179	Spring	Breeders line	MXI12-13\M25HRWSN\1114	95	Triticum aestivum subsp. aestivum	CIMMYT	KACHU*2/3/ND643//2*PRL/2*PASTOR	25th High Rainfall Wheat Screening Nursery (HRWSN)	Pop2	15.098	-13.8399	7.49078	-8.93833	-17.1467
W182	Spring	Breeders line	MXI12-13\M25HRWSN\1117	98	Triticum aestivum subsp. aestivum	CIMMYT	KIRITATI/4/2*SERI.1B*2/3/KAUZ*2/BOW//KAUZ/5/ND643//2*PRL/2*PASTOR/6/SUP152	25th High Rainfall Wheat Screening Nursery (HRWSN)	Pop2	15.1801	-11.827	2.59309	-3.23303	-7.32307
W188	Spring	Breeders line	MXI12-13\M25HRWSN\1124	105	Triticum aestivum subsp. aestivum	CIMMYT	ND643/2*WBLL1/4/CHIBIA//PRLII/CM65531/3/SKAUZ/BAV92/5/BECARD	25th High Rainfall Wheat Screening Nursery (HRWSN)	Pop2	18.0332	-14.0445	4.91986	-0.535409	10.4244
W190	Spring	Breeders line	MXI12-13\M25HRWSN\1128	107	Triticum aestivum subsp. aestivum	CIMMYT	ND643/2*WBLL1/3/KIRITATI//2*PRL/2*PASTOR/4/BECARD	25th High Rainfall Wheat Screening Nursery (HRWSN)	Pop2	20.2258	-11.8438	2.9316	2.18524	14.4886
W193	Spring	Breeders line	MXI12-13\M25HRWSN\1132	110	Triticum aestivum subsp. aestivum	CIMMYT	SUP152*2//ND643/2*WBLL1	25th High Rainfall Wheat Screening Nursery (HRWSN)	Pop2	15.493	-11.9868	7.62806	-9.34949	-6.39441
W201	Spring	Breeders line	MXI12-13\M25HRWSN\1145	118	Triticum aestivum subsp. aestivum	CIMMYT	KA/NAC//TRCH*2/3/VORB	25th High Rainfall Wheat Screening Nursery (HRWSN)	Pop2	19.9104	-11.1852	5.51383	0.892735	11.0332
W207	Spring	Breeders line	MXI12-13\M25HRWSN\1152	125	Triticum aestivum subsp. aestivum	CIMMYT	BAVIS/VORB/5/CROC_1/AE.SQUARROSA (205)//BORL95/3/PRL/SARA//TSI/VEE#5/4/FRET2	25th High Rainfall Wheat Screening Nursery (HRWSN)	Pop2	14.3197	-12.6707	1.89934	5.68924	9.62953
W209	Spring	Breeders line	MXI12-13\M25HRWSN\1157	127	Triticum aestivum subsp. aestivum	CIMMYT	BABAX/LR42//BABAX/3/ER2000/4/NAVJ07	25th High Rainfall Wheat Screening Nursery (HRWSN)	Pop2	17.3368	-10.9576	4.70781	-4.63961	-0.478409
W212	Spring	Breeders line	MXI12-13\M25HRWSN\1160	130	Triticum aestivum subsp. aestivum	CIMMYT	PFAU/MILAN/3/BABAX/LR42//BABAX/5/CROC_1/AE.SQUARROSA (205)//BORL95/3/PRL/SARA//TSI/VEE#5/4/FRET2	25th High Rainfall Wheat Screening Nursery (HRWSN)	Pop2	15.2584	-11.9204	6.1512	-6.66801	3.49642
W213	Spring	Breeders line	MXI12-13\M25HRWSN\1162	131	Triticum aestivum subsp. aestivum	CIMMYT	PFAU/MILAN/3/BABAX/LR42//BABAX/4/VORB	25th High Rainfall Wheat Screening Nursery (HRWSN)	Pop2	10.1028	-8.95704	-1.28552	5.5986	7.78474
W214	Spring	Breeders line	MXI12-13\M25HRWSN\1166	132	Triticum aestivum subsp. aestivum	CIMMYT	PFAU/MILAN/3/BABAX/LR42//BABAX/4/WHEAR/KUKUNA/3/C80.1/3*BATAVIA//2*WBLL1	25th High Rainfall Wheat Screening Nursery (HRWSN)	Pop2	20.3615	-9.53658	1.56876	-2.18998	7.39205
W94	Spring	Breeders line	MXI12-13\M25HRWSN\1002	6	Triticum aestivum subsp. aestivum	CIMMYT	FRANCOLIN #1/BLOUK #1	25th High Rainfall Wheat Screening Nursery (HRWSN)	Pop2	21.2592	-11.7155	6.53468	-6.98099	3.71439
W95	Spring	Breeders line	MXI12-13\M25HRWSN\1003	7	Triticum aestivum subsp. aestivum	CIMMYT	FRANCOLIN #1/BLOUK #1	25th High Rainfall Wheat Screening Nursery (HRWSN)	Pop2	21.2304	-11.7454	6.52607	-7.37343	3.78397
W96	Spring	Breeders line	MXI12-13\M25HRWSN\1004	8	Triticum aestivum subsp. aestivum	CIMMYT	ROLF07//ND643/2*WBLL1	25th High Rainfall Wheat Screening Nursery (HRWSN)	Pop2	20.2613	-14.347	0.731521	5.67466	14.8546
W97	Spring	Breeders line	MXI12-13\M25HRWSN\1005	9	Triticum aestivum subsp. aestivum	CIMMYT	KIRITATI/2*WBLL1//ND643/2*WBLL1	25th High Rainfall Wheat Screening Nursery (HRWSN)	Pop2	22.3726	-12.1428	3.98797	-0.509826	9.45309
W98	Spring	Breeders line	MXI12-13\M25HRWSN\1007	10	Triticum aestivum subsp. aestivum	CIMMYT	KIRITATI/WBLL1/4/WHEAR/KIRITATI/3/C80.1/3*BATAVIA//2*WBLL1	25th High Rainfall Wheat Screening Nursery (HRWSN)	Pop2	13.4512	-14.6734	2.31749	-0.046824	-4.30271
W100	Spring	Breeders line	MXI12-13\M25HRWSN\1009	12	Triticum aestivum subsp. aestivum	CIMMYT	MUTUS//ND643/2*WBLL1	25th High Rainfall Wheat Screening Nursery (HRWSN)	Pop2	18.0331	-12.4325	7.57014	-3.39454	11.569
W102	Spring	Breeders line	MXI12-13\M25HRWSN\1012	14	Triticum aestivum subsp. aestivum	CIMMYT	MUTUS//ND643/2*WBLL1	25th High Rainfall Wheat Screening Nursery (HRWSN)	Pop2	18.8552	-13.0808	7.98314	-2.47	10.0712
W103	Spring	Breeders line	MXI12-13\M25HRWSN\1014	15	Triticum aestivum subsp. aestivum	CIMMYT	MUTUS//ND643/2*WBLL1	25th High Rainfall Wheat Screening Nursery (HRWSN)	Pop2	18.7304	-13.4235	9.1663	-2.77348	7.44679
W106	Spring	Breeders line	MXI12-13\M25HRWSN\1018	18	Triticum aestivum subsp. aestivum	CIMMYT	ND643/2*WBLL1//KACHU	25th High Rainfall Wheat Screening Nursery (HRWSN)	Pop2	13.9789	-14.4897	7.80211	-8.46949	-10.0131
W109	Spring	Breeders line	MXI12-13\M25HRWSN\1022	22	Triticum aestivum subsp. aestivum	CIMMYT	SUP152//ND643/2*WBLL1	25th High Rainfall Wheat Screening Nursery (HRWSN)	Pop2	16.6956	-12.3483	7.7546	-8.21988	-4.8384
W111	Spring	Breeders line	MXI12-13\M25HRWSN\1025	24	Triticum aestivum subsp. aestivum	CIMMYT	ND643/2*WBLL1//HEILO	25th High Rainfall Wheat Screening Nursery (HRWSN)	Pop2	19.9712	-10.4329	4.81783	-1.46846	9.49838
W112	Spring	Breeders line	MXI12-13\M25HRWSN\1026	25	Triticum aestivum subsp. aestivum	CIMMYT	BLOUK #1//WBLL1*2/BRAMBLING/3/WBLL1*2/BRAMBLING	25th High Rainfall Wheat Screening Nursery (HRWSN)	Pop2	23.0271	-12.2397	5.25903	-2.99259	19.2182
W113	Spring	Breeders line	MXI12-13\M25HRWSN\1029	26	Triticum aestivum subsp. aestivum	CIMMYT	TACUPETO F2001*2/BRAMBLING/3/KIRITATI//PBW65/2*SERI.1B/4/ND643/2*WBLL1	25th High Rainfall Wheat Screening Nursery (HRWSN)	Pop2	16.0939	-13.1468	-1.43421	-3.11365	-2.3463
W114	Spring	Breeders line	MXI12-13\M25HRWSN\1030	27	Triticum aestivum subsp. aestivum	CIMMYT	TACUPETO F2001*2/BRAMBLING/3/KIRITATI//PBW65/2*SERI.1B/4/ND643/2*WBLL1	25th High Rainfall Wheat Screening Nursery (HRWSN)	Pop2	10.2893	-9.46029	-5.15674	3.25953	-7.92117
W119	Spring	Breeders line	MXI12-13\M25HRWSN\1039	32	Triticum aestivum subsp. aestivum	CIMMYT	TACUPETO F2001*2/BRAMBLING*2//BAVIS #1	25th High Rainfall Wheat Screening Nursery (HRWSN)	Pop2	14.8001	-3.03302	-0.501738	-3.15037	-5.78728
W120	Spring	Breeders line	MXI12-13\M25HRWSN\1040	33	Triticum aestivum subsp. aestivum	CIMMYT	MUTUS*2//ND643/2*WBLL1	25th High Rainfall Wheat Screening Nursery (HRWSN)	Pop2	14.8849	-15.6967	9.06223	-3.21115	9.14196
W122	Spring	Breeders line	MXI12-13\M25HRWSN\1043	35	Triticum aestivum subsp. aestivum	CIMMYT	SUP152*2/TINKIO #1	25th High Rainfall Wheat Screening Nursery (HRWSN)	Pop2	11.1334	-14.3618	3.70192	-8.57889	1.69225
W123	Spring	Breeders line	MXI12-13\M25HRWSN\1044	36	Triticum aestivum subsp. aestivum	CIMMYT	SUP152*2/TINKIO #1	25th High Rainfall Wheat Screening Nursery (HRWSN)	Pop2	12.785	-15.177	4.06349	-7.91038	3.26801
W124	Spring	Breeders line	MXI12-13\M25HRWSN\1045	37	Triticum aestivum subsp. aestivum	CIMMYT	FRNCLN*2//TAM200/TUI	25th High Rainfall Wheat Screening Nursery (HRWSN)	Pop2	15.7682	-12.5418	2.85188	5.40535	3.60984
W128	Spring	Breeders line	MXI12-13\M25HRWSN\1053	42	Triticum aestivum subsp. aestivum	CIMMYT	WHEAR/KUKUNA/3/C80.1/3*BATAVIA//2*WBLL1*2/4/NIINI #1	25th High Rainfall Wheat Screening Nursery (HRWSN)	Pop2	18.1649	-9.11466	-0.528211	4.41009	8.08968
W130	Spring	Breeders line	MXI12-13\M25HRWSN\1058	44	Triticum aestivum subsp. aestivum	CIMMYT	SWSR22T.B./FRANCOLIN #1//2*FRNCLN	25th High Rainfall Wheat Screening Nursery (HRWSN)	Pop2	15.5803	-11.9284	4.25076	-6.45544	-5.91531
W131	Spring	Breeders line	MXI12-13\M25HRWSN\1059	45	Triticum aestivum subsp. aestivum	CIMMYT	WHEAR/KIRITATI/3/C80.1/3*BATAVIA//2*WBLL1/5/CHEN/AE.SQ//2*OPATA/3/TILHI/4/ATTILA/2*PASTOR	25th High Rainfall Wheat Screening Nursery (HRWSN)	Pop2	17.3918	-11.5192	-1.1395	4.74899	3.00881
W134	Spring	Breeders line	MXI12-13\M25HRWSN\1063	48	Triticum aestivum subsp. aestivum	CIMMYT	VILLA JUAREZ F2009/5/BABAX/LR42//BABAX*2/4/SNI/TRAP#1/3/KAUZ*2/TRAP//KAUZ	25th High Rainfall Wheat Screening Nursery (HRWSN)	Pop2	20.3103	-18.091	7.39755	-4.32888	7.64538
W135	Spring	Breeders line	MXI12-13\M25HRWSN\1065	49	Triticum aestivum subsp. aestivum	CIMMYT	VILLA JUAREZ F2009/5/BABAX/LR42//BABAX*2/4/SNI/TRAP#1/3/KAUZ*2/TRAP//KAUZ	25th High Rainfall Wheat Screening Nursery (HRWSN)	Pop2	19.9799	-18.3702	7.31738	-5.08763	6.83078
W137	Spring	Breeders line	MXI12-13\M25HRWSN\1067	51	Triticum aestivum subsp. aestivum	CIMMYT	WBLL1*2/BRAMBLING/5/BABAX/LR42//BABAX*2/4/SNI/TRAP#1/3/KAUZ*2/TRAP//KAUZ	25th High Rainfall Wheat Screening Nursery (HRWSN)	Pop2	21.0474	-12.4329	0.802808	3.75319	19.1865
W138	Spring	Breeders line	MXI12-13\M25HRWSN\1068	52	Triticum aestivum subsp. aestivum	CIMMYT	WBLL1*2/BRAMBLING/5/BABAX/LR42//BABAX*2/4/SNI/TRAP#1/3/KAUZ*2/TRAP//KAUZ	25th High Rainfall Wheat Screening Nursery (HRWSN)	Pop2	21.2242	-12.2975	0.930671	3.73506	18.8699
W140	Spring	Breeders line	MXI12-13\M25HRWSN\1070	54	Triticum aestivum subsp. aestivum	CIMMYT	WBLL1*2/BRAMBLING/5/BABAX/LR42//BABAX*2/4/SNI/TRAP#1/3/KAUZ*2/TRAP//KAUZ	25th High Rainfall Wheat Screening Nursery (HRWSN)	Pop2	21.6524	-12.4258	1.33295	3.36644	19.293
W141	Spring	Breeders line	MXI12-13\M25HRWSN\1071	55	Triticum aestivum subsp. aestivum	CIMMYT	WBLL1*2/BRAMBLING/5/BABAX/LR42//BABAX*2/4/SNI/TRAP#1/3/KAUZ*2/TRAP//KAUZ	25th High Rainfall Wheat Screening Nursery (HRWSN)	Pop2	22.4709	-14.0639	1.69473	6.00057	19.2052
W143	Spring	Breeders line	MXI12-13\M25HRWSN\1073	57	Triticum aestivum subsp. aestivum	CIMMYT	WBLL1*2/BRAMBLING/5/BABAX/LR42//BABAX*2/4/SNI/TRAP#1/3/KAUZ*2/TRAP//KAUZ	25th High Rainfall Wheat Screening Nursery (HRWSN)	Pop2	21.5789	-12.3065	1.20528	3.39173	19.4243
W144	Spring	Breeders line	MXI12-13\M25HRWSN\1074	58	Triticum aestivum subsp. aestivum	CIMMYT	WBLL1*2/BRAMBLING/5/BABAX/LR42//BABAX*2/4/SNI/TRAP#1/3/KAUZ*2/TRAP//KAUZ	25th High Rainfall Wheat Screening Nursery (HRWSN)	Pop2	14.9986	-16.6809	3.95462	-2.06535	6.05668
W145	Spring	Breeders line	MXI12-13\M25HRWSN\1075	59	Triticum aestivum subsp. aestivum	CIMMYT	ND643/2*WBLL1//BECARD	25th High Rainfall Wheat Screening Nursery (HRWSN)	Pop2	14.8702	-16.6913	3.87218	-2.15074	5.71719
W147	Spring	Breeders line	MXI12-13\M25HRWSN\1079	62	Triticum aestivum subsp. aestivum	CIMMYT	WAXWING/KRONSTAD F2004//FRNCLN	25th High Rainfall Wheat Screening Nursery (HRWSN)	Pop2	18.6369	-12.3895	8.41656	-9.88196	-15.0953
W148	Spring	Breeders line	MXI12-13\M25HRWSN\1080	63	Triticum aestivum subsp. aestivum	CIMMYT	WHEAR/KIRITATI/3/C80.1/3*BATAVIA//2*WBLL1/5/BABAX/LR42//BABAX*2/4/SNI/TRAP#1/3/KAUZ*2/TRAP//KAUZ	25th High Rainfall Wheat Screening Nursery (HRWSN)	Pop2	22.2602	-13.2201	4.30935	-3.71504	19.1784
W149	Spring	Breeders line	MXI12-13\M25HRWSN\1081	64	Triticum aestivum subsp. aestivum	CIMMYT	BABAX/LR42//BABAX*2/4/SNI/TRAP#1/3/KAUZ*2/TRAP//KAUZ/5/PRL/2*PASTOR/4/CHOIX/STAR/3/HE1/3*CNO79//2*SERI	25th High Rainfall Wheat Screening Nursery (HRWSN)	Pop2	18.8218	-10.4091	-0.859653	8.19867	11.8326
W151	Spring	Breeders line	MXI12-13\M25HRWSN\1083	66	Triticum aestivum subsp. aestivum	CIMMYT	BABAX/LR42//BABAX*2/4/SNI/TRAP#1/3/KAUZ*2/TRAP//KAUZ/5/PRL/2*PASTOR/4/CHOIX/STAR/3/HE1/3*CNO79//2*SERI	25th High Rainfall Wheat Screening Nursery (HRWSN)	Pop2	18.9854	-11.7988	0.806603	7.70453	17.4972
W153	Spring	Breeders line	MXI12-13\M25HRWSN\1085	68	Triticum aestivum subsp. aestivum	CIMMYT	BABAX/LR42//BABAX*2/4/SNI/TRAP#1/3/KAUZ*2/TRAP//KAUZ/5/WAXWING*2/KRONSTAD F2004	25th High Rainfall Wheat Screening Nursery (HRWSN)	Pop2	18.9033	-10.8809	7.44368	-8.57001	2.59833
W155	Spring	Breeders line	MXI12-13\M25HRWSN\1087	70	Triticum aestivum subsp. aestivum	CIMMYT	BABAX/LR42//BABAX*2/4/SNI/TRAP#1/3/KAUZ*2/TRAP//KAUZ/5/SAAR*2//PBW343*2/KUKUNA	25th High Rainfall Wheat Screening Nursery (HRWSN)	Pop2	23.52	-14.7402	5.94592	-5.46339	9.32487
W156	Spring	Breeders line	MXI12-13\M25HRWSN\1088	71	Triticum aestivum subsp. aestivum	CIMMYT	BABAX/LR42//BABAX*2/4/SNI/TRAP#1/3/KAUZ*2/TRAP//KAUZ/5/TACUPETO F2001*2/BRAMBLING	25th High Rainfall Wheat Screening Nursery (HRWSN)	Pop2	15.6714	-16.2623	2.37008	2.31959	6.45625
W157	Spring	Breeders line	MXI12-13\M25HRWSN\1089	72	Triticum aestivum subsp. aestivum	CIMMYT	BABAX/LR42//BABAX*2/4/SNI/TRAP#1/3/KAUZ*2/TRAP//KAUZ/5/TACUPETO F2001*2/BRAMBLING	25th High Rainfall Wheat Screening Nursery (HRWSN)	Pop2	20.6662	-12.9332	0.805433	5.51415	15.0728
W158	Spring	Breeders line	MXI12-13\M25HRWSN\1090	73	Triticum aestivum subsp. aestivum	CIMMYT	BABAX/LR42//BABAX*2/4/SNI/TRAP#1/3/KAUZ*2/TRAP//KAUZ/5/TACUPETO F2001*2/BRAMBLING	25th High Rainfall Wheat Screening Nursery (HRWSN)	Pop2	21.7838	-14.1745	2.02475	5.08233	16.3287
W161	Spring	Breeders line	MXI12-13\M25HRWSN\1093	76	Triticum aestivum subsp. aestivum	CIMMYT	BLOUK #1/BECARD	25th High Rainfall Wheat Screening Nursery (HRWSN)	Pop2	21.594	-11.373	5.30859	-0.596175	17.9289
W162	Spring	Breeders line	MXI12-13\M25HRWSN\1095	77	Triticum aestivum subsp. aestivum	CIMMYT	PFAU/WEAVER*2//TRANSFER#12,P88.272.2/5/BABAX/LR42//BABAX*2/4/SNI/TRAP#1/3/KAUZ*2/TRAP//KAUZ	25th High Rainfall Wheat Screening Nursery (HRWSN)	Pop2	20.4768	-11.3051	2.4782	3.7837	24.025
W164	Spring	Breeders line	MXI12-13\M25HRWSN\1097	79	Triticum aestivum subsp. aestivum	CIMMYT	PFAU/WEAVER*2//TRANSFER#12,P88.272.2/3/WHEAR//2*PRL/2*PASTOR	25th High Rainfall Wheat Screening Nursery (HRWSN)	Pop2	17.3903	-8.35359	-0.0169938	9.33478	15.4455
W165	Spring	Breeders line	MXI12-13\M25HRWSN\1098	81	Triticum aestivum subsp. aestivum	CIMMYT	BABAX/LR42//BABAX*2/3/PAVON 7S3, +LR47/4/WBLL1*2/BRAMBLING	25th High Rainfall Wheat Screening Nursery (HRWSN)	Pop2	20.983	-11.523	4.66934	-2.38888	15.5192
W168	Spring	Breeders line	MXI12-13\M25HRWSN\1101	84	Triticum aestivum subsp. aestivum	CIMMYT	WHEAR/SOKOLL//ND643/2*WBLL1	25th High Rainfall Wheat Screening Nursery (HRWSN)	Pop2	8.36117	-15.8335	2.16444	2.56641	4.02154
W169	Spring	Breeders line	MXI12-13\M25HRWSN\1102	85	Triticum aestivum subsp. aestivum	CIMMYT	PFAU/MILAN//TROST/3/PBW65/2*SERI.1B/4/MUNAL #1	25th High Rainfall Wheat Screening Nursery (HRWSN)	Pop2	13.5164	-8.53245	4.28509	-5.67606	-17.1479
W171	Spring	Breeders line	MXI12-13\M25HRWSN\1104	87	Triticum aestivum subsp. aestivum	CIMMYT	KRL 19/5/BABAX/LR42//BABAX*2/4/SNI/TRAP#1/3/KAUZ*2/TRAP//KAUZ	25th High Rainfall Wheat Screening Nursery (HRWSN)	Pop2	14.4507	-7.95725	-2.60321	4.94818	8.76068
W173	Spring	Breeders line	MXI12-13\M25HRWSN\1108	89	Triticum aestivum subsp. aestivum	CIMMYT	BLOUK #1/DANPHE #1//BECARD	25th High Rainfall Wheat Screening Nursery (HRWSN)	Pop2	21.6714	-11.6413	5.44907	-1.45805	12.5687
W174	Spring	Breeders line	MXI12-13\M25HRWSN\1109	90	Triticum aestivum subsp. aestivum	CIMMYT	FRET2*2/4/SNI/TRAP#1/3/KAUZ*2/TRAP//KAUZ/5/KIRITATI/2*TRCH/6/BAJ #1	25th High Rainfall Wheat Screening Nursery (HRWSN)	Pop2	21.0315	-11.0787	4.97106	-3.85232	16.1427
W176	Spring	Breeders line	MXI12-13\M25HRWSN\1111	92	Triticum aestivum subsp. aestivum	CIMMYT	KACHU*2/3/ND643//2*PRL/2*PASTOR	25th High Rainfall Wheat Screening Nursery (HRWSN)	Pop2	13.599	-11.1801	7.02916	-9.10671	-16.5684
W177	Spring	Breeders line	MXI12-13\M25HRWSN\1112	93	Triticum aestivum subsp. aestivum	CIMMYT	KACHU*2/3/ND643//2*PRL/2*PASTOR	25th High Rainfall Wheat Screening Nursery (HRWSN)	Pop2	14.1482	-13.8301	7.30826	-9.51954	-17.0426
W180	Spring	Breeders line	MXI12-13\M25HRWSN\1115	96	Triticum aestivum subsp. aestivum	CIMMYT	KACHU*2/3/ND643//2*PRL/2*PASTOR	25th High Rainfall Wheat Screening Nursery (HRWSN)	Pop2	15.1291	-13.8256	7.42918	-9.01301	-17.0306
W181	Spring	Breeders line	MXI12-13\M25HRWSN\1116	97	Triticum aestivum subsp. aestivum	CIMMYT	DANPHE #1//ND643/2*WBLL1/3/DANPHE	25th High Rainfall Wheat Screening Nursery (HRWSN)	Pop2	18.7981	-9.59002	2.31605	-6.98509	0.356601
W183	Spring	Breeders line	MXI12-13\M25HRWSN\1118	99	Triticum aestivum subsp. aestivum	CIMMYT	KIRITATI/4/2*SERI.1B*2/3/KAUZ*2/BOW//KAUZ/5/ND643//2*PRL/2*PASTOR/6/SUP152	25th High Rainfall Wheat Screening Nursery (HRWSN)	Pop2	14.9323	-11.2902	4.32186	-1.7476	-4.95659
W184	Spring	Breeders line	MXI12-13\M25HRWSN\1119	101	Triticum aestivum subsp. aestivum	CIMMYT	ND643/2*WAXWING*2//VILLA JUAREZ F2009	25th High Rainfall Wheat Screening Nursery (HRWSN)	Pop2	15.495	-14.8981	5.71704	-7.4996	-10.8645
W185	Spring	Breeders line	MXI12-13\M25HRWSN\1121	102	Triticum aestivum subsp. aestivum	CIMMYT	ND643/2*WBLL1//2*KACHU	25th High Rainfall Wheat Screening Nursery (HRWSN)	Pop2	14.2995	-15.0013	8.8407	-8.41504	-11.7168
W186	Spring	Breeders line	MXI12-13\M25HRWSN\1122	103	Triticum aestivum subsp. aestivum	CIMMYT	ND643/2*WBLL1/4/CHIBIA//PRLII/CM65531/3/SKAUZ/BAV92/5/BECARD	25th High Rainfall Wheat Screening Nursery (HRWSN)	Pop2	18.3207	-10.638	3.39007	-2.95419	5.84512
W187	Spring	Breeders line	MXI12-13\M25HRWSN\1123	104	Triticum aestivum subsp. aestivum	CIMMYT	ND643/2*WBLL1/4/CHIBIA//PRLII/CM65531/3/SKAUZ/BAV92/5/BECARD	25th High Rainfall Wheat Screening Nursery (HRWSN)	Pop2	21.64	-14.3777	3.49845	-2.71149	11.2659
W189	Spring	Breeders line	MXI12-13\M25HRWSN\1127	106	Triticum aestivum subsp. aestivum	CIMMYT	ND643/2*WBLL1/3/KIRITATI//2*PRL/2*PASTOR/4/BECARD	25th High Rainfall Wheat Screening Nursery (HRWSN)	Pop2	20.31	-11.6768	3.92419	2.32749	16.3554
W191	Spring	Breeders line	MXI12-13\M25HRWSN\1129	108	Triticum aestivum subsp. aestivum	CIMMYT	ND643/2*WBLL1/3/KIRITATI//2*PRL/2*PASTOR/4/BECARD	25th High Rainfall Wheat Screening Nursery (HRWSN)	Pop2	21.3473	-11.312	3.41158	0.194324	13.8214
W192	Spring	Breeders line	MXI12-13\M25HRWSN\1130	109	Triticum aestivum subsp. aestivum	CIMMYT	SUP152*2//ND643/2*WBLL1	25th High Rainfall Wheat Screening Nursery (HRWSN)	Pop2	16.4106	-12.2905	7.71302	-10.8236	-7.59702
W194	Spring	Breeders line	MXI12-13\M25HRWSN\1133	111	Triticum aestivum subsp. aestivum	CIMMYT	SUP152*2//ND643/2*WBLL1	25th High Rainfall Wheat Screening Nursery (HRWSN)	Pop2	15.9498	-12.9133	7.85514	-10.6637	-6.77247
W195	Spring	Breeders line	MXI12-13\M25HRWSN\1134	112	Triticum aestivum subsp. aestivum	CIMMYT	SUP152*2//ND643/2*WBLL1	25th High Rainfall Wheat Screening Nursery (HRWSN)	Pop2	18.536	-13.8813	8.23208	-10.7057	-6.30851
W196	Spring	Breeders line	MXI12-13\M25HRWSN\1137	113	Triticum aestivum subsp. aestivum	CIMMYT	WHEAR/KUKUNA/3/C80.1/3*BATAVIA//2*WBLL1*2/4/ND643/2*WBLL1	25th High Rainfall Wheat Screening Nursery (HRWSN)	Pop2	21.7117	-13.2866	3.07842	1.57438	11.7726
W197	Spring	Breeders line	MXI12-13\M25HRWSN\1138	114	Triticum aestivum subsp. aestivum	CIMMYT	PFAU/WEAVER*2//TRANSFER#12,P88.272.2*2/4/CHIBIA//PRLII/CM65531/3/SKAUZ/BAV92	25th High Rainfall Wheat Screening Nursery (HRWSN)	Pop2	16.4269	-5.02952	3.48187	-1.35272	18.1866
W199	Spring	Breeders line	MXI12-13\M25HRWSN\1142	116	Triticum aestivum subsp. aestivum	CIMMYT	NS-732/HER/3/PRL/SARA//TSI/VEE#5/4/FRET2/5/ATTILA*2/PBW65/6/WBLL1	25th High Rainfall Wheat Screening Nursery (HRWSN)	Pop2	21.9684	-12.7479	4.21234	-4.60533	8.67178
W205	Spring	Breeders line	MXI12-13\M25HRWSN\1150	123	Triticum aestivum subsp. aestivum	CIMMYT	BABAX/LR42//BABAX/3/ER2000/4/MUNAL	25th High Rainfall Wheat Screening Nursery (HRWSN)	Pop2	19.1189	-11.4746	7.58264	-7.22083	-3.06095
W206	Spring	Breeders line	MXI12-13\M25HRWSN\1151	124	Triticum aestivum subsp. aestivum	CIMMYT	NS-732/HER/3/PRL/SARA//TSI/VEE#5/4/FRET2/5/2*MUNAL	25th High Rainfall Wheat Screening Nursery (HRWSN)	Pop2	21.0615	-13.7365	1.6095	4.77227	21.8266
W210	Spring	Breeders line	MXI12-13\M25HRWSN\1158	128	Triticum aestivum subsp. aestivum	CIMMYT	BABAX/LR42//BABAX/3/ER2000/4/KA/NAC//TRCH	25th High Rainfall Wheat Screening Nursery (HRWSN)	Pop2	18.8033	-9.4706	4.84052	-3.05556	11.8546
W211	Spring	Breeders line	MXI12-13\M25HRWSN\1159	129	Triticum aestivum subsp. aestivum	CIMMYT	PFAU/MILAN/3/BABAX/LR42//BABAX/5/NS-732/HER/3/PRL/SARA//TSI/VEE#5/4/FRET2	25th High Rainfall Wheat Screening Nursery (HRWSN)	Pop2	18.3922	-8.92428	4.99708	-5.18753	2.20027
W215	Spring	Breeders line	MXI12-13\M25HRWSN\1169	133	Triticum aestivum subsp. aestivum	CIMMYT	NING MAI 96035/FINSI//HEILO/3/NAVJ07	25th High Rainfall Wheat Screening Nursery (HRWSN)	Pop2	14.9479	-7.21234	6.34649	-0.323583	-1.50281
W216	Spring	Breeders line	MXI12-13\M25HRWSN\1170	134	Triticum aestivum subsp. aestivum	CIMMYT	NING MAI 96035/FINSI//HEILO/5/CROC_1/AE.SQUARROSA (205)//BORL95/3/PRL/SARA//TSI/VEE#5/4/FRET2	25th High Rainfall Wheat Screening Nursery (HRWSN)	Pop2	15.1852	-5.09923	5.13272	-2.01753	9.15495
W217	Spring	Breeders line	MXI12-13\M25HRWSN\1174	135	Triticum aestivum subsp. aestivum	CIMMYT	KAMB2/PANDION/3/KA/NAC//TRCH	25th High Rainfall Wheat Screening Nursery (HRWSN)	Pop2	16.717	-8.68367	8.8697	-1.92588	8.34083
W218	Spring	Breeders line	MXI12-13\M25HRWSN\1175	136	Triticum aestivum subsp. aestivum	CIMMYT	ATTILA/HEILO/3/KA/NAC//TRCH	25th High Rainfall Wheat Screening Nursery (HRWSN)	Pop2	19.5524	-11.4415	5.35558	-4.83536	4.12959
W219	Spring	Breeders line	MXI12-13\M47IBWSN\960	137	Triticum aestivum subsp. aestivum	CIMMYT	PFAU/MILAN/3/BABAX/LR42//BABAX/11/CROC_1/AE.SQUARROSA (213)//PGO/10/ATTILA*2/9/KT/BAGE//FN/U/3/BZA/4/TRM/5/ALDAN/6/SERI/7/VEE#10/8/OPATA	47th International Bread Wheat Screening Nursery (IBWSN)	Pop2	12.7241	-6.91996	5.81986	-10.7663	-2.9971
W243	Spring	Breeders line	MXI12-13\M16FHBSN\38	6403	Triticum aestivum subsp. aestivum	CIMMYT	TAM200/PASTOR//TOBA97/3/HEILO	16th Fusarium Head Blight Screening Nursery (FHBSN)	Pop2	11.9175	-5.72887	3.3562	-4.22393	4.66448
W245	Spring	Breeders line	MXI12-13\M16FHBSN\42	6405	Triticum aestivum subsp. aestivum	CIMMYT	BABAX/LR42//BABAX*2/3/TUKURU*2/4/CBRD	16th Fusarium Head Blight Screening Nursery (FHBSN)	Pop2	17.7191	-8.11478	1.85897	6.11309	19.0477
W247	Spring	Breeders line	MXI12-13\M16FHBSN\48	6407	Triticum aestivum subsp. aestivum	CIMMYT	WBLL1*2/KKTS//KIRITATI	16th Fusarium Head Blight Screening Nursery (FHBSN)	Pop2	21.5512	-12.6786	2.1547	3.95388	17.3222
W253	Spring	Breeders line	MXI12-13\M16FHBSN\81	6413	Triticum aestivum subsp. aestivum	CIMMYT	KRICHAUFF/2*PASTOR/4/CROC_1/AE.SQUARROSA (224)//2*OPATA/3/2*RAC655/5/PARUS/PASTOR	16th Fusarium Head Blight Screening Nursery (FHBSN)	Pop2	15.2091	-7.61978	1.03821	-0.734572	1.01119
W255	Spring	Breeders line	MXI12-13\M16FHBSN\99	6415	Triticum aestivum subsp. aestivum	CIMMYT	SKAUZ*2/FCT//VORB	16th Fusarium Head Blight Screening Nursery (FHBSN)	Pop2	11.4113	-12.2422	4.54135	-2.8319	-5.16222
W256	Spring	Breeders line	MXI12-13\M16FHBSN\101	6416	Triticum aestivum subsp. aestivum	CIMMYT	VORB/4/D67.2/PARANA 66.270//AE.SQUARROSA (320)/3/CUNNINGHAM/5/D67.2/PARANA 66.270//AE.SQUARROSA (320)/3/CUNNINGHAM	16th Fusarium Head Blight Screening Nursery (FHBSN)	Pop2	8.6302	-7.82913	3.02919	-2.85917	-3.36715
W257	Spring	Breeders line	MXI12-13\M16FHBSN\151	6417	Triticum aestivum subsp. aestivum	CIMMYT	ND643//2*PRL/2*PASTOR*2/3/HEILO	16th Fusarium Head Blight Screening Nursery (FHBSN)	Pop2	13.651	-6.53082	-3.61031	11.7404	2.3692
W259	Spring	Breeders line	MXI12-13\M16FHBSN\154	6419	Triticum aestivum subsp. aestivum	CIMMYT	PFAU/WEAVER*2//TRANSFER#12,P88.272.2*2/4/CHIBIA//PRLII/CM65531/3/SKAUZ/BAV92	16th Fusarium Head Blight Screening Nursery (FHBSN)	Pop2	16.8235	-6.64533	0.436012	7.49433	21.468
W260	Spring	Breeders line	MXI12-13\M16FHBSN\155	6420	Triticum aestivum subsp. aestivum	CIMMYT	PFAU/WEAVER*2//TRANSFER#12,P88.272.2*2/3/HEILO	16th Fusarium Head Blight Screening Nursery (FHBSN)	Pop2	18.6531	-9.2845	1.22046	5.08242	22.0476
W261	Spring	Breeders line	MXI12-13\M16FHBSN\161	6423	Triticum aestivum subsp. aestivum	CIMMYT	PYN/BAU//2*PASTOR/3/CBRD/4/WAXWING*2/TUKURU	16th Fusarium Head Blight Screening Nursery (FHBSN)	Pop2	15.0959	-10.2999	2.36677	1.07935	-2.1437
W262	Spring	Breeders line	MXI12-13\M16FHBSN\162	6424	Triticum aestivum subsp. aestivum	CIMMYT	THELIN/3/BABAX/LR42//BABAX/4/BABAX/LR42//BABAX/5/HEILO/6/PFAU/WEAVER*2//TRANSFER#12,P88.272.2	16th Fusarium Head Blight Screening Nursery (FHBSN)	Pop2	16.1093	-5.39149	-0.0385113	4.85582	18.5991
W264	Spring	Breeders line	MXI12-13\M16FHBSN\172	6426	Triticum aestivum subsp. aestivum	CIMMYT	KISKADEE #1/HEILO/3/PFAU/WEAVER*2//TRANSFER#12,P88.272.2	16th Fusarium Head Blight Screening Nursery (FHBSN)	Pop2	17.8962	-6.9432	2.74959	-3.00167	12.4329
W266	Spring	Breeders line	MXI12-13\M16FHBSN\176	6428	Triticum aestivum subsp. aestivum	CIMMYT	CHEN/AE.SQ//2*OPATA/3/TILHI/4/ATTILA/2*PASTOR/5/HEILO	16th Fusarium Head Blight Screening Nursery (FHBSN)	Pop2	13.6519	-8.63514	3.18513	-1.51824	4.19606
W267	Spring	Breeders line	MXI12-13\M16FHBSN\179	6429	Triticum aestivum subsp. aestivum	CIMMYT	CHIBIA//PRLII/CM65531/3/SKAUZ/BAV92/4/HEILO	16th Fusarium Head Blight Screening Nursery (FHBSN)	Pop2	15.2454	-5.59866	0.67086	-0.31895	2.60883
W269	Spring	Breeders line	MXI12-13\M16FHBSN\185	6431	Triticum aestivum subsp. aestivum	CIMMYT	ND643/2*WBLL1//HEILO	16th Fusarium Head Blight Screening Nursery (FHBSN)	Pop2	16.4465	-7.52154	5.32892	0.30803	6.54465
W270	Spring	Breeders line	MXI12-13\M16FHBSN\194	6432	Triticum aestivum subsp. aestivum	CIMMYT	WAXWING*2/TUKURU//HEILO	16th Fusarium Head Blight Screening Nursery (FHBSN)	Pop2	18.3062	-8.27048	5.14877	-6.20024	5.17919
W271	Spring	Breeders line	MXI12-13\M16FHBSN\198	6433	Triticum aestivum subsp. aestivum	CIMMYT	VILLA JUAREZ F2009/HEILO	16th Fusarium Head Blight Screening Nursery (FHBSN)	Pop2	18.6185	-11.9532	2.97681	-2.60192	10.744
W272	Spring	Breeders line	MXI12-13\M16FHBSN\200	6434	Triticum aestivum subsp. aestivum	CIMMYT	WHEAR//2*PRL/2*PASTOR/3/HEILO	16th Fusarium Head Blight Screening Nursery (FHBSN)	Pop2	14.7814	-7.15366	-2.5981	11.7003	5.28284
W326	Spring	Breeders line	MXI14-15\M36ES23SA14H\26	5H8	Triticum aestivum subsp. aestivum	CIMMYT	PRL/2*PASTOR//WAXWING*2/KRONSTAD F2004/4/PBW343*2/KUKUNA//KRONSTAD F2004/3/PBW343*2/KUKUNA	14th High Temperature Wheat Yield Trial (HTWYT)	Pop2	18.6647	-10.9035	1.07904	4.02062	-5.32453
W328	Spring	Breeders line	MXI14-15\M36ES23SA14H\32	5H10	Triticum aestivum subsp. aestivum	CIMMYT	SERI.1B*2/3/KAUZ*2/BOW//KAUZ/4/CIRCUS/5/2*PRL/2*PASTOR//PBW343*2/KUKUNA/3/ROLF07	14th High Temperature Wheat Yield Trial (HTWYT)	Pop2	19.9825	-13.6536	2.79897	4.64214	6.00471
W333	Spring	Breeders line	MXI14-15\M36ES23SA14H\58	5H15	Triticum aestivum subsp. aestivum	CIMMYT	PAURAQUE #1/3/PBW343*2/KUKUNA//PBW343*2/KUKUNA/4/BAJ #1	14th High Temperature Wheat Yield Trial (HTWYT)	Pop2	20.9322	-12.1324	5.09375	-10.5983	-11.0967
W337	Spring	Breeders line	MXI14-15\M36ES23SA14H\84	5H19	Triticum aestivum subsp. aestivum	CIMMYT	CROC_1/AE.SQUARROSA (205)//BORL95/3/PRL/SARA//TSI/VEE#5/4/FRET2/5/HUW234+LR34/PRINIA//PBW343*2/KUKUNA/3/ROLF07	14th High Temperature Wheat Yield Trial (HTWYT)	Pop2	17.8344	-12.0829	3.77745	-2.29056	9.15356
W349	Spring	Breeders line	MXI14-15\M36ES23SA14H\179	5H31	Triticum aestivum subsp. aestivum	CIMMYT	ROLF07/KINGBIRD #1//MUNAL #1	14th High Temperature Wheat Yield Trial (HTWYT)	Pop2	19.4885	-10.7678	4.04498	-7.53479	-5.54513
W351	Spring	Breeders line	MXI14-15\M36ES23SA14H\190	5H33	Triticum aestivum subsp. aestivum	CIMMYT	CROC_1/AE.SQUARROSA (205)//BORL95/3/PRL/SARA//TSI/VEE#5/4/FRET2/5/TRCH/SRTU//KACHU	14th High Temperature Wheat Yield Trial (HTWYT)	Pop2	17.4244	-16.3836	4.35177	1.5015	1.48022
W353	Spring	Breeders line	MXI14-15\M36ES23SA14H\197	5H35	Triticum aestivum subsp. aestivum	CIMMYT	SUP152/3/INQALAB 91*2/TUKURU//WHEAR	14th High Temperature Wheat Yield Trial (HTWYT)	Pop2	17.4217	-13.7218	3.28653	-4.944	-9.99276
W355	Spring	Breeders line	MXI14-15\M36ES23SA14H\208	5H37	Triticum aestivum subsp. aestivum	CIMMYT	TUKURU//BAV92/RAYON/6/NG8201/KAUZ/4/SHA7//PRL/VEE#6/3/FASAN/5/MILAN/KAUZ/7/TRCH/SRTU//KACHU	14th High Temperature Wheat Yield Trial (HTWYT)	Pop2	18.3236	-14.2153	0.780728	3.38179	-5.74186
W357	Spring	Breeders line	MXI14-15\M36ES23SA14H\223	5H39	Triticum aestivum subsp. aestivum	CIMMYT	TUKURU//BAV92/RAYON/6/NG8201/KAUZ/4/SHA7//PRL/VEE#6/3/FASAN/5/MILAN/KAUZ*2/7/KINGBIRD #1	14th High Temperature Wheat Yield Trial (HTWYT)	Pop2	16.6147	-8.10884	2.33682	-4.75082	-1.47325
W359	Spring	Breeders line	MXI14-15\M36ES23SA14H\238	5H41	Triticum aestivum subsp. aestivum	CIMMYT	HUW234+LR34/PRINIA//KIRITATI*2/3/KINGBIRD #1	14th High Temperature Wheat Yield Trial (HTWYT)	Pop2	14.2861	-5.84983	-2.96832	-3.14729	-15.2964
W362	Spring	Breeders line	MXI14-15\M36ES23SA14H\250	5H44	Triticum aestivum subsp. aestivum	CIMMYT	WBLL1*2/BRAMBLING//WHEAR/KRONSTAD F2004/3/TRCH/SRTU//KACHU	14th High Temperature Wheat Yield Trial (HTWYT)	Pop2	18.6077	-11.8437	2.45066	5.19364	9.53746
W368	Spring	Breeders line	MXI14-15\M36ES23SA14H\271	5H50	Triticum aestivum subsp. aestivum	CIMMYT	VEE/MJI//2*TUI/3/2*PASTOR/4/BERKUT/5/2*BAVIS	14th High Temperature Wheat Yield Trial (HTWYT)	Pop2	12.7252	-9.8803	-0.824255	6.0704	7.88058
W323	Spring	Breeders line	MXI14-15\M36ES23SA14H\16	5H5	Triticum aestivum subsp. aestivum	CIMMYT	KIRITATI/4/2*SERI.1B*2/3/KAUZ*2/BOW//KAUZ/5/HUW234+LR34/PRINIA//PBW343*2/KUKUNA/3/ROLF07	14th High Temperature Wheat Yield Trial (HTWYT)	Pop2	12.7541	-6.36411	-7.00212	3.48966	-6.70711
W324	Spring	Breeders line	MXI14-15\M36ES23SA14H\17	5H6	Triticum aestivum subsp. aestivum	CIMMYT	KIRITATI//2*PRL/2*PASTOR/3/HUHWA1	14th High Temperature Wheat Yield Trial (HTWYT)	Pop2	13.2545	-8.16147	-6.85208	8.10578	-11.0623
W325	Spring	Breeders line	MXI14-15\M36ES23SA14H\25	5H7	Triticum aestivum subsp. aestivum	CIMMYT	PRL/2*PASTOR//WAXWING*2/KRONSTAD F2004/4/PBW343*2/KUKUNA//KRONSTAD F2004/3/PBW343*2/KUKUNA	14th High Temperature Wheat Yield Trial (HTWYT)	Pop2	18.7407	-11.1656	1.42366	4.19709	-5.51245
W327	Spring	Breeders line	MXI14-15\M36ES23SA14H\28	5H9	Triticum aestivum subsp. aestivum	CIMMYT	DANPHE/2*BAJ #1	14th High Temperature Wheat Yield Trial (HTWYT)	Pop2	20.0549	-10.3192	6.2296	-7.33541	-12.9286
W329	Spring	Breeders line	MXI14-15\M36ES23SA14H\41	5H11	Triticum aestivum subsp. aestivum	CIMMYT	ELVIRA/5/CNDO/R143//ENTE/MEXI75/3/AE.SQ/4/2*OCI/6/VEE/PJN//KAUZ/3/PASTOR/7/2*PBW343*2/KUKUNA//PBW343*2/KUKUNA	14th High Temperature Wheat Yield Trial (HTWYT)	Pop2	19.3401	-9.98633	1.95278	-9.71878	-12.9095
W330	Spring	Breeders line	MXI14-15\M36ES23SA14H\45	5H12	Triticum aestivum subsp. aestivum	CIMMYT	BAJ #1*2/BECARD	14th High Temperature Wheat Yield Trial (HTWYT)	Pop2	20.4009	-11.7924	4.22271	-8.00621	-8.74546
W332	Spring	Breeders line	MXI14-15\M36ES23SA14H\53	5H14	Triticum aestivum subsp. aestivum	CIMMYT	KACHU*2//WHEAR/SOKOLL	14th High Temperature Wheat Yield Trial (HTWYT)	Pop2	12.2277	-14.9751	7.15529	-9.70567	-16.7654
W334	Spring	Breeders line	MXI14-15\M36ES23SA14H\60	5H16	Triticum aestivum subsp. aestivum	CIMMYT	WBLL1*2/BRAMBLING//SAAR/2*WAXWING/4/PBW343*2/KUKUNA//KRONSTAD F2004/3/PBW343*2/KUKUNA	14th High Temperature Wheat Yield Trial (HTWYT)	Pop2	21.1872	-10.863	4.81879	-9.41517	-6.22541
W335	Spring	Breeders line	MXI14-15\M36ES23SA14H\68	5H17	Triticum aestivum subsp. aestivum	CIMMYT	MELON//FILIN/MILAN/3/FILIN/4/PRINIA/PASTOR//HUITES/3/MILAN/OTUS//ATTILA/3*BCN/5/MELON//FILIN/MILAN/3/FILIN	14th High Temperature Wheat Yield Trial (HTWYT)	Pop2	19.4054	-10.9959	3.99845	-3.61173	7.06825
W338	Spring	Breeders line	MXI14-15\M36ES23SA14H\85	5H20	Triticum aestivum subsp. aestivum	CIMMYT	BAVIS/4/TC870344/GUI//TEMPORALERA M 87/AGR/3/2*WBLL1	14th High Temperature Wheat Yield Trial (HTWYT)	Pop2	19.574	-13.8788	4.41303	-3.72787	7.1674
W339	Spring	Breeders line	MXI14-15\M36ES23SA14H\92	5H21	Triticum aestivum subsp. aestivum	CIMMYT	SOKOLL/3/PASTOR//HXL7573/2*BAU/4/WHEAR/SOKOLL	14th High Temperature Wheat Yield Trial (HTWYT)	Pop2	11.1425	-9.97974	-0.169081	8.969	6.94816
W340	Spring	Breeders line	MXI14-15\M36ES23SA14H\106	5H22	Triticum aestivum subsp. aestivum	CIMMYT	MILAN//PRL/2*PASTOR/4/CROC_1/AE.SQUARROSA (213)//PGO/3/BAV92/5/PAURAQ	14th High Temperature Wheat Yield Trial (HTWYT)	Pop2	16.8376	-10.8697	6.21586	-10.2351	-6.20584
W341	Spring	Breeders line	MXI14-15\M36ES23SA14H\128	5H23	Triticum aestivum subsp. aestivum	CIMMYT	PICAFLOR #1/5/FRET2/KUKUNA//FRET2/3/YANAC/4/FRET2/KIRITATI	14th High Temperature Wheat Yield Trial (HTWYT)	Pop2	13.5097	-13.4644	3.58752	-5.19792	-14.4492
W342	Spring	Breeders line	MXI14-15\M36ES23SA14H\140	5H24	Triticum aestivum subsp. aestivum	CIMMYT	DANPHE/3/PBW343*2/KUKUNA//PBW343*2/KUKUNA	14th High Temperature Wheat Yield Trial (HTWYT)	Pop2	20.3195	-10.416	4.37445	-11.1905	-10.335
W343	Spring	Breeders line	MXI14-15\M36ES23SA14H\155	5H25	Triticum aestivum subsp. aestivum	CIMMYT	BAJ #1/6/WBLL1*2/4/YACO/PBW65/3/KAUZ*2/TRAP//KAUZ/5/KACHU #1	14th High Temperature Wheat Yield Trial (HTWYT)	Pop2	19.9125	-13.6342	8.16103	-6.90323	-9.39059
W344	Spring	Breeders line	MXI14-15\M36ES23SA14H\156	5H26	Triticum aestivum subsp. aestivum	CIMMYT	FRANCOLIN #1/BAJ #1	14th High Temperature Wheat Yield Trial (HTWYT)	Pop2	20.7743	-13.3369	5.79633	-9.72568	-13.9706
W345	Spring	Breeders line	MXI14-15\M36ES23SA14H\159	5H27	Triticum aestivum subsp. aestivum	CIMMYT	PRL/2*PASTOR/4/CHOIX/STAR/3/HE1/3*CNO79//2*SERI/5/WHEAR/SOKOLL	14th High Temperature Wheat Yield Trial (HTWYT)	Pop2	16.2509	-5.25621	1.82158	-1.35101	5.62069
W346	Spring	Breeders line	MXI14-15\M36ES23SA14H\169	5H28	Triticum aestivum subsp. aestivum	CIMMYT	SUP152*2/PFUNYE #1	14th High Temperature Wheat Yield Trial (HTWYT)	Pop2	18.3062	-10.8384	8.41499	-10.9419	-7.76616
W347	Spring	Breeders line	MXI14-15\M36ES23SA14H\174	5H29	Triticum aestivum subsp. aestivum	CIMMYT	PFAU/WEAVER*2//TRANSFER#12,P88.272.2/7/TNMU/6/CEP80111/CEP81165/5/IAC5/4/YKT406/3/AG/ASN//ATR/8/BABAX/LR42//BABAX*2/3/PAVON 7S3, +LR47	14th High Temperature Wheat Yield Trial (HTWYT)	Pop2	17.8094	-7.45638	1.40419	6.67223	20.796
W350	Spring	Breeders line	MXI14-15\M36ES23SA14H\181	5H32	Triticum aestivum subsp. aestivum	CIMMYT	SOKOLL/3/PASTOR//HXL7573/2*BAU*2/4/PASTOR//MILAN/KAUZ/3/BAV92	14th High Temperature Wheat Yield Trial (HTWYT)	Pop2	11.7346	-7.11498	0.529568	5.82302	8.77266
W358	Spring	Breeders line	MXI14-15\M36ES23SA14H\225	5H40	Triticum aestivum subsp. aestivum	CIMMYT	FRET2/KIRITATI/5/NAC/TH.AC//3*PVN/3/MIRLO/BUC/4/2*PASTOR*2/6/PVN	14th High Temperature Wheat Yield Trial (HTWYT)	Pop2	18.1762	-13.0817	1.97248	5.74578	3.70483
W361	Spring	Breeders line	MXI14-15\M36ES23SA14H\247	5H43	Triticum aestivum subsp. aestivum	CIMMYT	KACHU/6/WHEAR/4/SNI/TRAP#1/3/KAUZ*2/TRAP//KAUZ/5/C80.1/3*BATAVIA//2*WBLL1/7/TRCH/SRTU//KACHU	14th High Temperature Wheat Yield Trial (HTWYT)	Pop2	17.7043	-12.8968	2.92647	1.13618	-3.7421
W363	Spring	Breeders line	MXI14-15\M36ES23SA14H\253	5H45	Triticum aestivum subsp. aestivum	CIMMYT	WHEAR/KUKUNA/3/C80.1/3*BATAVIA//2*WBLL1*2/6/WBLL1*2/4/YACO/PBW65/3/KAUZ*2/TRAP//KAUZ/5/KACHU #1	14th High Temperature Wheat Yield Trial (HTWYT)	Pop2	19.6105	-11.9807	2.35718	0.486932	1.75332
W364	Spring	Breeders line	MXI14-15\M36ES23SA14H\261	5H46	Triticum aestivum subsp. aestivum	CIMMYT	BAJ #1*2/4/WAXWING/3/PFAU/WEAVER//BRAMBLING	14th High Temperature Wheat Yield Trial (HTWYT)	Pop2	17.091	-9.93026	6.47987	-7.89232	-12.5495
W336	Spring	Breeders line	MXI14-15\M36ES23SA14H\80	5H18	Triticum aestivum subsp. aestivum	CIMMYT	92.001E7.32.5/SLVS/5/NS-732/HER/3/PRL/SARA//TSI/VEE#5/4/FRET2/6/SOKOLL/3/PASTOR//HXL7573/2*BAU	14th High Temperature Wheat Yield Trial (HTWYT)	Pop2	16.4188	-9.99587	0.00610137	8.09595	11.7527
W348	Spring	Breeders line	MXI14-15\M36ES23SA14H\176	5H30	Triticum aestivum subsp. aestivum	CIMMYT	CROC_1/AE.SQUARROSA (205)//BORL95/3/PRL/SARA//TSI/VEE#5/4/FRET2*2/5/WHEAR/SOKOLL	14th High Temperature Wheat Yield Trial (HTWYT)	Pop2	11.4179	-14.3789	-0.714203	5.06185	8.9331
W360	Spring	Breeders line	MXI14-15\M36ES23SA14H\242	5H42	Triticum aestivum subsp. aestivum	CIMMYT	ROLF07/YANAC//TACUPETO F2001/BRAMBLING/4/WBLL1/KUKUNA//TACUPETO F2001/3/BAJ #1/5/WBLL1/KUKUNA//TACUPETO F2001/3/BAJ #1	14th High Temperature Wheat Yield Trial (HTWYT)	Pop2	18.0266	-10.3089	3.37562	-3.80696	-2.80968
W352	Spring	Breeders line	MXI14-15\M36ES23SA14H\192	5H34	Triticum aestivum subsp. aestivum	CIMMYT	BAJ #1/3/TRCH/SRTU//KACHU	14th High Temperature Wheat Yield Trial (HTWYT)	Pop2	17.6121	-15.4082	1.54467	-2.08273	-15.1764
W354	Spring	Breeders line	MXI14-15\M36ES23SA14H\205	5H36	Triticum aestivum subsp. aestivum	CIMMYT	ATTILA*2/HUITES//FINSI/3/ATTILA*2/PBW65/4/TRCH/SRTU//KACHU	14th High Temperature Wheat Yield Trial (HTWYT)	Pop2	16.5644	-9.93954	4.06636	-4.67812	-4.13336
W365	Spring	Breeders line	MXI14-15\M36ES23SA14H\263	5H47	Triticum aestivum subsp. aestivum	CIMMYT	PFAU/MILAN/5/CHEN/AEGILOPS SQUARROSA (TAUS)//BCN/3/VEE#7/BOW/4/PASTOR/8/2*SHA7//PRL/VEE#6/3/FASAN/4/HAAS8446/2*FASAN/5/CBRD/KAUZ/6/MILAN/AMSEL/7/FRET2*2/KUKUNA	14th High Temperature Wheat Yield Trial (HTWYT)	Pop2	11.9122	-7.42519	1.50053	11.3557	-2.13809
W331	Spring	Breeders line	MXI14-15\M36ES23SA14H\46	5H13	Triticum aestivum subsp. aestivum	CIMMYT	BAJ #1*2/5/SW89.5277/BORL95//SKAUZ/3/PRL/2*PASTOR/4/HEILO	14th High Temperature Wheat Yield Trial (HTWYT)	Pop2	19.3614	-12.2906	6.54982	-8.40669	-8.77285
W366	Spring	Breeders line	MXI14-15\M36ES23SA14H\264	5H48	Triticum aestivum subsp. aestivum	CIMMYT	PBW343*2/KUKUNA//PBW343*2/KUKUNA/3/2*BAJ #1	14th High Temperature Wheat Yield Trial (HTWYT)	Pop2	21.5306	-14.1175	6.0034	-9.56983	-13.6382
W367	Spring	Breeders line	MXI14-15\M36ES23SA14H\267	5H49	Triticum aestivum subsp. aestivum	CIMMYT	HUHWA1/2*PAURAQ	14th High Temperature Wheat Yield Trial (HTWYT)	Pop2	18.2422	-9.34738	6.25937	-5.22816	-0.852868
W64	Spring	Cultivar	BW38995		Triticum aestivum subsp. aestivum	Australia	COURTOT/SIRIUS		Pop2	12.6401	-6.20453	-3.30663	1.18533	-13.0108
W65	Spring	Advanced/improved cultivar	BW32971	CID377151-0AUS	Triticum aestivum subsp. aestivum	Australia	VEERY #5/HARTOG		Pop2	14.323	-12.5131	-0.165031	-7.01788	-18.3777
W68	Spring	Advanced/improved cultivar	BW49235	BORLAUG100 F2014	Triticum aestivum subsp. aestivum	CIMMYT	ROELFS F2007/4/BOBWHITE/NEELKANT//CATBIRD/3/CATBIRD/5/FRET2/TUKURU//FRET2		Pop2	19.9359	-14.9259	4.15557	-0.227068	9.76808
W71	Spring	Genetic material/Mutant	BW27546	DUCULA (X4)	Triticum aestivum subsp. aestivum	Mexico	HUACAMAYO/TI RESEL/3/ARTHUR*2/SIETE CERROS T66//NACOZARI F 76/4/ICTA SARA 82		Pop2	14.9851	-8.17922	0.759926	-0.725734	5.37397
W77	Spring	Cultivar	BW43354	CGSS02Y00153S-099M-099Y-099M-46Y-0B	Triticum aestivum subsp. aestivum	CIMMYT	PFAU/SERI.1B//AMADINA/3/WAXWING		Pop2	18.6865	-13.5686	7.34555	-11.8375	-11.3427
W79	Spring	Advanced/improved cultivar	BW32972	CID391534-0AUS	Triticum aestivum subsp. aestivum	Australia	VICAM S 71/3/CIANO/INDUS-65//KALYANSONA/BLUEBIRD		Pop2	14.6224	-6.17347	-1.33155	-3.42518	-17.7643
W601	Spring	Cultivar	PI591909		Triticum aestivum subsp. aestivum	Australia, New South Wales			Pop2	12.0327	-5.54458	-3.28419	1.80549	-14.7538
W701	Spring	Cultivar	PI519847		Triticum aestivum subsp. aestivum	Mexico, Ciudad de Mexico			Pop2	14.4531	-6.01895	-0.730028	-3.07791	-15.7373
W715	Spring	Breeders line	CMSS08B00732T-099TOPY-099M-099Y-5M-0WGY		Triticum aestivum subsp. aestivum	CIMMYT	KIRITATI//2*PRL/2*PASTOR/3/CHONTE/5/PRL/2*PASTOR/4/CHOIX/STAR/3/HE1/3*CNO79//2*SERI	16th Fusarium Head Blight Screening Nursery (FHBSN)	Pop2	19.9309	-12.1461	3.97493	0.514999	10.4822
W716	Spring	Breeders line	CMSS08Y00770T-099TOPM-099Y-099M-099Y-22M-0WGY		Triticum aestivum subsp. aestivum	CIMMYT	GRACK*2/CHYAK	16th Fusarium Head Blight Screening Nursery (FHBSN)	Pop2	16.7387	-11.7603	1.48226	4.35251	10.2171
W717	Spring	Breeders line	CMSS08Y01086T-099M-099Y-099M-099Y-17M-0WGY		Triticum aestivum subsp. aestivum	CIMMYT	SWSR22T.B.//3*PBW65/2*PASTOR	16th Fusarium Head Blight Screening Nursery (FHBSN)	Pop2	16.6474	-9.95169	5.5513	-6.26222	-12.7724
W718	Spring	Breeders line	CMSS08Y00290S-099Y-099M-099NJ-7WGY-0B		Triticum aestivum subsp. aestivum	CIMMYT	PRL/2*PASTOR/4/CHOIX/STAR/3/HE1/3*CNO79//2*SERI/5/KIRITATI/2*TRCH	16th Fusarium Head Blight Screening Nursery (FHBSN)	Pop2	11.5315	-9.17816	-5.16232	0.635785	-12.5658
W719	Spring	Breeders line	CMSS08Y00896T-099TOPM-099Y-099M-099NJ-20WGY-0B		Triticum aestivum subsp. aestivum	CIMMYT	FRNCLN/3/ND643//2*PRL/2*PASTOR/4/FRANCOLIN #1	16th Fusarium Head Blight Screening Nursery (FHBSN)	Pop2	19.1949	-15.0521	7.75743	-2.85362	3.84551
W720	Spring	Breeders line	CMSS08Y00896T-099TOPM-099Y-099M-099NJ-26WGY-0B		Triticum aestivum subsp. aestivum	CIMMYT	FRNCLN/3/ND643//2*PRL/2*PASTOR/4/FRANCOLIN #1	16th Fusarium Head Blight Screening Nursery (FHBSN)	Pop2	19.3769	-15.0138	6.46145	-5.83729	-2.45007
W721	Spring	Breeders line	CMSS08Y00851T-099TOPM-099Y-099M-099NJ-099NJ-6WGY-0B		Triticum aestivum subsp. aestivum	CIMMYT	CHIBIA//PRLII/CM65531/3/FISCAL*2/4/NIINI #1	16th Fusarium Head Blight Screening Nursery (FHBSN)	Pop2	16.4408	-9.22719	0.0599725	3.0656	-2.81534
W722	Spring	Breeders line	CMSS08Y00526S-099Y-099M-099Y-099B-31WGY-0B		Triticum aestivum subsp. aestivum	CIMMYT	CHIBIA//PRLII/CM65531/3/MISR2, EGY/5/KAUZ*2/MNV//KAUZ/3/MILAN/4/BAV92	16th Fusarium Head Blight Screening Nursery (FHBSN)	Pop2	16.0498	-4.32508	-0.388812	-5.42378	-7.04988
W723	Spring	Breeders line	CMSA08M00411S-040ZTM-050Y-1ZTM-010Y-0B		Triticum aestivum subsp. aestivum	CIMMYT	PFAU/MILAN/3/BABAX/LR42//BABAX/4/NAVJ07	16th Fusarium Head Blight Screening Nursery (FHBSN)	Pop2	14.474	-7.35807	2.9186	0.366246	-0.0167433
W726	Spring	Breeders line	CMSA08Y00089T-099B-050Y-050ZTM-050Y-41BMX-010Y-0B		Triticum aestivum subsp. aestivum	CIMMYT	KA/NAC//TRCH*2/3/VORB	16th Fusarium Head Blight Screening Nursery (FHBSN)	Pop2	16.3549	-6.79779	-5.00443	1.18383	-6.12812
W727	Spring	Breeders line	CMSA08Y00363S-050Y-050ZTM-050Y-35BMX-010Y-0B		Triticum aestivum subsp. aestivum	CIMMYT	TOB/ERA//TOB/CNO67/3/PLO/4/VEE#5/5/KAUZ/6/FRET2/7/PASTOR/3/BJY/COC//PRL/BOW	16th Fusarium Head Blight Screening Nursery (FHBSN)	Pop2	19.4152	-12.3883	4.10275	-7.30701	-8.74986
W728	Spring	Breeders line	CMSA08M00104T-040Y-050ZTM-050Y-46ZTM-010Y-0B		Triticum aestivum subsp. aestivum	CIMMYT	1447/PASTOR//KRICHAUFF/3/2*NAVJ07	16th Fusarium Head Blight Screening Nursery (FHBSN)	Pop2	18.3743	-14.3335	8.42594	-12.3915	-13.6672
W729	Spring	Breeders line	CMSS08B00086S-099M-099NJ-099NJ-4RGY-0B		Triticum aestivum subsp. aestivum	CIMMYT	WHEAR/KIRITATI/3/C80.1/3*BATAVIA//2*WBLL1/5/CHEN/AE.SQ//2*OPATA/3/TILHI/4/ATTILA/2*PASTOR	16th Fusarium Head Blight Screening Nursery (FHBSN)	Pop2	13.0791	-14.3546	-0.78415	4.3095	6.1639
W730	Spring	Breeders line	CMSA08Y00461S-050Y-040M-0NJ-26Y-0B		Triticum aestivum subsp. aestivum	CIMMYT	KA/NAC//TRCH/4/MILAN/KAUZ//DHARWAR DRY/3/BAV92	16th Fusarium Head Blight Screening Nursery (FHBSN)	Pop2	19.9134	-13.3791	3.92561	1.66965	15.9518
W731	Spring	Breeders line	CMSA08Y00551S-050Y-040M-0NJ-0NJ-8Y-0B		Triticum aestivum subsp. aestivum	CIMMYT	YANG87-142//SHA4/CHIL/3/TNMU/4/MUNAL	16th Fusarium Head Blight Screening Nursery (FHBSN)	Pop2	15.4143	-8.98855	-1.42583	3.61228	-1.00518
W732	Spring	Breeders line	PTSA08M00050S-050ZTM-050Y-56ZTM-010Y-0B		Triticum aestivum subsp. aestivum	CIMMYT	SOKOLL/3/PASTOR//HXL7573/2*BAU/4/MEX94.2.19//SOKOLL/WBLL1	16th Fusarium Head Blight Screening Nursery (FHBSN)	Pop2	14.7328	-13.3633	-1.98261	8.53618	0.739331
W733	Spring	Breeders line	PTSA08M00053S-050ZTM-050Y-60ZTM-010Y-0B		Triticum aestivum subsp. aestivum	CIMMYT	SOKOLL/3/PASTOR//HXL7573/2*BAU/4/SOKOLL/WBLL1	16th Fusarium Head Blight Screening Nursery (FHBSN)	Pop2	22.4043	-11.134	3.63466	-3.82952	16.6868
W734	Spring	Breeders line	CMSA08M00266T-8Y-040ZTM-050Y-4BMX-010Y-0B		Triticum aestivum subsp. aestivum	CIMMYT	CPI8/GEDIZ/3/GOO//ALB/CRA/4/AE.SQUARROSA (409)/5/2*NAVJ07	16th Fusarium Head Blight Screening Nursery (FHBSN)	Pop2	20.3871	-13.1889	5.69609	-7.02678	1.59827
W735	Spring	Breeders line	CMSS09B01029T-099TOPY-099M-099Y-0BF-1WGY		Triticum aestivum subsp. aestivum	CIMMYT	SAAR/2*WAXWING//HEILO/8/NG8201/KAUZ/4/SHA7//PRL/VEE#6/3/FASAN/5/MILAN/KAUZ/6/ACHYUTA/7/PBW343*2/KUKUNA	16th Fusarium Head Blight Screening Nursery (FHBSN)	Pop2	17.6145	-10.553	4.49797	-0.621376	14.8394
W736	Spring	Breeders line	CMSS09B01031T-099TOPY-099M-099Y-0BF-9WGY		Triticum aestivum subsp. aestivum	CIMMYT	CAL/NH//H567.71/3/SERI/4/CAL/NH//H567.71/5/2*KAUZ/6/WH576/7/WH 542/8/WAXWING*2/9/NG8675/CBRD//SHA5/WEAVER	16th Fusarium Head Blight Screening Nursery (FHBSN)	Pop2	21.2486	-10.9221	2.90451	-2.66181	9.71067
W737	Spring	Breeders line	CMSS09B01031T-099TOPY-099M-099Y-0BF-11WGY		Triticum aestivum subsp. aestivum	CIMMYT	CAL/NH//H567.71/3/SERI/4/CAL/NH//H567.71/5/2*KAUZ/6/WH576/7/WH 542/8/WAXWING*2/9/NG8675/CBRD//SHA5/WEAVER	16th Fusarium Head Blight Screening Nursery (FHBSN)	Pop2	19.5901	-10.9271	3.31254	0.70501	8.71104
W745	Spring	Breeders line	CMSS09B01040T-099TOPY-099M-099Y-0BF-8RGY		Triticum aestivum subsp. aestivum	CIMMYT	HUW234+LR34/PRINIA//INQALAB 91*2/KUKUNA/5/FRET2*2/4/SNI/TRAP#1/3/KAUZ*2/TRAP//KAUZ*2/6/BAU/MILAN//CBRD	16th Fusarium Head Blight Screening Nursery (FHBSN)	Pop2	16.5341	-9.25734	-3.27914	11.3839	-4.88249
W746	Spring	Breeders line	CMSS09B01049T-099TOPY-099M-099Y-0BF-2RGY		Triticum aestivum subsp. aestivum	CIMMYT	QUAIU/3/EMB16/CBRD//CBRD/4/QUAIU #1	16th Fusarium Head Blight Screening Nursery (FHBSN)	Pop2	18.8231	-15.2159	6.16795	-6.34759	-8.25646
W747	Spring	Breeders line	CMSS09B01051T-099TOPY-099M-099Y-0BF-4RGY		Triticum aestivum subsp. aestivum	CIMMYT	QUAIU//NG8675/CBRD/3/QUAIU #1	16th Fusarium Head Blight Screening Nursery (FHBSN)	Pop2	20.002	-10.8824	7.59775	-8.65611	-4.49007
W748	Spring	Breeders line	CMSS09B01051T-099TOPY-099M-099Y-0BF-5RGY		Triticum aestivum subsp. aestivum	CIMMYT	QUAIU//NG8675/CBRD/3/QUAIU #1	16th Fusarium Head Blight Screening Nursery (FHBSN)	Pop2	22.2085	-14.1811	6.64124	-5.2129	2.56668
W749	Spring	Breeders line	CMSS09B01052T-099TOPY-099M-099Y-0BF-13RGY		Triticum aestivum subsp. aestivum	CIMMYT	PFAU/MILAN//TROST/3/PBW65/2*SERI.1B/4/NG8675/CBRD//SHA5/WEAVER/5/PFAU/SERI.1B//AMAD/3/KRONSTAD F2004	16th Fusarium Head Blight Screening Nursery (FHBSN)	Pop2	20.4215	-12.4578	5.96494	-6.66283	-5.38082
W750	Spring	Breeders line	CMSS09B00483S-099M-099Y-3WGY-0B		Triticum aestivum subsp. aestivum	CIMMYT	BAJ #1/6/WBLL1*2/4/YACO/PBW65/3/KAUZ*2/TRAP//KAUZ/5/KACHU #1	16th Fusarium Head Blight Screening Nursery (FHBSN)	Pop2	20.8063	-14.1341	7.77358	-6.6887	-8.20254
W751	Spring	Breeders line	CMSS09Y00953T-099TOPM-099Y-099ZTM-099NJ-099NJ-1WGY-0B		Triticum aestivum subsp. aestivum	CIMMYT	BERKUT//PBW343*2/TUKURU/3/KINGBIRD #1/4/KACHU	16th Fusarium Head Blight Screening Nursery (FHBSN)	Pop2	15.6627	-11.7568	3.91249	-10.995	-13.0756
W752	Spring	Breeders line	CMSS09Y00703T-099TOPM-099Y-099M-099Y-12WGY-0B		Triticum aestivum subsp. aestivum	CIMMYT	DANPHE/2*BAJ #1	16th Fusarium Head Blight Screening Nursery (FHBSN)	Pop2	18.8617	-14.2119	3.81076	-1.63273	0.0285248
W753	Spring	Breeders line	CMSS09Y00794T-099TOPM-099Y-099M-099Y-1WGY-0B		Triticum aestivum subsp. aestivum	CIMMYT	ELVIRA/5/CNDO/R143//ENTE/MEXI75/3/AE.SQ/4/2*OCI/6/VEE/PJN//KAUZ/3/PASTOR/7/2*PBW343*2/KUKUNA//PBW343*2/KUKUNA	16th Fusarium Head Blight Screening Nursery (FHBSN)	Pop2	19.4697	-9.96126	1.80507	-9.96353	-13.4696
W755	Spring	Breeders line	CMSS10Y00032S-099Y-099M-11WGY-0B		Triticum aestivum subsp. aestivum	CIMMYT	FRANCOLIN #1/8/PBW343*2/KUKUNA/6/PVN//CAR422/ANA/5/BOW/CROW//BUC/PVN/3/YR/4/TRAP#1/7/PBW343	16th Fusarium Head Blight Screening Nursery (FHBSN)	Pop2	15.9794	-4.92618	4.01715	-10.9492	-14.0328
W756	Spring	Breeders line	CMSS10Y01240T-099TOPM-099Y-099M-28WGY-0B		Triticum aestivum subsp. aestivum	CIMMYT	HEILO//MILAN/MUNIA/8/2*NG8201/KAUZ/4/SHA7//PRL/VEE#6/3/FASAN/5/MILAN/KAUZ/6/ACHYUTA/7/PBW343*2/KUKUNA	16th Fusarium Head Blight Screening Nursery (FHBSN)	Pop2	13.7616	-4.39979	3.23948	0.429577	-2.43984
W757	Spring	Breeders line	CMSA09M00355T-050Y-050ZTM-050Y-050ZTM-8WGY-0B		Triticum aestivum subsp. aestivum	CIMMYT	ISENGRAIN/KBIRD//MUNAL #1	16th Fusarium Head Blight Screening Nursery (FHBSN)	Pop2	15.312	-12.818	6.72532	-5.37179	-4.95782
W758	Spring	Breeders line	CMSS10Y01198T-099TOPM-099Y-099M-10WGY-0B		Triticum aestivum subsp. aestivum	CIMMYT	KACHU*2/3/PRL/2*PASTOR//SUNSTATE	16th Fusarium Head Blight Screening Nursery (FHBSN)	Pop2	14.0219	-12.6302	7.9389	-10.4748	-22.6222
W759	Spring	Breeders line	CMSS09B00467S-099ZTM-099NJ-099NJ-2WGY-0B		Triticum aestivum subsp. aestivum	CIMMYT	KACHU/6/YAR/AE.SQUARROSA (783)/4/GOV/AZ//MUS/3/SARA/5/MYNA/VUL//JUN	16th Fusarium Head Blight Screening Nursery (FHBSN)	Pop2	9.00555	-13.8059	7.22745	-9.77778	-10.216
W760	Spring	Breeders line	CMSS10Y00620S-099Y-5M-3Y-0B		Triticum aestivum subsp. aestivum	Mexico	KACHU/8/REH/HARE//2*BCN/3/CROC_1/AE.SQUARROSA (213)//PGO/4/HUITES/5/T.DICOCCON PI94624/AE.SQUARROSA (409)//BCN/6/REH/HARE//2*BCN/3/CROC_1/AE.SQUARROSA (213)//PGO/4/HUITES/7/MUTUS	16th Fusarium Head Blight Screening Nursery (FHBSN)	Pop2	15.0706	-15.0131	9.04969	-8.76679	-20.2816
W761	Spring	Breeders line	CMSS09B00117S-099ZTM-099NJ-099NJ-6WGY-0B		Triticum aestivum subsp. aestivum	CIMMYT	KACHU/SAUAL//KINGBIRD #1	16th Fusarium Head Blight Screening Nursery (FHBSN)	Pop2	14.6347	-13.1207	6.71362	-7.64534	-17.4725
W762	Spring	Breeders line	CMSS10Y00370S-099Y-099M-2WGY-0B		Triticum aestivum subsp. aestivum	CIMMYT	KAUZ//ALTAR 84/AOS/3/MILAN/KAUZ/4/SAUAL/5/SERI.1B//KAUZ/HEVO/3/AMAD*2/4/KIRITATI	16th Fusarium Head Blight Screening Nursery (FHBSN)	Pop2	14.2468	-13.8993	5.21867	-9.84379	-17.1854
W763	Spring	Breeders line	CMSS08Y00235S-099Y-099M-099NJ-099NJ-9WGY-0B		Triticum aestivum subsp. aestivum	CIMMYT	KENYA SUNBIRD/KACHU	16th Fusarium Head Blight Screening Nursery (FHBSN)	Pop2	17.5203	-16.3318	8.78364	-9.1205	-10.2449
W764	Spring	Breeders line	CMSS09Y00043S-099Y-099ZTM-099NJ-099NJ-18RGY-0B		Triticum aestivum subsp. aestivum	CIMMYT	KIRITATI//HUW234+LR34/PRINIA/3/BLOUK #1	16th Fusarium Head Blight Screening Nursery (FHBSN)	Pop2	16.6728	-9.50117	2.60228	-0.883745	-0.196641
W765	Spring	Breeders line	CMSS09B01060T-099TOPY-099M-099Y-21M-0RGY		Triticum aestivum subsp. aestivum	CIMMYT	KIRITATI//HUW234+LR34/PRINIA/3/GEN/OPATA/8/NG8201/KAUZ/4/SHA7//PRL/VEE#6/3/FASAN/5/MILAN/KAUZ/6/ACHYUTA/7/PBW343*2/KUKUNA	16th Fusarium Head Blight Screening Nursery (FHBSN)	Pop2	13.3616	-9.65533	0.00921257	-4.7521	-8.62558
W766	Spring	Breeders line	CMSS09B01060T-099TOPY-099M-099Y-2M-0RGY		Triticum aestivum subsp. aestivum	CIMMYT	KIRITATI//HUW234+LR34/PRINIA/3/GEN/OPATA/8/NG8201/KAUZ/4/SHA7//PRL/VEE#6/3/FASAN/5/MILAN/KAUZ/6/ACHYUTA/7/PBW343*2/KUKUNA	16th Fusarium Head Blight Screening Nursery (FHBSN)	Pop2	16.6179	-7.17891	5.29917	-3.97113	-1.54801
W769	Spring	Breeders line	CMSA09Y00852S-050Y-050ZTM-0NJ-099NJ-10WGY-0B		Triticum aestivum subsp. aestivum	CIMMYT	MON/IMU//ALD/PVN/3/BORL95/4/OASIS/2*BORL95/5/SOKOLL/3/PASTOR//HXL7573/2*BAU	16th Fusarium Head Blight Screening Nursery (FHBSN)	Pop2	11.5621	-12.2593	4.11766	-11.5541	-21.8771
W770	Spring	Breeders line	CMSS09Y00053S-099Y-099M-099Y-1RGY-0B		Triticum aestivum subsp. aestivum	CIMMYT	ND643/2*WAXWING/5/BABAX/LR42//BABAX*2/4/SNI/TRAP#1/3/KAUZ*2/TRAP//KAUZ	16th Fusarium Head Blight Screening Nursery (FHBSN)	Pop2	17.6091	-12.9014	6.31508	-7.26429	-0.201513
W771	Spring	Breeders line	CMSS09Y00874T-099TOPM-099Y-099ZTM-099NJ-099NJ-13RGY-0B		Triticum aestivum subsp. aestivum	CIMMYT	ND643/2*WAXWING/5/BABAX/LR42//BABAX*2/4/SNI/TRAP#1/3/KAUZ*2/TRAP//KAUZ/6/ND643/2*WAXWING	16th Fusarium Head Blight Screening Nursery (FHBSN)	Pop2	16.1923	-12.0118	6.46404	-5.83959	-2.33751
W772	Spring	Breeders line	CMSS10Y00641S-099Y-26M-2Y-0B		Triticum aestivum subsp. aestivum	CIMMYT	NELOKI/5/GARZA/BOY//AE.SQUARROSA (467)/3/T.DICOCCON PI94625/AE.SQUARROSA (372)//3*PASTOR/4/T.DICOCCON PI94625/AE.SQUARROSA (372)//3*PASTOR	16th Fusarium Head Blight Screening Nursery (FHBSN)	Pop2	9.50599	-8.58527	5.77417	-4.79121	-4.75669
W773	Spring	Breeders line	CMSS09Y00385S-099Y-099M-099Y-17WGY-0B		Triticum aestivum subsp. aestivum	CIMMYT	OTUS/3/PBW343/PASTOR//ATTILA/3*BCN/4/KINGBIRD #1	16th Fusarium Head Blight Screening Nursery (FHBSN)	Pop2	17.0644	-12.4871	0.475559	5.12976	-5.42622
W774	Spring	Breeders line	CMSS09B00531S-099ZTM-099NJ-099NJ-3WGY-0B		Triticum aestivum subsp. aestivum	CIMMYT	PAURAQ/6/TRAP#1/BOW/3/VEE/PJN//2*TUI/4/BAV92/RAYON/5/KACHU #1	16th Fusarium Head Blight Screening Nursery (FHBSN)	Pop2	16.9611	-7.47548	7.69013	-6.92645	-4.99827
W775	Spring	Breeders line	CMSS09B00722T-099TOPY-099M-099Y-12WGY-0B		Triticum aestivum subsp. aestivum	CIMMYT	PAURAQ/KINGBIRD #1//KINDE #1	16th Fusarium Head Blight Screening Nursery (FHBSN)	Pop2	18.2939	-10.7189	6.30698	-3.37124	-4.94025
W776	Spring	Breeders line	CMSS10Y00510S-099Y-099M-8WGY-0B		Triticum aestivum subsp. aestivum	CIMMYT	PBW343*2/KUKUNA//PARUS/3/PBW343*2/KUKUNA/4/TRCH/SRTU//KACHU	16th Fusarium Head Blight Screening Nursery (FHBSN)	Pop2	15.1454	-14.8628	0.840761	-4.08791	-15.6064
W777	Spring	Breeders line	CMSS10Y01089T-099TOPM-099Y-099M-1WGY-0B		Triticum aestivum subsp. aestivum	CIMMYT	PBW343*2/KUKUNA//PBW343*2/KUKUNA*2/6/C80.1/3*BATAVIA//2*WBLL1/5/REH/HARE//2*BCN/3/CROC_1/AE.SQUARROSA (213)//PGO/4/HUITES	16th Fusarium Head Blight Screening Nursery (FHBSN)	Pop2	21.2479	-13.3135	5.80741	-9.36294	-4.72134
W778	Spring	Breeders line	CMSS09Y00927T-099TOPM-099Y-099ZTM-099NJ-099NJ-18WGY-0B		Triticum aestivum subsp. aestivum	CIMMYT	PBW343*2/KUKUNA//PBW343*2/KUKUNA/3/KINGBIRD #1/4/PBW343*2/KUKUNA//PBW343*2/KUKUNA	16th Fusarium Head Blight Screening Nursery (FHBSN)	Pop2	16.7483	-8.23853	2.17419	-8.23793	-7.78595
W779	Spring	Breeders line	CMSS09Y00962T-099TOPM-099Y-099M-099Y-8RGY-0B		Triticum aestivum subsp. aestivum	CIMMYT	PFAU/MILAN//TROST/3/MUNAL #1/4/PFAU/MILAN//TROST/3/PBW65/2*SERI.1B	16th Fusarium Head Blight Screening Nursery (FHBSN)	Pop2	17.4008	-9.45937	1.10852	-10.1692	-14.7022
W780	Spring	Breeders line	CMSS10Y01040T-099TOPM-099Y-099M-18WGY-0B		Triticum aestivum subsp. aestivum	CIMMYT	PFAU/MILAN/5/CHEN/AEGILOPS SQUARROSA (TAUS)//BCN/3/VEE#7/BOW/4/PASTOR/6/PRL/SARA//TSI/VEE#5/3/TILHI/4/ATTILA/2*PASTOR/7/PBW343*2/KUKUNA//PBW343*2/KUKUNA	16th Fusarium Head Blight Screening Nursery (FHBSN)	Pop2	16.1893	-10.0604	-1.77152	-2.0104	-7.7254
W783	Spring	Breeders line	CMSS10Y01231T-099TOPM-099Y-099M-14WGY-0B		Triticum aestivum subsp. aestivum	CIMMYT	PRL/2*PASTOR/4/CHOIX/STAR/3/HE1/3*CNO79//2*SERI/5/BAJ #1/6/KACHU	16th Fusarium Head Blight Screening Nursery (FHBSN)	Pop2	14.6116	-12.1021	5.08598	-9.53141	-18.7166
W784	Spring	Breeders line	CMSS10Y01045T-099TOPM-099Y-099M-1WGY-0B		Triticum aestivum subsp. aestivum	CIMMYT	PRL/SARA//TSI/VEE#5/3/TILHI/4/ATTILA/2*PASTOR*2/5/MELON//FILIN/MILAN/3/FILIN	16th Fusarium Head Blight Screening Nursery (FHBSN)	Pop2	11.4003	-6.21217	-4.64726	6.40953	8.05991
W785	Spring	Breeders line	CMSS10Y00547S-099Y-099M-3WGY-0B		Triticum aestivum subsp. aestivum	CIMMYT	PSN/BOW//SERI/3/MILAN/4/ATTILA/5/KAUZ*2/CHEN//BCN/3/MILAN/6/WBLL1*2/4/SNI/TRAP#1/3/KAUZ*2/TRAP//KAUZ/7/PICAFLOR #1	16th Fusarium Head Blight Screening Nursery (FHBSN)	Pop2	10.276	-10.0639	2.93512	-0.92602	-6.1098
W786	Spring	Breeders line	CMSS09Y00406S-099Y-099M-099Y-1RGY-0B		Triticum aestivum subsp. aestivum	CIMMYT	SERI.1B*2/3/KAUZ*2/BOW//KAUZ/4/PBW343*2/TUKURU/5/C80.1/3*BATAVIA//2*WBLL1/6/KINGBIRD #1	16th Fusarium Head Blight Screening Nursery (FHBSN)	Pop2	14.8314	-8.56463	0.557653	-8.85007	-12.0589
W787	Spring	Breeders line	CMSA09M00484S-050ZTM-0NJ-099NJ-11WGY-0B		Triticum aestivum subsp. aestivum	CIMMYT	SOKOLL/3/PASTOR//HXL7573/2*BAU/4/BECARD	16th Fusarium Head Blight Screening Nursery (FHBSN)	Pop2	12.9205	-10.6194	3.03612	9.14539	10.187
W788	Spring	Breeders line	CMSA09M00466S-050ZTM-050Y-3WGY-0B		Triticum aestivum subsp. aestivum	CIMMYT	SOKOLL/WBLL1/4/D67.2/PARANA 66.270//AE.SQUARROSA (320)/3/CUNNINGHAM	16th Fusarium Head Blight Screening Nursery (FHBSN)	Pop2	12.1656	-13.2979	2.21636	3.88609	5.93417
W789	Spring	Breeders line	CMSS09B00647S-099M-099Y-12WGY-0B		Triticum aestivum subsp. aestivum	CIMMYT	SUP152/KACHU	16th Fusarium Head Blight Screening Nursery (FHBSN)	Pop2	15.712	-13.9708	8.78403	-11.458	-20.0385
W790	Spring	Breeders line	CMSS09Y00425S-099Y-099ZTM-099NJ-099NJ-2WGY-0B		Triticum aestivum subsp. aestivum	CIMMYT	WHEAR/KIRITATI/3/C80.1/3*BATAVIA//2*WBLL1/4/KINGBIRD #1	16th Fusarium Head Blight Screening Nursery (FHBSN)	Pop2	17.9822	-13.3599	6.10007	-1.52135	-0.574767
W791	Spring	Breeders line	CMSA09Y00942S-050Y-050ZTM-0NJ-099NJ-11WGY-0B		Triticum aestivum subsp. aestivum	CIMMYT	WHEAR/SOKOLL/4/PASTOR//MILAN/KAUZ/3/BAV92	16th Fusarium Head Blight Screening Nursery (FHBSN)	Pop2	11.5702	-12.2883	4.09761	-11.5139	-21.9036
W792	Spring	Breeders line	CMSA09Y00942S-050Y-050ZTM-0NJ-099NJ-10WGY-0B		Triticum aestivum subsp. aestivum	CIMMYT	WHEAR/SOKOLL/4/PASTOR//MILAN/KAUZ/3/BAV92	16th Fusarium Head Blight Screening Nursery (FHBSN)	Pop2	11.5471	-12.2116	4.10676	-11.5391	-21.9342
W622	Spring	Cultivar	NANJING 8611		Triticum aestivum subsp. aestivum	China			Pop2	15.143	-10.4733	-0.311556	-7.04224	-12.616
W625	Spring	Cultivar	HXL8144		Triticum aestivum subsp. aestivum	China			Pop2	20.2057	-10.9091	0.773481	-0.617974	0.462121
W626	Spring	Cultivar	NING8745		Triticum aestivum subsp. aestivum	China			Pop2	17.0787	-9.6485	7.69729	-9.67957	-8.62745
W623	Spring	Cultivar	SW87-2323	MXI13-14\MULTMXI13-14\2	Triticum aestivum subsp. aestivum	China			Pop2	14.5175	-10.8831	-0.528387	-7.16816	-12.3238
I204	Spring	Breeders line			Triticum aestivum subsp. aestivum	TDARES			Pop2	21.9409	-12.9272	4.01994	-3.90596	8.85004
H9	Spring	Breeders line			Triticum aestivum subsp. aestivum	TDARES			Pop2	17.8951	-11.3976	0.59087	-0.490758	11.041
H25	Spring	Breeders line			Triticum aestivum subsp. aestivum	TDARES			Pop2	16.5519	-9.06175	0.0577525	5.27137	6.67946
H33	Spring	Breeders line			Triticum aestivum subsp. aestivum	TDARES			Pop2	17.6914	-11.0333	-2.03652	5.8856	9.67697
I104	Spring	Breeders line			Triticum aestivum subsp. aestivum	TDARES			Pop2	14.6231	-6.71043	3.94647	-4.1937	-6.53851
H46	Spring	Breeders line			Triticum aestivum subsp. aestivum	TDARES			Pop2	6.97304	-15.8979	-0.881489	0.614832	-5.41529
SP2	Spelt	Landrace	PI57394	CItr 7180	Triticum aestivum subsp. spelta	Ethiopia			Spelt	-67.0925	-31.1748	-1.83205	1.46064	0.740672
SP3	Spelt	Uncertain improvement status	PI190962	2670	Triticum aestivum subsp. spelta	Italy			Spelt	-22.6103	27.6294	46.9704	-3.05514	0.983451
SP4	Spelt	Uncertain improvement status	PI190963	Spelta Hohenheim	Triticum aestivum subsp. spelta	Portugal			Spelt	-17.1989	23.1889	28.8503	1.2584	2.85374
SP6	Spelt	Uncertain improvement status	PI191617	1772-14038	Triticum aestivum subsp. spelta	Portugal			Spelt	-22.5137	28.7242	46.2254	-4.38879	2.47707
SP7	Spelt	Cultivar	PI192717	Dankowska Granlatka	Triticum aestivum subsp. spelta	Poland			Spelt	-20.9696	24.8055	38.8281	-1.94416	0.361335
SP8	Spelt	Uncertain improvement status	PI221419	Album	Triticum aestivum subsp. spelta	Serbia			Spelt	-21.9702	27.3979	45.9085	-3.70187	0.725194
SP9	Spelt	Uncertain improvement status	PI221420	Dasyanthum	Triticum aestivum subsp. spelta	Serbia			Spelt	-22.4008	27.8905	38.7356	-0.620614	1.82393
SP11	Spelt	Breeding material	PI272529	I-1-3420	Triticum aestivum subsp. spelta	Hungary, Pest			Spelt	-59.8681	-22.4991	5.23402	-1.61304	1.33393
SP12	Spelt	Cultivar	PI286048	Stauderers Markus	Triticum aestivum subsp. spelta	Germany			Spelt	-21.1542	25.3942	39.1449	-3.261	2.65284
SP14	Spelt	Uncertain improvement status	PI290514	White Spelt	Triticum aestivum subsp. spelta	Hungary, Pest			Spelt	-22.0464	27.5978	46.0052	-3.67489	0.821862
SP15	Spelt	Uncertain improvement status	PI290515	Rottweiler Fruhkorn	Triticum aestivum subsp. spelta	Hungary, Pest			Spelt	-21.8423	25.8935	39.4951	-0.884506	2.3181
SP16	Spelt	Uncertain improvement status	PI294576	Spelt Gray	Triticum aestivum subsp. spelta	United States, Colorado			Spelt	-24.9859	13.9907	26.2576	-0.706936	-11.1964
SP17	Spelt	Uncertain improvement status	PI295059	Deutchland	Triticum aestivum subsp. spelta	Bulgaria			Spelt	-20.7418	28.3453	44.606	-5.1723	2.57781
SP18	Spelt	Uncertain improvement status	PI295060	Hinducusch	Triticum aestivum subsp. spelta	Bulgaria			Spelt	-22.1273	27.3981	45.7474	-3.75161	0.734447
SP19	Spelt	Uncertain improvement status	PI295061	Ungarn	Triticum aestivum subsp. spelta	Bulgaria			Spelt	-20.7562	28.9514	45.3766	-4.93571	2.57503
SP20	Spelt	Uncertain improvement status	PI295062	Italien	Triticum aestivum subsp. spelta	Bulgaria			Spelt	-20.8797	28.3056	44.3234	-3.15069	1.98703
SP21	Spelt	Uncertain improvement status	PI295066	Anatolien	Triticum aestivum subsp. spelta	Bulgaria			Spelt	-21.833	25.9294	39.5722	-0.889298	2.31948
SP22	Spelt	Uncertain improvement status	PI295068	Kipperhaus Roter Spelz	Triticum aestivum subsp. spelta	Bulgaria			Spelt	-20.791	27.8547	43.5304	-3.27281	1.8034
SP23	Spelt	Uncertain improvement status	PI295069	Rottweiler Fruhkorn	Triticum aestivum subsp. spelta	Bulgaria			Spelt	-21.811	25.9161	39.5262	-0.892462	2.28955
SP24	Spelt	Uncertain improvement status	PI306550	2943	Triticum aestivum subsp. spelta	Romania			Spelt	-20.7864	28.7739	45.3082	-5.01174	2.73729
SP25	Spelt	Uncertain improvement status	PI306551	2944	Triticum aestivum subsp. spelta	Romania			Spelt	-20.7884	28.9228	45.3927	-4.94589	2.61364
SP26	Spelt	Uncertain improvement status	PI306554	2947	Triticum aestivum subsp. spelta	Romania			Spelt	-22.6405	27.6533	46.9537	-3.05282	0.937928
SP27	Spelt	Uncertain improvement status	PI323438		Triticum aestivum subsp. spelta	Austria, Wien			Spelt	-22.2204	28.9963	45.7221	-4.44958	2.6115
SP29	Spelt	Landrace	PI347918	Napf 2A	Triticum aestivum subsp. spelta	Switzerland, Bern			Spelt	-22.6519	27.9365	37.2575	-0.430588	3.60212
SP30	Spelt	Landrace	PI347954	Napf 9E	Triticum aestivum subsp. spelta	Switzerland, Luzern			Spelt	-22.0584	27.0714	41.5705	-1.48579	0.794414
SP51	Spelt	Uncertain improvement status	PI355551	Ha 6	Triticum aestivum subsp. spelta	Germany			Spelt	-20.8663	28.4337	44.3534	-3.10157	1.88406
SP52	Spelt	Uncertain improvement status	PI355552	T 2	Triticum aestivum subsp. spelta	Germany			Spelt	-20.6865	27.5478	43.8357	-3.38389	2.65057
SP53	Spelt	Breeding material	PI355557	Braunschweig 2030	Triticum aestivum subsp. spelta	Germany, Niedersachsen			Spelt	-20.0451	28.3096	42.5105	-3.51543	3.27929
SP54	Spelt	Landrace	PI355559	SK 1A	Triticum aestivum subsp. spelta	Switzerland, Freiburg			Spelt	-20.8847	27.3787	43.433	-4.18658	2.8721
SP55	Spelt	Landrace	PI355561	SK 2A	Triticum aestivum subsp. spelta	Switzerland, Freiburg			Spelt	-22.7588	25.7597	40.5736	-1.58407	-0.29025
SP56	Spelt	Landrace	PI355570	SK 3A	Triticum aestivum subsp. spelta	Switzerland, Freiburg			Spelt	-23.0097	25.1658	40.0689	-1.26652	0.407504
SP57	Spelt	Landrace	PI355584	SK 4A	Triticum aestivum subsp. spelta	Switzerland, Freiburg			Spelt	-22.6394	27.3659	42.4835	-0.806624	1.23534
SP58	Spelt	Landrace	PI355590	SK 5A	Triticum aestivum subsp. spelta	Switzerland, Freiburg			Spelt	-21.3711	28.0735	41.2483	-0.707305	3.08913
SP59	Spelt	Uncertain improvement status	PI355623	T 602	Triticum aestivum subsp. spelta	Germany			Spelt	-22.1896	27.4448	45.9068	-3.68615	0.876831
SP60	Spelt	Uncertain improvement status	PI355625	Spelta 34	Triticum aestivum subsp. spelta	Belgium, Region wallonne			Spelt	-7.12647	19.236	11.4711	7.69999	8.10211
SP61	Spelt	Cultivar	PI355659	Gembloux 28	Triticum aestivum subsp. spelta	Belgium, Region wallonne			Spelt	-22.0256	25.6977	43.9311	-3.01566	1.16522
SP62	Spelt	Cultivar	PI355660	Gaiberg Gelber Badischer Spelz	Triticum aestivum subsp. spelta	Germany			Spelt	-22.625	27.6186	46.976	-3.06863	0.995021
SP63	Spelt	Uncertain improvement status	PI355661	69Z5.142	Triticum aestivum subsp. spelta	Italy			Spelt	-22.8473	28.314	46.5199	-3.44318	1.17081
SP64	Spelt	Uncertain improvement status	PI355664	Roter Kolben Dinkel	Triticum aestivum subsp. spelta	Germany, Bayern			Spelt	-22.5194	28.7297	46.2096	-4.38693	2.49018
SP65	Spelt	Uncertain improvement status	PI355675	T 600	Triticum aestivum subsp. spelta	Germany			Spelt	-20.8699	28.422	44.3633	-3.11779	1.85667
SP66	Spelt	Uncertain improvement status	PI355681	Sofia 1	Triticum aestivum subsp. spelta	Belgium, Region wallonne			Spelt	-22.529	16.8466	25.019	-0.785129	-6.07782
SP67	Spelt	Uncertain improvement status	PI355689	Spelta 46	Triticum aestivum subsp. spelta	Belgium, Region wallonne			Spelt	-14.7809	23.463	22.8951	-0.422261	3.83617
SP68	Spelt	Uncertain improvement status	PI355690	Weihenstephan 1	Triticum aestivum subsp. spelta	Germany, Bayern			Spelt	-21.3232	25.674	37.6949	-1.57733	2.41917
SP69	Spelt	Breeding material	PI355691	Braunschweig 1305	Triticum aestivum subsp. spelta	Germany, Niedersachsen			Spelt	-14.7744	23.4558	22.8752	-0.416634	3.841
SP70	Spelt	Uncertain improvement status	PI355692	BP 5	Triticum aestivum subsp. spelta	Germany, Nordrhein-Westfalen			Spelt	-14.7222	23.4591	22.9206	-0.420245	3.84222
SP71	Spelt	Uncertain improvement status	PI355694	Schwarzer Grannen Spelz	Triticum aestivum subsp. spelta	Germany			Spelt	-25.181	14.1761	26.53	-0.704717	-11.2483
SP72	Spelt	Cultivar	PI355695	Gembloux 24	Triticum aestivum subsp. spelta	Belgium, Region wallonne			Spelt	-24.8746	12.263	24.4631	-1.06045	-10.2794
SP73	Spelt	Uncertain improvement status	PI355700	T 442	Triticum aestivum subsp. spelta	Germany			Spelt	-13.701	11.5146	8.60222	9.25526	-4.13729
SP75	Spelt	Uncertain improvement status	PI362062		Triticum aestivum subsp. spelta	Romania, Braov			Spelt	-25.1689	14.2005	26.5782	-0.693666	-11.2721
SP76	Spelt	Uncertain improvement status	PI362063		Triticum aestivum subsp. spelta	Romania, Cluj			Spelt	-25.1745	14.1936	26.5755	-0.707958	-11.2655
SP77	Spelt	Landrace	PI367199	128	Triticum aestivum subsp. spelta	Afghanistan, Hert			Spelt	-7.76377	22.4838	-17.4042	-33.3777	6.30375
SP78	Spelt	Landrace	PI367200	599	Triticum aestivum subsp. spelta	Afghanistan, Hert			Spelt	-7.74188	23.4219	-18.2104	-33.4878	7.94303
SP79	Spelt	Landrace	PI367201	600	Triticum aestivum subsp. spelta	Afghanistan, Hert			Spelt	-7.88519	22.3629	-17.7447	-33.5388	7.40716
SP80	Spelt	Landrace	PI367202	625	Triticum aestivum subsp. spelta	Afghanistan, Ghr			Spelt	-7.4729	22.4829	-18.2962	-34.0044	7.41751
SP81	Spelt	Landrace	PI367203	1152	Triticum aestivum subsp. spelta	Afghanistan, Ghr			Spelt	-7.72031	23.221	-18.5053	-34.1383	7.52666
SP82	Spelt	Landrace	PI378469	1744	Triticum aestivum subsp. spelta	Macedonia, Ohrid			Spelt	-25.4015	15.0453	25.4824	-0.957236	-8.88477
SP83	Spelt	Landrace	PI378480	1755	Triticum aestivum subsp. spelta	Macedonia, Ohrid			Spelt	-24.4925	14.8101	25.9224	-1.25338	-10.0359
SP84	Spelt	Cultivar	PI386129	AD Sorokinoj	Triticum aestivum subsp. spelta	Russian Federation, Sankt-Peterburg			Spelt	-31.1141	1.01575	14.0726	-5.21106	-1.95668
SP98	Spelt	Breeding material	PI520066	26867-302Y-300M-OY	Triticum aestivum subsp. spelta	Mexico, Ciudad de Mexico			Spelt	-2.57181	-0.0372521	1.26302	2.71801	-11.708
SP100	Spelt	Landrace	PI608792	Tomarense	Triticum aestivum subsp. spelta	Portugal			Spelt	-14.1328	8.63557	-1.41332	11.9318	-0.593433
W627	Durum	Breeders line	CD22344-A-8M-1Y-1M-1Y-2Y-1M-0Y	MXI10-11\PMDW\3	Triticum turgidum subsp. durum	CIMMYT		44th International Durum Yield Nurseries	Durum wheat	-66.944	-35.2625	-3.19856	-2.69083	2.88219
W628	Durum	Breeders line	CDSS05B00026S-51Y-0M-6Y-2M-0Y	MXI10-11\C44IDYN\180085	Triticum turgidum subsp. durum	CIMMYT		44th International Durum Yield Nurseries	Durum wheat	-75.2307	-42.4371	-4.23537	-1.17751	3.87481
W629	Durum	Breeders line	CM9799-126M-1M-5Y-0M	MXI10-11\PMDW\2	Triticum turgidum subsp. durum	CIMMYT		44th International Durum Yield Nurseries	Durum wheat	-71.7101	-37.7782	-3.24714	-0.328057	2.08821
W630	Durum	Breeders line	CDSS06Y00780T-0TOPB-10Y-0M-3Y-3M-0Y	MXI10-11\C44IDYN\180112	Triticum turgidum subsp. durum	CIMMYT		44th International Durum Yield Nurseries	Durum wheat	-75.2514	-40.4905	-5.32676	-2.32687	4.65058
W631	Durum	Breeders line	CDSS06Y00673T-0TOPB-7Y-0M-1Y-1M-0Y	MXI10-11\C44IDYN\180119	Triticum turgidum subsp. durum	CIMMYT		44th International Durum Yield Nurseries	Durum wheat	-74.1372	-43.0183	-3.93875	-3.28381	4.63039
W632	Durum	Breeders line	CDSS06Y00703T-0TOPB-18Y-0M-3Y-1M-0Y	MXI10-11\C44IDYN\180068	Triticum turgidum subsp. durum	CIMMYT		44th International Durum Yield Nurseries	Durum wheat	-72.6684	-41.1794	-4.66876	-1.22251	5.35924
W633	Durum	Breeders line	CDSS06Y00375S-22Y-0M-2Y-3M-0Y	MXI10-11\C44IDYN\180075	Triticum turgidum subsp. durum	CIMMYT		44th International Durum Yield Nurseries	Durum wheat	-75.2908	-42.4748	-5.01762	-1.27196	3.6652
W634	Durum	Breeders line	CDSS04B00619T-0TOPY-12Y-0M-3Y-0M-2Y-0B	MXI10-11\C44IDYN\180043	Triticum turgidum subsp. durum	CIMMYT		44th International Durum Yield Nurseries	Durum wheat	-74.5023	-42.011	-4.89308	-0.653526	3.94952
W635	Durum	Breeders line	CDSS04B00367T-0TOPY-10Y-0M-4Y-0M-4Y-0B	MXI10-11\C44IDYN\180040	Triticum turgidum subsp. durum	CIMMYT		44th International Durum Yield Nurseries	Durum wheat	-74.4988	-43.334	-4.74833	-1.31951	3.80545
W636	Durum	Breeders line	CDSS02B00643S-0Y-0M-1Y-4M-04Y-0B	MXI10-11\C44IDYN\180012	Triticum turgidum subsp. durum	CIMMYT		44th International Durum Yield Nurseries	Durum wheat	-74.1257	-40.9142	-2.33533	-5.93589	2.91181
W637	Durum	Breeders line	CDSS02B00237S-0Y-0M-13Y-1M-04Y-0B	MXI10-11\C44IDYN\180009	Triticum turgidum subsp. durum	CIMMYT		44th International Durum Yield Nurseries	Durum wheat	-76.113	-41.9274	-4.18754	-0.430557	2.805
W638	Durum	Breeders line	CDSS05B00694T-0TOPY-1Y-0M-1Y-1M-0Y	MXI10-11\C44IDYN\180061	Triticum turgidum subsp. durum	CIMMYT		44th International Durum Yield Nurseries	Durum wheat	-73.9086	-40.6502	-5.45127	-2.03531	3.86749
W639	Durum	Breeders line	CDSS06Y00774T-0TOPB-43Y-0M-1Y-2M-0Y	MXI10-11\C44IDYN\180107	Triticum turgidum subsp. durum	CIMMYT		44th International Durum Yield Nurseries	Durum wheat	-66.4219	-34.3258	-3.1536	-0.542174	2.37398
W640	Durum	Breeders line	CDSS06Y00303S-23Y-0M-1Y-1M-0Y	MXI10-11\C44IDYN\180125	Triticum turgidum subsp. durum	CIMMYT		44th International Durum Yield Nurseries	Durum wheat	-74.5313	-41.2811	-4.81607	-1.13228	3.74792
W641	Durum	Breeders line	CDSS04B00773D-17Y-0M-5Y-3Y-0B	MXI10-11\C44IDYN\180050	Triticum turgidum subsp. durum	CIMMYT		44th International Durum Yield Nurseries	Durum wheat	-75.7866	-40.9428	-4.41525	-2.93414	4.4982
W642	Durum	Breeders line	CDSS05B00091S-58Y-0M-3Y-3M-0Y	MXI10-11\C44IDYN\180091	Triticum turgidum subsp. durum	CIMMYT		44th International Durum Yield Nurseries	Durum wheat	-75.0161	-42.7802	-2.11426	-4.71831	3.41762
W643	Durum	Breeders line	CDSS06Y00276S-8Y-0M-4Y-1M-0Y	MXI10-11\C44IDYN\180118	Triticum turgidum subsp. durum	CIMMYT		44th International Durum Yield Nurseries	Durum wheat	-75.1549	-42.7348	-4.18875	-3.44918	2.97239
W644	Durum	Breeders line	CM470-1M-3Y-0M	MXI10-11\PMDW\1	Triticum turgidum subsp. durum	CIMMYT		44th International Durum Yield Nurseries	Durum wheat	-74.3084	-41.3796	-4.02066	-0.995981	3.97628
W645	Durum	Breeders line	CDSS04B00811D-32Y-0M-4Y-0M-1Y-0B	MXI10-11\C44IDYN\180055	Triticum turgidum subsp. durum	CIMMYT		44th International Durum Yield Nurseries	Durum wheat	-73.7842	-42.0019	-5.30266	-1.12661	3.82342
W646	Durum	Breeders line	CDSS05B00026S-51Y-0M-5Y-4M-0Y	MXI10-11\C44IDYN\180084	Triticum turgidum subsp. durum	CIMMYT		44th International Durum Yield Nurseries	Durum wheat	-75.1178	-43.3187	-4.11732	-1.08025	3.38322
W647	Durum	Breeders line	CDSS06Y00774T-0TOPB-16Y-0M-1Y-2M-0Y	MXI10-11\C44IDYN\180106	Triticum turgidum subsp. durum	CIMMYT		44th International Durum Yield Nurseries	Durum wheat	-74.7711	-42.5172	-4.67645	-1.00966	4.44125
W648	Durum	Breeders line	CDSS04B00764D-11Y-0M-3Y-0M-4Y-0B	MXI10-11\C44IDYN\180048	Triticum turgidum subsp. durum	CIMMYT		44th International Durum Yield Nurseries	Durum wheat	-74.8231	-42.6343	-3.71544	-0.417356	2.88289
W649	Durum	Breeders line	CDSS04B00362T-0TOPY-16Y-0M-1Y-0M-2Y-0B	MXI10-11\C44IDYN\180039	Triticum turgidum subsp. durum	CIMMYT		44th International Durum Yield Nurseries	Durum wheat	-74.5304	-42.1866	-3.94997	-1.32225	4.16208
W650	Durum	Breeders line	CDSS06Y00754T-0TOPB-49Y-0M-5Y-2M-0Y	MXI10-11\C44IDYN\180069	Triticum turgidum subsp. durum	CIMMYT		44th International Durum Yield Nurseries	Durum wheat	-75.4439	-41.0681	-3.71293	-1.00155	4.55777
W651	Durum	Breeders line	CDSS05B00007S-6Y-0M-1Y-4M-0Y	MXI10-11\C44IDYN\180079	Triticum turgidum subsp. durum	CIMMYT		44th International Durum Yield Nurseries	Durum wheat	-75.0057	-41.6971	-4.36924	-1.89147	4.71981
W652	Durum	Breeders line	CDSS06Y00390S-41Y-0M-1Y-1M-0Y	MXI10-11\C44IDYN\180090	Triticum turgidum subsp. durum	CIMMYT		44th International Durum Yield Nurseries	Durum wheat	-75.4892	-41.3851	-4.02044	-1.99736	4.2491
W653	Durum	Breeders line	CDSS06Y00303S-16Y-0M-2Y-1M-0Y	MXI10-11\C44IDYN\180124	Triticum turgidum subsp. durum	CIMMYT		44th International Durum Yield Nurseries	Durum wheat	-74.109	-40.7586	-4.57077	-1.28457	3.85111
W654	Durum	Breeders line	CD91Y636-1Y-040M-030Y-1M-0Y-0B-1Y-0B-0MEX	MXI10-11\PMDW\4	Triticum turgidum subsp. durum	CIMMYT		44th International Durum Yield Nurseries	Durum wheat	-75.1248	-42.278	-4.96956	-1.67017	4.7317
W655	Durum	Breeders line	CDSS06Y00681T-0TOPB-12Y-0M-5Y-3M-0Y	MXI10-11\C44IDYN\180120	Triticum turgidum subsp. durum	CIMMYT		44th International Durum Yield Nurseries	Durum wheat	-74.5336	-42.5561	-3.43458	-2.23241	4.02388
W656	Durum	Breeders line	CDSS04Y00179S-13Y-0M-06Y-3M-1Y-0B	MXI10-11\C44IDYN\180031	Triticum turgidum subsp. durum	CIMMYT		44th International Durum Yield Nurseries	Durum wheat	-74.2505	-42.2882	-4.06449	-2.81006	3.7496
W657	Durum	Breeders line	CDSS04B00717T-0TOPY-41Y-0M-3Y-0M-1Y-0B	MXI10-11\C44IDYN\180045	Triticum turgidum subsp. durum	CIMMYT		44th International Durum Yield Nurseries	Durum wheat	-74.8752	-41.0845	-3.7838	-0.553829	3.52018
W658	Durum	Breeders line	CDSS05B00618T-0TOPY-20Y-0M-3Y-4M-0Y	MXI10-11\C44IDYN\180110	Triticum turgidum subsp. durum	CIMMYT		44th International Durum Yield Nurseries	Durum wheat	-74.6853	-41.608	-4.15665	-1.69855	4.68584
W659	Durum	Breeders line	CDSS05B00641T-0TOPY-51Y-0M-4Y-2M-0Y	MXI10-11\C44IDYN\180111	Triticum turgidum subsp. durum	CIMMYT		44th International Durum Yield Nurseries	Durum wheat	-75.117	-42.2593	-5.28332	-1.77347	3.51215
W660	Durum	Breeders line	CDSS06Y00652T-0TOPB-27Y-0M-2Y-4M-0Y	MXI10-11\C44IDYN\180060	Triticum turgidum subsp. durum	CIMMYT		44th International Durum Yield Nurseries	Durum wheat	-72.9675	-40.6951	-4.1222	-1.14154	1.93979
W661	Durum	Breeders line	CDSS06Y00812T-0TOPB-17Y-0M-3Y-3M-0Y	MXI10-11\C44IDYN\180103	Triticum turgidum subsp. durum	CIMMYT		44th International Durum Yield Nurseries	Durum wheat	-73.64	-41.0006	-5.90969	-0.93852	3.01215
W662	Durum	Breeders line	CDSS04B00615T-0TOPY-24Y-0M-7Y-0M-2Y-0B	MXI10-11\C44IDYN\180042	Triticum turgidum subsp. durum	CIMMYT		44th International Durum Yield Nurseries	Durum wheat	-74.3605	-43.1213	-5.28189	-2.16763	3.53296
W663	Durum	Breeders line	CDSS05B00270S-25Y-0M-3Y-2M-0Y	MXI10-11\C44IDYN\180117	Triticum turgidum subsp. durum	CIMMYT		44th International Durum Yield Nurseries	Durum wheat	-74.0662	-42.3909	-4.30305	-3.00874	2.82311
W664	Durum	Breeders line	CDSS05B00025S-74Y-0M-2Y-1M-0Y	MXI10-11\C44IDYN\180083	Triticum turgidum subsp. durum	CIMMYT		44th International Durum Yield Nurseries	Durum wheat	-75.2095	-41.5183	-4.3699	-1.9133	2.95585
W665	Durum	Breeders line	CDSS02B01266T-0TOPB-0Y-0M-10Y-3M-04Y-0B	MXI10-11\C44IDYN\180020	Triticum turgidum subsp. durum	CIMMYT		44th International Durum Yield Nurseries	Durum wheat	-72.7479	-41.7369	-5.00361	-1.19979	4.45859
* Accession with PI or Cltr number can be searched directly in GRIN-Global database (https://npgsweb.ars-grin.gov/gringlobal/search)
									152
		1

## Sheet: Pop1
Table S1: The list of wheat accessions analyzed in this study. The name, origin, pedigree if available and principal component scores from PCA analysis of each accession were provided
Sample_ID	Type	Improvement Status	Accession ID/Selection history/Nursery trial ID	Alt. Name or ID	Taxonomy provoded by germplasm database	Origin/repository	Pedigree/Cross name	Phenotyped in CIMMYT nursery	Subpopulation	PC1	PC2	PC3	PC4	PC5
W274	Spring	Breeders line	MXI12-13\M16FHBSN\204	6436	Triticum aestivum subsp. aestivum	CIMMYT	SUMAI #3	16th Fusarium Head Blight Screening Nursery (FHBSN)	Pop1	-8.62185	20.392	-14.3865	-2.58824	5.23497
W72	Spring	Advanced/improved cultivar	BW39007		Triticum aestivum subsp. aestivum	Australia			Pop1	-73.2674	-39.1977	-2.779	-1.00716	3.17211
W74	Spring	Advanced/improved cultivar	BW39001		Triticum aestivum subsp. aestivum	Australia			Pop1	-7.1912	15.0559	-14.0608	12.9327	-9.99466
W84	Spring	Advanced/improved cultivar	BW32969		Triticum aestivum subsp. aestivum	Australia	COOK*2/VPM-1//3*COOK		Pop1	-5.35339	8.22907	-9.38471	6.36956	-6.25695
W86	Spring	Advanced/improved cultivar	BW32951		Triticum aestivum subsp. aestivum	Australia	VPM-1/5*COOK//4*SPEAR		Pop1	-7.46231	15.025	-14.5294	13.66	-9.84087
W87	Spring	Advanced/improved cultivar	BW32952		Triticum aestivum subsp. aestivum	Australia	MOLINEUX/3*DAGGER		Pop1	-5.65585	15.6685	-8.65793	13.0796	-8.67775
W225	Spring	Cultivar	PI447382		Triticum aestivum subsp. aestivum	China, Xinjiang Uygur Zizhiqu			Pop1	-6.29229	17.7686	-6.60656	3.38056	2.19012
W227	Spring	Cultivar	PI611477		Triticum aestivum subsp. aestivum	China			Pop1	-5.88445	17.3067	-8.82496	2.69101	1.63481
W231	Spring	Cultivar	PI531179		Triticum aestivum subsp. aestivum	China			Pop1	-6.96877	12.5332	-7.24588	6.29853	-2.22845
W232	Spring	Cultivar	PI495819		Triticum aestivum subsp. aestivum	Australia, New South Wales	Darf*4/3Ag14		Pop1	-3.6225	8.03276	-9.47613	17.9839	-14.3736
W233	Spring	Cultivar	PI462148		Triticum aestivum subsp. aestivum	China, Jiangsu Sheng			Pop1	-6.28676	15.0873	-12.849	6.14243	-0.745889
W236	Spring	Cultivar	PI322280		Triticum aestivum subsp. aestivum	India	EG 593/Kharchia		Pop1	-9.08377	18.0578	-18.2007	-34.5481	-3.70355
W237	Spring	Cultivar	PI591922		Triticum aestivum subsp. aestivum	Australia, South Australia	Veranopolis/3*RAC177//3*Spear/3/Dagger		Pop1	-6.89175	16.4584	-14.0955	15.0459	-10.0555
W238	Spring	Breeding material	PI89193	Lawson	Triticum aestivum subsp. aestivum	Australia, New South Wales	Clarendon/Forelock		Pop1	-9.8262	16.5232	-6.39932	21.1531	-4.31158
W369	Spring	Breeding material	PI80342	C 86	Triticum aestivum subsp. aestivum	Australia, Western Australia	Florence/Velvet Don		Pop1	-18.6907	9.18359	-2.36255	17.3446	0.746794
W370	Spring	Cultivar	PI81604	Noongaar	Triticum aestivum subsp. aestivum	Australia, Western Australia	Sunset/Gluyas Early		Pop1	-6.41564	16.7771	-13.5531	9.31563	-8.51446
W371	Spring	Cultivar	PI194071	Bungulla	Triticum aestivum subsp. aestivum	Australia, Western Australia	selection from Bencubbin		Pop1	-7.68999	14.7763	-10.6748	19.2999	-9.34305
W375	Spring	Cultivar	PI89188	Barwang	Triticum aestivum subsp. aestivum	Australia, New South Wales	Hard Federation/Gresley		Pop1	-4.51927	16.5785	-8.9296	8.20103	-2.83321
W376	Spring	Cultivar	PI89190	Burrill	Triticum aestivum subsp. aestivum	Australia, New South Wales	Warden/Hard Federation		Pop1	-8.16982	14.2768	-9.81734	19.7881	-7.04918
W377	Spring	Cultivar	PI89193		Triticum aestivum subsp. aestivum	Australia, New South Wales			Pop1	-8.54313	13.0456	-3.09957	10.5142	-5.73533
W378	Spring	Cultivar	PI89425		Triticum aestivum subsp. aestivum	Australia, New South Wales			Pop1	-5.76047	12.9136	-6.01111	16.1173	-7.17064
W379	Spring	Breeding material	PI106208		Triticum aestivum subsp. aestivum	Australia, New South Wales			Pop1	-11.0339	17.4247	-1.58364	2.65062	-3.55341
W380	Spring	Cultivar	PI106321		Triticum aestivum subsp. aestivum	Australia, New South Wales			Pop1	-9.09388	8.83716	-8.33257	16.6009	-11.9817
W381	Spring	Breeding material	PI113921		Triticum aestivum subsp. aestivum	Australia, New South Wales			Pop1	-5.36246	12.9234	-7.18762	18.2952	-8.13708
W382	Spring	Breeding material	PI113936		Triticum aestivum subsp. aestivum	Australia, New South Wales			Pop1	-4.42876	17.6601	-13.8009	-14.2707	-1.04527
W383	Spring	Uncertain improvement status	PI114639		Triticum aestivum subsp. aestivum	Australia, New South Wales			Pop1	-5.27054	15.2556	-12.4522	12.6404	-0.162802
W385	Spring	Breeding material	PI117516		Triticum aestivum subsp. aestivum	Australia, New South Wales			Pop1	-8.829	17.2558	-7.44987	13.2023	-1.0187
W386	Spring	Breeding material	PI117517		Triticum aestivum subsp. aestivum	Australia, New South Wales			Pop1	-8.18822	16.4342	-5.50518	17.6798	-1.33237
W387	Spring	Breeding material	PI117731		Triticum aestivum subsp. aestivum	Australia, New South Wales			Pop1	-14.3082	15.4089	-4.41223	15.1923	-4.95234
W389	Spring	Breeding material	PI124844		Triticum aestivum subsp. aestivum	Australia, New South Wales			Pop1	-10.1019	15.363	-5.15966	17.8056	-4.67913
W390	Spring	Breeding material	PI124847		Triticum aestivum subsp. aestivum	Australia, New South Wales			Pop1	-9.99349	12.397	-8.90363	12.5995	3.57961
W391	Spring	Breeding material	PI124848		Triticum aestivum subsp. aestivum	Australia, New South Wales			Pop1	-13.9949	16.1737	2.24386	7.83454	-4.15836
W392	Spring	Breeding material	PI131262		Triticum aestivum subsp. aestivum	Australia, New South Wales			Pop1	-3.03572	16.5972	-12.7098	13.9661	-3.64776
W393	Spring	Breeding material	PI131273		Triticum aestivum subsp. aestivum	Australia, New South Wales			Pop1	-4.97592	15.2058	-10.6665	16.8044	-2.72663
W394	Spring	Breeding material	PI133297		Triticum aestivum subsp. aestivum	Australia, New South Wales			Pop1	-10.278	16.7382	-3.21891	1.54786	-2.86066
W395	Spring	Breeding material	PI134313		Triticum aestivum subsp. aestivum	Australia, New South Wales			Pop1	-9.39788	10.5183	-9.53719	8.39886	-14.5347
W396	Spring	Breeding material	PI134314		Triticum aestivum subsp. aestivum	Australia, New South Wales			Pop1	-10.1194	10.8676	-9.91017	7.56712	-13.9949
W397	Spring	Breeding material	PI134345		Triticum aestivum subsp. aestivum	Australia, New South Wales			Pop1	-10.1112	22.6653	-15.2225	-28.831	6.64446
W398	Spring	Breeding material	PI134348		Triticum aestivum subsp. aestivum	Australia, New South Wales			Pop1	-11.3348	8.60791	-10.814	-3.20503	-18.0942
W401	Spring	Cultivar	PI107612		Triticum aestivum subsp. aestivum	Australia, South Australia			Pop1	-8.48465	11.5131	-6.12867	17.0785	-10.4722
W402	Spring	Cultivar	PI113916		Triticum aestivum subsp. aestivum	Australia, Victoria			Pop1	-7.01859	14.3723	-4.98224	3.18935	-8.50939
W403	Spring	Cultivar	PI116225		Triticum aestivum subsp. aestivum	Australia, South Australia			Pop1	-0.891188	16.4188	-5.60612	13.8133	-1.70853
W406	Spring	Breeding material	PI140960		Triticum aestivum subsp. aestivum	Australia, New South Wales			Pop1	-8.12279	11.4111	-10.8893	1.27506	-18.4321
W407	Spring	Cultivar	PI184575		Triticum aestivum subsp. aestivum	Australia, New South Wales			Pop1	-6.3114	16.5383	-12.3603	18.417	-4.957
W408	Spring	Cultivar	PI185363		Triticum aestivum subsp. aestivum	Australia, New South Wales			Pop1	-10.2411	5.44841	-8.97459	18.3504	-12.7512
W409	Spring	Cultivar	PI201418		Triticum aestivum subsp. aestivum	Australia, South Australia			Pop1	-7.89949	12.5489	-8.75166	15.52	-7.67667
W410	Spring	Cultivar	PI272018		Triticum aestivum subsp. aestivum	Australia, South Australia			Pop1	-8.56544	12.9622	-7.16944	17.3594	-6.85722
W411	Spring	Cultivar	PI283824		Triticum aestivum subsp. aestivum	Australia, Victoria			Pop1	-5.94094	14.6316	-12.9098	14.6845	-1.85451
W412	Spring	Cultivar	PI283838		Triticum aestivum subsp. aestivum	Australia			Pop1	-10.0394	15.1108	-14.3412	10.765	-7.71496
W413	Spring	Cultivar	PI303946		Triticum aestivum subsp. aestivum	Australia			Pop1	-7.28246	14.001	-9.77975	16.5069	-3.23867
W415	Spring	Cultivar	PI378079		Triticum aestivum subsp. aestivum	Australia			Pop1	-7.60116	16.3203	-4.68938	11.0939	-6.34212
W416	Spring	Cultivar	PI378080		Triticum aestivum subsp. aestivum	Australia			Pop1	-9.32095	16.5982	-12.819	16.9397	-8.46113
W417	Spring	Cultivar	PI379606		Triticum aestivum subsp. aestivum	Australia, New South Wales			Pop1	-3.57202	11.9519	-10.2311	10.2046	-3.90398
W419	Spring	Cultivar	PI221361		Triticum aestivum subsp. aestivum	Belgium, Brabant			Pop1	-8.438	17.4916	-5.40916	17.6132	4.06535
W470	Spring	Landrace	PI39599		Triticum aestivum subsp. aestivum	Iran, Frs			Pop1	-7.29339	18.8099	-15.7292	-2.26785	9.46244
W471	Spring	Landrace	PI58339		Triticum aestivum subsp. aestivum	Russian Federation, Primorskij kraj			Pop1	-4.22047	17.9477	-9.05401	18.544	8.82531
W472	Spring	Landrace	PI176319		Triticum aestivum subsp. aestivum	India, Uttarakhand			Pop1	-4.88859	20.5217	-18.3348	-31.4987	2.85902
W473	Spring	Landrace	PI185337		Triticum aestivum subsp. aestivum	Portugal, vora			Pop1	-16.8908	9.94683	-3.80342	9.73827	-5.5341
W474	Spring	Landrace	PI201768		Triticum aestivum subsp. aestivum	Nigeria, Borno			Pop1	-11.6025	18.5255	-16.8659	-15.4149	7.41412
W476	Spring	Landrace	PI66087		Triticum aestivum subsp. aestivum	Italy, Piemonte			Pop1	-5.53463	22.0353	-19.0763	-36.7459	2.51688
W477	Spring	Landrace	PI164435		Triticum aestivum subsp. aestivum	India, Rajasthan			Pop1	-7.00837	21.543	-18.4292	-35.5847	4.0704
W478	Spring	Landrace	PI176358		Triticum aestivum subsp. aestivum	India, Uttarakhand			Pop1	-5.146	21.6248	-18.8481	-37.256	2.27049
W479	Spring	Landrace	PI45225		Triticum aestivum subsp. aestivum	Argentina, La Pampa			Pop1	-9.15881	12.0785	-3.96257	10.4987	-1.88173
W480	Spring	Landrace	PI165208		Triticum aestivum subsp. aestivum	Turkey, Konya			Pop1	-64.8601	-33.0117	-2.28386	0.541141	0.789709
W481	Spring	Landrace	PI177952		Triticum aestivum subsp. aestivum	Turkey			Pop1	-8.12993	16.906	-12.5453	2.18632	10.3234
W482	Spring	Landrace	PI191403		Triticum aestivum subsp. aestivum	Morocco			Pop1	-10.1735	10.6664	-7.88877	12.1736	-3.6266
W483	Spring	Landrace	PI48147		Triticum aestivum subsp. aestivum	Spain, Canaries			Pop1	-15.446	8.93365	-6.92114	13.1217	-6.95914
W484	Spring	Landrace	PI81046		Triticum aestivum subsp. aestivum	Japan, Hokkaido			Pop1	-3.98476	16.2751	-2.10479	15.6351	7.33594
W485	Spring	Landrace	PI166545		Triticum aestivum subsp. aestivum	Turkey, Burdur			Pop1	-6.2363	17.1251	-13.3293	2.0912	8.80956
W486	Spring	Landrace	PI178212		Triticum aestivum subsp. aestivum	Iraq			Pop1	-6.48661	20.976	-19.0814	-34.7213	3.31943
W487	Spring	Landrace	PI191428		Triticum aestivum subsp. aestivum	Spain			Pop1	-7.40155	17.2482	-1.67981	13.2699	3.4048
W488	Spring	Landrace	PI221500		Triticum aestivum subsp. aestivum	Afghanistan			Pop1	-6.94454	22.8072	-15.4214	-28.5299	2.99642
W489	Spring	Landrace	PI345033		Triticum aestivum subsp. aestivum	Serbia, Moraviki okrug			Pop1	-2.65911	15.7218	-3.52511	14.6825	7.54644
W490	Spring	Landrace	PI362688		Triticum aestivum subsp. aestivum	Montenegro			Pop1	-6.81362	15.9942	-4.77303	14.1295	8.09764
W491	Spring	Landrace	PI378460		Triticum aestivum subsp. aestivum	Macedonia, Ohrid			Pop1	-9.15614	16.7821	-5.61542	13.5184	5.79599
W492	Spring	Landrace	PI429711		Triticum aestivum subsp. aestivum	Nepal, Purwanchal			Pop1	-7.96659	22.6067	-16.8847	-29.6716	5.45264
W494	Spring	Landrace	PI585035		Triticum aestivum subsp. aestivum	Turkey, Zonguldak			Pop1	-5.44053	16.2311	-9.03704	8.73402	7.7768
W495	Spring	Landrace	PI250043		Triticum aestivum subsp. aestivum	Iran			Pop1	-10.7323	17.853	-15.8823	-15.1628	7.56048
W496	Spring	Landrace	PI345157		Triticum aestivum subsp. aestivum	Serbia, Pinjski okrug			Pop1	-2.30139	17.9536	-4.34777	15.6686	12.1854
W498	Spring	Landrace	PI362711		Triticum aestivum subsp. aestivum	Montenegro			Pop1	-1.31262	13.7888	-11.9103	10.0902	14.6483
W499	Spring	Landrace	PI378471		Triticum aestivum subsp. aestivum	Macedonia, Ohrid			Pop1	-9.14089	16.7931	-5.63287	13.523	5.78872
W501	Spring	Landrace	PI478140		Triticum aestivum subsp. aestivum	Pakistan, Balochistan			Pop1	-8.4791	22.6555	-17.6237	-31.3815	5.08668
W502	Spring	Landrace	PI591828		Triticum aestivum subsp. aestivum	Bolivia, Cochabamba			Pop1	-4.53005	13.2684	-9.28829	18.0648	-4.35034
W503	Spring	Landrace	PI345304		Triticum aestivum subsp. aestivum	Macedonia, Valandovo			Pop1	-5.06277	18.5849	-9.7291	9.49271	11.3726
W505	Spring	Landrace	PI366946		Triticum aestivum subsp. aestivum	Afghanistan, Bmyn			Pop1	-7.83173	23.5588	-17.4901	-29.1073	4.73188
W506	Spring	Landrace	PI382039		Triticum aestivum subsp. aestivum	Iran			Pop1	-9.51301	18.4924	-15.2912	-12.4083	8.33262
W507	Spring	Landrace	PI436194		Triticum aestivum subsp. aestivum	Chile			Pop1	-3.11396	15.2298	-10.3678	10.4499	0.562045
W508	Spring	Landrace	PI480152		Triticum aestivum subsp. aestivum	Ethiopia			Pop1	-14.6638	19.2355	-12.3373	-11.6271	6.8929
W509	Spring	Landrace	PI254410		Triticum aestivum subsp. aestivum	Hungary, Heves			Pop1	-2.61404	21.0601	-7.7047	5.82043	8.06622
W511	Spring	Landrace	PI374467		Triticum aestivum subsp. aestivum	Serbia, Pomoravski okrug			Pop1	-4.5998	18.0505	-5.96348	11.5732	10.541
W512	Spring	Landrace	PI384089		Triticum aestivum subsp. aestivum	Ethiopia, mara			Pop1	-7.54055	12.9378	-9.7863	18.9169	-9.65262
W513	Spring	Landrace	PI436232		Triticum aestivum subsp. aestivum	Chile			Pop1	-23.3611	10.523	8.37427	5.18004	-1.95869
W515	Spring	Landrace	PI264962		Triticum aestivum subsp. aestivum	Croatia			Pop1	-6.67676	21.4241	-9.85505	5.17461	5.62556
W516	Spring	Landrace	PI349541		Triticum aestivum subsp. aestivum	Switzerland, Wallis			Pop1	-10.8597	16.9358	-6.4362	10.7942	1.33866
W518	Spring	Landrace	PI384207		Triticum aestivum subsp. aestivum	Ethiopia, Tigray			Pop1	-11.1783	17.9859	-14.9253	-9.41794	5.21243
W519	Spring	Landrace	PI491376		Triticum aestivum subsp. aestivum	Pakistan, Balochistan			Pop1	-7.8075	22.523	-18.0529	-30.9774	4.94887
W520	Spring	Landrace	PI615335		Triticum aestivum subsp. aestivum	Hungary			Pop1	-6.39491	20.4364	-13.4268	3.34052	5.55221
W521	Spring	Landrace	PI345386		Triticum aestivum subsp. aestivum	Montenegro			Pop1	-6.61784	19.9864	-6.47756	14.3702	7.80987
W522	Spring	Landrace	PI349965		Triticum aestivum subsp. aestivum	Serbia, Kosovo-Metohija			Pop1	-5.94115	19.0864	-6.49451	11.3354	8.67056
W523	Spring	Landrace	PI374548		Triticum aestivum subsp. aestivum	Serbia, Kosovo-Metohija			Pop1	-10.3006	14.6871	-5.12366	14.0867	1.52263
W524	Spring	Landrace	PI410563		Triticum aestivum subsp. aestivum	Pakistan, Gilgit-Baltistan			Pop1	-7.88305	21.8676	-15.4836	-26.2937	5.64281
W525	Spring	Landrace	PI436286		Triticum aestivum subsp. aestivum	Chile			Pop1	-18.3886	11.6387	3.82862	9.53373	-0.331833
W526	Spring	Landrace	PI560616		Triticum aestivum subsp. aestivum	Turkey, Van			Pop1	-7.20218	20.8402	-19.1036	-13.1553	4.4334
W527	Spring	Landrace	PI621899		Triticum aestivum subsp. aestivum	Iran			Pop1	-8.30252	22.7536	-17.0343	-31.4631	7.77904
W528	Spring	Landrace	PI345425		Triticum aestivum subsp. aestivum	Montenegro			Pop1	-6.25347	19.2578	-5.90265	12.98	10.6368
W529	Spring	Landrace	PI374557		Triticum aestivum subsp. aestivum	Serbia, Kosovo-Metohija			Pop1	-4.70614	18.2354	-8.26246	10.1902	11.6348
W530	Spring	Landrace	PI410619		Triticum aestivum subsp. aestivum	Pakistan, Gilgit-Baltistan			Pop1	-11.0562	18.5775	-16.0143	-20.2422	7.55663
W534	Spring	Landrace	PI350728		Triticum aestivum subsp. aestivum	Austria, Tirol			Pop1	-6.94219	17.6522	-1.31967	9.86027	8.38424
W535	Spring	Landrace	PI374627		Triticum aestivum subsp. aestivum	Macedonia, Resen			Pop1	-4.54815	16.6462	-9.31072	10.1446	9.24114
W536	Spring	Landrace	PI436487		Triticum aestivum subsp. aestivum	Chile, Los Lagos			Pop1	-16.9734	11.5288	5.05937	10.3469	-1.2498
W537	Spring	Landrace	PI350861		Triticum aestivum subsp. aestivum	Austria, Salzburg			Pop1	-6.62256	19.239	-3.45415	9.54188	7.26098
W538	Spring	Landrace	PI374693		Triticum aestivum subsp. aestivum	Bosnia and Herzegovina, Federacija Bosne i Hercegovine			Pop1	-6.87543	21.2403	-11.0311	5.469	8.14904
W539	Spring	Landrace	PI470363		Triticum aestivum subsp. aestivum	Turkey, Van			Pop1	-5.39369	21.1826	-17.3355	-3.41754	7.42252
W540	Spring	Landrace	PI572656		Triticum aestivum subsp. aestivum	Georgia, Samegrelo-Zemo Svaneti			Pop1	-4.24838	18.0863	-12.294	2.0724	5.25503
W541	Spring	Landrace	PI622349		Triticum aestivum subsp. aestivum	Iran			Pop1	-7.88522	23.2042	-19.4099	-31.3875	7.58122
W542	Spring	Landrace	PI270050		Triticum aestivum subsp. aestivum	Pakistan, Gilgit-Baltistan			Pop1	-7.46274	22.4978	-17.8117	-26.7758	4.20981
W544	Spring	Landrace	PI350884		Triticum aestivum subsp. aestivum	Switzerland, Wallis			Pop1	-3.74068	16.7759	-6.20613	13.6207	9.21927
W545	Spring	Landrace	PI378354		Triticum aestivum subsp. aestivum	Macedonia, Makedonska Kamenica			Pop1	-4.98985	17.9699	-6.85544	11.1218	8.3975
W546	Spring	Landrace	PI429325		Triticum aestivum subsp. aestivum	Yemen			Pop1	-3.77564	14.432	-14.0288	18.4875	-4.18505
W547	Spring	Landrace	PI470599		Triticum aestivum subsp. aestivum	Turkey, Erzurum			Pop1	-3.14344	20.3167	-17.9926	-6.93626	8.61191
W549	Spring	Landrace	PI289837		Triticum aestivum subsp. aestivum	Pakistan, Gilgit-Baltistan			Pop1	-6.96097	22.1984	-15.7467	-30.0024	5.83142
W551	Spring	Landrace	PI350958		Triticum aestivum subsp. aestivum	Switzerland, Wallis			Pop1	-3.4233	18.0991	-5.79673	11.1202	7.65046
W552	Spring	Landrace	PI378360		Triticum aestivum subsp. aestivum	Macedonia, Prilep			Pop1	-6.39786	16.6487	-5.87612	12.4606	6.32091
W553	Spring	Landrace	PI429381		Triticum aestivum subsp. aestivum	Iran			Pop1	-7.8046	22.1837	-18.4858	-31.411	8.08052
W555	Spring	Landrace	PI362405		Triticum aestivum subsp. aestivum	Serbia, Zajearski okrug			Pop1	-3.32195	17.8196	-8.91499	11.9339	9.53826
W556	Spring	Landrace	PI378411		Triticum aestivum subsp. aestivum	Macedonia, Prilep			Pop1	-4.86654	17.9241	-12.6272	9.99235	10.3113
W557	Spring	Landrace	PI429624		Triticum aestivum subsp. aestivum	Nepal, Purwanchal			Pop1	-8.89746	23.1509	-16.5764	-31.2529	5.04547
W558	Spring	Landrace	PI477866		Triticum aestivum subsp. aestivum	Peru, Ancash			Pop1	-0.583698	15.5732	-5.68039	12.4437	-0.866219
W560	Spring	Landrace	PI623041		Triticum aestivum subsp. aestivum	Iran, Efahn			Pop1	-8.87598	23.3577	-18.7135	-31.7635	9.27572
W561	Spring	Landrace	PI623139		Triticum aestivum subsp. aestivum	Iran, Frs			Pop1	-7.78266	23.2666	-17.232	-31.6303	6.64617
W562	Spring	Landrace	PI623443		Triticum aestivum subsp. aestivum	Iran, Efahn			Pop1	-7.18546	23.1201	-16.6401	-31.4055	6.83521
W563	Spring	Landrace	PI639289		Triticum aestivum subsp. aestivum	Kazakhstan, Almaty oblysy			Pop1	-0.683798	12.9043	-9.99248	-3.96627	7.55229
W565	Spring	Landrace	PI654158		Triticum aestivum subsp. aestivum	Tajikistan, Khatlon			Pop1	-7.70446	21.3901	-14.4214	-21.1794	5.55695
W566	Spring	Landrace	PI622045		Triticum aestivum subsp. aestivum	Iran, Zanjn			Pop1	-6.19426	22.7368	-17.3826	-22.7147	5.78594
W568	Spring	Cultivar	PI192369		Triticum aestivum subsp. aestivum	Canada, Ontario			Pop1	-9.84433	17.6522	-8.0944	2.82093	5.72677
W576	Spring	Cultivar	PI462143		Triticum aestivum subsp. aestivum	China, Jiangsu Sheng			Pop1	-3.89718	18.4976	-4.56844	5.25391	1.16898
W577	Spring	Cultivar	PI338418		Triticum aestivum subsp. aestivum	India, Delhi			Pop1	-2.65932	20.2798	-15.5384	-21.2335	4.86612
W578	Spring	Cultivar	PI462147		Triticum aestivum subsp. aestivum	China, Jiangsu Sheng			Pop1	-5.05377	17.707	-5.75589	11.8453	1.38186
W580	Spring	Cultivar	PI294970		Triticum aestivum subsp. aestivum	Kazakhstan			Pop1	-8.97643	20.3267	-16.5322	-28.1134	8.97591
W581	Spring	Cultivar	PI430160		Triticum aestivum subsp. aestivum	Israel			Pop1	-23.0864	2.40511	-1.82457	-1.78137	-8.33483
W583	Spring	Cultivar	PI520333		Triticum aestivum subsp. aestivum	Pakistan			Pop1	-5.14572	18.9825	-13.6095	-26.829	1.43193
W584	Spring	Cultivar	PI376840		Triticum aestivum subsp. aestivum	India, Delhi			Pop1	-0.332175	12.4571	-12.0516	0.993529	11.1844
W585	Spring	Cultivar	PI322238		Triticum aestivum subsp. aestivum	India, Delhi			Pop1	-3.75932	21.8841	-16.9255	-18.8362	4.99877
W587	Spring	Cultivar	PI390920		Triticum aestivum subsp. aestivum	China, Jilin Sheng			Pop1	-6.56137	17.9884	-8.05365	10.4656	7.61238
W588	Spring	Cultivar	PI322264		Triticum aestivum subsp. aestivum	India, Delhi			Pop1	-3.83677	20.4658	-16.2385	-23.6546	5.09299
W589	Spring	Cultivar	PI462142		Triticum aestivum subsp. aestivum	China, Jiangsu Sheng			Pop1	-4.29002	18.009	-11.5024	10.6464	-1.09091
W590	Spring	Cultivar	PI639487		Triticum aestivum subsp. aestivum	Kazakhstan			Pop1	-6.25201	16.5257	-7.70261	11.1382	2.41646
W591	Spring	Cultivar	PI639460		Triticum aestivum subsp. aestivum	Kazakhstan			Pop1	-3.13228	13.1756	-7.94056	10.8237	7.79057
W592	Spring	Genetic material	GSTR 11601	TAM107-R7	Triticum aestivum subsp. aestivum	United States, Nebraska	CO850034/PI372129//5*TAM107		Pop1	-3.06887	13.0548	-10.508	9.95784	13.2026
W594	Spring	Cultivar	PI605742	Wesley	Triticum aestivum subsp. aestivum	United States, Nebraska	KS831936-3/NE86501 = Sumner sib (Plainsman V/Odesskaya 51)//Colt/Cody		Pop1	-1.0103	15.9751	-11.7166	12.9155	6.37567
W606	Spring	Cultivar	PI410846		Triticum aestivum subsp. aestivum	Australia, South Australia			Pop1	-5.87439	15.7827	-16.8458	15.1089	-8.59998
W609	Spring	Cultivar	PI297010		Triticum aestivum subsp. aestivum	Australia, Queensland			Pop1	-0.254641	8.18658	-8.40264	10.832	-6.22685
W610	Spring	Cultivar	PI38350		Triticum aestivum subsp. aestivum	Australia, South Australia			Pop1	-8.66734	14.2706	-8.75679	19.67	-8.56949
W613	Spring	Cultivar	PI388166		Triticum aestivum subsp. aestivum	Australia, South Australia			Pop1	-4.45181	12.3387	-7.70366	15.1388	-8.80614
W614	Spring	Cultivar	PI304390		Triticum aestivum subsp. aestivum	Australia, Victoria			Pop1	-7.40841	12.0651	-9.03946	14.9863	-3.6978
W617	Spring	Cultivar	PI464647		Triticum aestivum subsp. aestivum	Australia, South Australia			Pop1	-1.47911	11.6817	-11.6783	15.3829	-5.13222
W420	Spring	Cultivar	PI351503		Triticum aestivum subsp. aestivum	Germany, Bayern			Pop1	-5.25713	18.5776	-6.7067	10.6859	4.54373
W421	Spring	Cultivar	PI422432		Triticum aestivum subsp. aestivum	Turkey			Pop1	-2.91809	17.1883	-11.0338	6.91803	2.79525
W422	Spring	Cultivar	PI236444		Triticum aestivum subsp. aestivum	Italy			Pop1	-4.77917	14.9686	-4.23979	13.3437	-0.910202
W423	Spring	Cultivar	PI349034		Triticum aestivum subsp. aestivum	France			Pop1	-1.34002	15.2223	-5.26781	12.6227	7.25967
W424	Spring	Cultivar	PI52500		Triticum aestivum subsp. aestivum	United Kingdom, England			Pop1	-8.31262	22.286	-18.4552	-34.8823	3.86453
W425	Spring	Cultivar	PI254825		Triticum aestivum subsp. aestivum	Austria			Pop1	-8.4362	12.6679	-1.50763	12.6816	1.64824
W426	Spring	Cultivar	PI351735		Triticum aestivum subsp. aestivum	Romania, Cluj			Pop1	-4.33151	19.7292	-4.35206	2.7996	0.234016
W428	Spring	Cultivar	PI256958		Triticum aestivum subsp. aestivum	Romania, Bucureti			Pop1	-4.2996	17.6637	-7.77915	16.6077	7.26365
W430	Spring	Cultivar	PI256959		Triticum aestivum subsp. aestivum	Romania, Cluj			Pop1	-4.83284	20.8047	-3.96738	0.395232	2.15997
W431	Spring	Cultivar	PI192580		Triticum aestivum subsp. aestivum	Finland			Pop1	-5.14018	20.5938	-14.7719	-3.16021	7.1333
W432	Spring	Cultivar	PI259881		Triticum aestivum subsp. aestivum	Croatia			Pop1	-3.83113	19.033	-4.81446	2.19222	3.29642
W433	Spring	Cultivar	PI315837		Triticum aestivum subsp. aestivum	Germany, Bayern			Pop1	-5.22684	19.6798	-7.85672	6.54445	3.81136
W434	Spring	Cultivar	PI260895		Triticum aestivum subsp. aestivum	United Kingdom, England			Pop1	-3.43682	17.3137	-1.83431	10.8404	1.92066
W435	Spring	Cultivar	PI351437		Triticum aestivum subsp. aestivum	Sweden, Skåne län			Pop1	-8.02982	13.0888	-2.8978	17.3184	-0.585363
W436	Spring	Cultivar	PI209797		Triticum aestivum subsp. aestivum	Germany, Bayern			Pop1	-7.29593	21.0257	-7.47601	8.88813	7.69948
W437	Spring	Cultivar	PI263582		Triticum aestivum subsp. aestivum	Sweden, Skåne län			Pop1	-4.06846	15.9673	-4.87828	17.0622	4.75638
W439	Spring	Cultivar	PI592110		Triticum aestivum subsp. aestivum	United Kingdom, England			Pop1	-6.60927	16.6224	-3.22512	14.5132	0.117616
W440	Spring	Cultivar	PI592133		Triticum aestivum subsp. aestivum	United Kingdom, England			Pop1	-4.02468	14.5116	-4.57126	12.2323	-0.461071
W441	Spring	Cultivar	PI592155		Triticum aestivum subsp. aestivum	United Kingdom, England			Pop1	-6.79394	14.7374	-2.56409	17.1735	-0.711451
W443	Spring	Landrace	PI48200		Triticum aestivum subsp. aestivum	France, Nouvelle-Aquitaine			Pop1	-2.52333	15.7275	-8.41347	2.31506	6.06578
W444	Spring	Landrace	PI48592		Triticum aestivum subsp. aestivum	Algeria, Adrar			Pop1	-13.5626	15.4197	-7.7876	-3.49859	4.02469
W445	Spring	Landrace	PI94363		Triticum aestivum subsp. aestivum	Armenia, Erevan			Pop1	-7.36089	22.6463	-20.5983	-17.9398	6.05586
W446	Spring	Landrace	PI168471		Triticum aestivum subsp. aestivum	India, Uttarakhand			Pop1	-4.0065	20.2648	-18.7995	-30.5146	4.23329
W447	Spring	Landrace	PI5641		Triticum aestivum subsp. aestivum	Ukraine, Luhanska oblast			Pop1	-6.35325	20.4962	-15.7799	-3.13764	6.84604
W448	Spring	Landrace	PI94530		Triticum aestivum subsp. aestivum	Uzbekistan, Qashqadaryo			Pop1	-4.31221	19.6236	-15.4262	-8.56499	6.82406
W449	Spring	Landrace	PI171023		Triticum aestivum subsp. aestivum	Turkey, Erzincan			Pop1	-0.876343	18.1402	-16.0643	0.640507	7.9881
W451	Spring	Landrace	PI192601		Triticum aestivum subsp. aestivum	Portugal, Porto			Pop1	-11.2465	13.8175	-2.79759	10.8402	-4.56659
W452	Spring	Landrace	PI57350		Triticum aestivum subsp. aestivum	China, Heilongjiang Sheng			Pop1	-4.67936	19.221	-9.84428	18.3899	7.78472
W454	Spring	Landrace	PI172548		Triticum aestivum subsp. aestivum	Turkey			Pop1	-17.6929	15.0966	-1.70626	-2.99662	5.47991
W455	Spring	Landrace	PI192761		Triticum aestivum subsp. aestivum	Portugal, vora			Pop1	-7.10452	21.2711	-18.1003	-35.4371	4.30674
W456	Spring	Landrace	PI9853		Triticum aestivum subsp. aestivum	India, Maharashtra			Pop1	-4.48895	18.382	-9.37613	14.1995	7.89363
W457	Spring	Landrace	PI57358		Triticum aestivum subsp. aestivum	China, Heilongjiang Sheng			Pop1	-6.61988	18.6506	-13.9932	-26.6372	6.76274
W458	Spring	Landrace	PI173442		Triticum aestivum subsp. aestivum	Turkey, Van			Pop1	-9.16971	23.2401	-18.2152	-30.684	5.54752
W459	Spring	Landrace	PI183537		Triticum aestivum subsp. aestivum	Nepal, Madhyamanchal			Pop1	-5.02998	21.4877	-18.8151	-36.4281	2.07208
W460	Spring	Landrace	PI57654		Triticum aestivum subsp. aestivum	Egypt, Al Miny			Pop1	-4.8244	19.8195	-18.6504	-32.2188	2.32169
W461	Spring	Landrace	PI184141		Triticum aestivum subsp. aestivum	Bosnia and Herzegovina, Federacija Bosne i Hercegovine			Pop1	-5.24486	18.5321	-2.58508	14.0657	8.26772
W462	Spring	Landrace	PI193640		Triticum aestivum subsp. aestivum	Ethiopia, Dir Dawa			Pop1	-10.0308	18.1099	-14.1895	-10.9369	6.79748
W463	Spring	Landrace	PI176212		Triticum aestivum subsp. aestivum	India, Uttarakhand			Pop1	-5.48916	19.9895	-16.7638	-34.0418	3.54591
W464	Spring	Landrace	PI184195		Triticum aestivum subsp. aestivum	Bosnia and Herzegovina, Republika Srpska			Pop1	-4.49922	18.5794	-3.8762	12.3464	7.80681
W465	Spring	Landrace	PI195694		Triticum aestivum subsp. aestivum	Ethiopia			Pop1	-5.19468	16.0623	-13.5975	12.1079	-7.48023
W466	Spring	Landrace	PI119350		Triticum aestivum subsp. aestivum	Turkey, Sivas			Pop1	-4.86595	22.1118	-16.8134	-8.52067	7.06917
W467	Spring	Landrace	PI176266		Triticum aestivum subsp. aestivum	India, Uttarakhand			Pop1	-7.58158	20.4047	-18.5105	-33.3482	2.78962
W468	Spring	Landrace	PI184210		Triticum aestivum subsp. aestivum	Serbia			Pop1	-3.13963	18.8351	-2.97972	12.5793	10.1196
W469	Spring	Landrace	PI195712		Triticum aestivum subsp. aestivum	Ethiopia, mara			Pop1	-2.54501	18.0951	-13.6436	-9.56346	5.89525
W682	Spring	Cultivar	PI103833		Triticum aestivum subsp. aestivum	Brazil, Rio Grande do Sul			Pop1	-5.92705	11.1864	-0.0897468	14.3733	4.83676
W683	Spring	Cultivar	PI158801		Triticum aestivum subsp. aestivum	China			Pop1	-10.1473	22.5943	-13.056	-27.1632	5.84354
W685	Spring	Cultivar	PI174702		Triticum aestivum subsp. aestivum	France			Pop1	-5.11907	15.2211	-7.20531	17.0986	3.31948
W686	Spring	Landrace	PI176265		Triticum aestivum subsp. aestivum	India, Uttarakhand			Pop1	-7.54214	21.5847	-18.7792	-31.3897	1.70438
W688	Spring	Uncertain improvement status	PI234167		Triticum aestivum subsp. aestivum	Peru, Lima			Pop1	-4.21829	13.7847	-5.30217	16.8669	2.59996
W689	Spring	Breeding material	PI238391		Triticum aestivum subsp. aestivum	Kenya, Rift Valley			Pop1	-6.09346	11.7131	-4.15657	0.549252	6.24861
W695	Spring	Uncertain improvement status	PI447338		Triticum aestivum subsp. aestivum	China, Nei Mongol Zizhiqu			Pop1	-5.60113	18.8515	-8.16054	-9.56019	0.67032
W697	Spring	Cultivar	PI447385		Triticum aestivum subsp. aestivum	China, Xinjiang Uygur Zizhiqu			Pop1	-3.06104	16.2396	-14.4376	-10.7668	4.07055
W698	Spring	Cultivar	PI447405		Triticum aestivum subsp. aestivum	China, Shanghai Shi			Pop1	-4.80819	17.427	-5.70417	11.7303	1.3981
W699	Spring	Landrace	PI45234	Aka Komugi	Triticum aestivum subsp. aestivum	Japan, Yamanasi			Pop1	-6.58207	18.7582	-14.5444	-2.81303	6.48956
W712	Spring	Cultivar	PI81790	Sapporo Haru Komugi Ichigo	Triticum aestivum subsp. aestivum	Japan, Hokkaido			Pop1	-5.31544	12.5508	-3.80856	13.9413	-2.42053
W713	Spring	Cultivar	PI81791	Sapporo Haru Komugi Jugo	Triticum aestivum subsp. aestivum	Japan, Hokkaido			Pop1	-6.93782	15.8015	-6.03772	11.6947	8.64161
W714	Spring	Landrace	PI94571		Triticum aestivum subsp. aestivum	Greece			Pop1	-18.6133	9.67971	-0.693438	9.09974	-2.26601
W400	Spring	Cultivar	Cltr8426		Triticum aestivum subsp. aestivum	Australia, South Australia			Pop1	-4.45748	15.7715	-12.7784	15.5959	-6.87692
W569	Spring	Cultivar	CItr14158		Triticum aestivum subsp. aestivum	Canada, Alberta			Pop1	-10.8354	8.33894	-8.92865	9.03491	-1.56732
W571	Spring	Cultivar	CItr15073	Neepawa	Triticum aestivum subsp. aestivum	Canada, Manitoba	Thatcher*7/Frontana//Thatcher*6/Kenya Farmer/3/2*Thatcher//Frontana/Thatcher		Pop1	-6.66223	8.12356	-5.34457	11.1913	6.24346
W573	Spring	Cultivar	CItr4158	MARQUIS	Triticum aestivum subsp. aestivum	Canada, Ontario			Pop1	-0.94771	19.0472	-6.42667	6.35375	3.91816
W574	Spring	Cultivar	CItr12435		Triticum aestivum subsp. aestivum	Canada, Saskatchewan			Pop1	-6.85348	11.4599	-1.71906	8.68979	-4.569
W442	Spring	Cultivar	CItr9344	CItr9344	Triticum aestivum subsp. aestivum	Sweden, Skåne län			Pop1	-4.47306	14.8453	-0.806599	15.9012	2.58304
W744	Spring	Breeders line	CMSS09B01030T-099TOPY-099M-099Y-0BF-7RGY		Triticum aestivum subsp. aestivum	CIMMYT	CAL/NH//H567.71/3/SERI/4/CAL/NH//H567.71/5/2*KAUZ/6/WH576/7/WH 542/8/WAXWING*2/9/NG8675/CBRD		Pop1	-1.47206	14.1677	-6.7306	4.84734	-3.11205
W795	Spring	Advanced/improved cultivar	SONALIKA	II18427-4R-1M	Triticum aestivum subsp. aestivum	Mexico			Pop1	-2.32823	13.7617	-14.2604	10.8659	-0.960216
W399	Spring	Cultivar	Cltr8425		Triticum aestivum subsp. aestivum	Australia, South Australia			Pop1	-5.71182	12.7889	-7.72404	13.0558	-4.14426
W666	Spring	Cultivar	Cltr12345		Triticum aestivum subsp. aestivum	Egypt			Pop1	-6.05393	16.3198	-13.1028	6.00679	0.67186
W668	Spring	Cultivar	Cltr13100		Triticum aestivum subsp. aestivum	Canada, Manitoba			Pop1	-9.10036	16.5713	-5.62048	10.7376	4.38588
W669	Spring	Cultivar	Cltr13345		Triticum aestivum subsp. aestivum	Canada, Manitoba			Pop1	-9.18751	7.6453	-9.14962	11.876	-2.63522
W674	Spring	Cultivar	Cltr15392		Triticum aestivum subsp. aestivum	India, Punjab			Pop1	-2.24744	14.2291	-14.3696	10.6095	-1.09561
W675	Spring	Cultivar	Cltr15930		Triticum aestivum subsp. aestivum	United States, North Dakota			Pop1	-9.00514	6.3937	-8.77889	10.519	-10.3662
W678	Spring	Cultivar	Cltr3641		Triticum aestivum subsp. aestivum	Canada, Ontario			Pop1	-0.93381	19.0765	-6.41439	6.39027	3.90708
W680	Spring	Cultivar	Cltr8178		Triticum aestivum subsp. aestivum	United States, South Dakota			Pop1	-9.36137	19.0193	-0.974889	1.6004	3.24355
W76	Spring	Cultivar	BW 32976		Triticum aestivum subsp. aestivum	Australia			Pop1	-6.06968	8.1738	-8.26778	14.2411	-13.0297
W80	Spring	Cultivar	CWI25669		Triticum aestivum subsp. aestivum	Australia	SABRE,AUS/MEC3//INSIGNIA		Pop1	-5.58909	16.1451	-13.9979	14.8872	-8.74412
W82	Spring	Genetic stock/Cultivar	Chinese Spring	CWI15271	Triticum aestivum subsp. aestivum	Agronomy Department, University of Missouri			Pop1	-8.93236	19.6815	-15.4748	-26.8215	3.88938
W85	Spring	Cultivar	BW21469	BW21469	Triticum aestivum subsp. aestivum	Mexico	II53.388/ANDES//YAKTANA 54/NORIN 10 BREVOR/3/LERMA ROJO/4/B4946.A.4.18.2.1Y/YAQUI 53//3*YAQUI 50		Pop1	-2.42354	13.7572	-14.8608	10.6147	-0.781909
ChineseSpring	Spring	Genetic stock/Cultivar	Chinese Spring		Triticum aestivum subsp. aestivum	Agronomy Department, University of Missouri			Pop1	-8.56731	19.7924	-15.5996	-26.8986	3.87744
PI462148	Spring	Cultivar	PI462148		Triticum aestivum subsp. aestivum	China, Jiangsu Sheng			Pop1	-6.29694	15.6793	-12.8871	6.57137	0.668641
W548	Spring	Landrace	PI572855		Triticum aestivum subsp. compactum	Pakistan, Gilgit-Baltistan			Pop1	-9.72367	22.474	-16.7858	-30.532	4.78846
W602	Spring	Cultivar	PI434642		Triticum aestivum subsp. compactum	Australia, Western Australia			Pop1	-3.04905	10.4451	-6.26992	11.907	-8.4637
W559	Spring	Landrace	PI572913		Triticum aestivum subsp. macha	Georgia, Imereti			Pop1	-8.92781	17.0345	-2.71874	8.42789	5.70217
W497	Spring	Landrace	PI348350		Triticum aestivum subsp. spelta	Belgium, Region wallonne			Pop1	-19.1144	22.7207	33.5656	3.26374	-3.41945
W504	Spring	Landrace	PI348556		Triticum aestivum subsp. spelta	Spain, Asturias, Principado de			Pop1	-24.3941	14.9336	26.2519	-2.17065	-10.5879
W510	Spring	Landrace	PI348622		Triticum aestivum subsp. spelta	Spain, Asturias, Principado de			Pop1	-21.9809	16.3002	25.5734	0.423505	-4.87767
W543	Spring	Landrace	PI347898		Triticum aestivum subsp. spelta	Switzerland, Bern			Pop1	-21.8133	26.5482	38.3128	-1.4649	2.246
W550	Spring	Landrace	PI348063		Triticum aestivum subsp. spelta	Germany, Baden-Wurttemberg			Pop1	-20.1344	24.2671	37.987	-1.09206	2.31798
W554	Spring	Landrace	PI348129		Triticum aestivum subsp. spelta	Germany, Baden-Wurttemberg			Pop1	-20.1921	24.5098	38.3744	-1.73295	2.19129
W567	Spring	Landrace	PI348265		Triticum aestivum subsp. spelta	Germany, Rheinland-Pfalz			Pop1	-19.7063	18.7333	29.1961	-0.0299889	1.41792
W684	Spring	Cultivar	PI168681		Triticum aestivum subsp. spelta	United States, California			Pop1	-22.114	27.5097	45.8978	-3.72481	0.862822
W687	Spring	Uncertain improvement status	PI221419		Triticum aestivum subsp. spelta	Serbia			Pop1	-21.8724	27.1988	45.4804	-3.70625	0.806248
W693	Spring	Uncertain improvement status	PI323438		Triticum aestivum subsp. spelta	Austria, Wien			Pop1	-22.2507	28.9752	45.7325	-4.48116	2.62347
W475	Spring	Landrace	PI40942		Triticum aestivum subsp. sphaerococcum	Pakistan, Punjab			Pop1	-6.71201	20.7701	-18.5736	-33.9715	3.02677
W691	Spring	Breeding material	PI272581		Triticum aestivum subsp. sphaerococcum	Hungary, Pest			Pop1	-6.55609	21.9519	-17.6236	-33.609	4.5106
W710	Spring	Landrace	PI70711		Triticum aestivum subsp. sphaerococcum	Iraq			Pop1	-6.12649	20.8198	-18.1212	-34.1368	4.14003
W681	Spring	Cultivar	Cltr8610		Triticum aestivum subsp. sphaerococcum	China, Jiangsu Sheng			Pop1	-9.07735	19.6186	-14.2718	-27.8365	4.10236
W690	Spring	Wild material	PI266850	92	Triticum timopheevii subsp. timopheevii	United Kingdom, England			Pop1	-40.1624	-7.08868	1.77782	-6.20054	1.10259
W692	Spring	Cultivar	PI322232	NP 201	Triticum turgidum subsp. dicoccon	India, Delhi	selection from landrace		Pop1	-52.2068	-15.2063	2.93828	-12.0905	4.99659
W711	Spring	Breeding material	PI79899	N-64	Triticum turgidum subsp. dicoccon	China, Heilongjiang Sheng			Pop1	-41.0232	-10.6529	7.49792	-6.90474	2.76123
W679	Spring	Cultivar	Cltr4013		Triticum turgidum subsp. dicoccon	India, Madhya Pradesh			Pop1	-49.5363	-12.8899	9.13509	-6.90367	3.31994
W279	Spring	Cultivar	N1		Triticum aestivum subsp. aestivum	TDARES			Pop1	-7.04158	19.9028	-16.2629	-8.16569	3.71151
W280	Spring	Cultivar	N2		Triticum aestivum subsp. aestivum	TDARES			Pop1	-8.61347	19.8348	-17.8935	-12.5305	6.01317
F6436	Spring	Cultivar			Triticum aestivum subsp. aestivum	TDARES			Pop1	-8.5682	20.3801	-14.4153	-2.56718	5.23208

## Sheet: Pop2 
Table S1: The list of wheat accessions analyzed in this study. The name, origin, pedigree if available and principal component scores from PCA analysis of each accession were provided
Sample_ID	Type	Improvement Status	Accession ID/Selection history/Nursery trial ID	Alt. Name or ID	Taxonomy provoded by germplasm database	Origin/repository	Pedigree/Cross name	Phenotyped in CIMMYT nursery	Subpopulation	PC1	PC2	PC3	PC4	PC5
W15	Spring	Breeders line	MXI09-10\M44IBWSNBWIR\359	H73	Triticum aestivum subsp. aestivum	CIMMYT	PRL/2*PASTOR	44th International Bread Wheat Screening Nursery (IBWSN)	Pop2	15.1369	-6.10414	-4.89871	11.2857	4.55179
W320	Spring	Cultivar	MXI14-15\MULTVARBW\3	5H2	Triticum aestivum subsp. aestivum	CIMMYT	KACHU #1		Pop2	15.3448	-15.3406	8.18606	-11.9349	-22.5942
W321	Spring	Cultivar	MXI14-15\MULTTESTIGOS\10	5H3	Triticum aestivum subsp. aestivum	CIMMYT	BAJ #1		Pop2	20.1291	-12.3208	4.92796	-8.83447	-14.2295
W322	Spring	Cultivar	MXI14-15\MULTTESTIGOS\11	5H4	Triticum aestivum subsp. aestivum	CIMMYT	FRANCOLIN #1		Pop2	20.0714	-11.8918	6.7052	-10.292	-8.9526
W16	Spring	Breeders line	MXI09-10\M44IBWSNBWIR\360	H74	Triticum aestivum subsp. aestivum	CIMMYT	MUNAL #1	44th International Bread Wheat Screening Nursery (IBWSN)	Pop2	17.4006	-9.54097	4.39862	-8.26803	-15.0902
W32	Spring	Breeders line	MXI09-10\M32ESWYTBWIR\1	I5	Triticum aestivum subsp. aestivum	CIMMYT	WHEAR//2*PRL/2*PASTOR	Elite Selection Wheat Yield Trial (ESWYT) (ESWYT)	Pop2	14.5413	-8.87308	-4.04922	10.4632	5.70643
W24	Spring	Breeders line	MXI09-10\M32ESWYTBWIR\48	H102	Triticum aestivum subsp. aestivum	CIMMYT	KAUZ//ALTAR 84/AOS/3/MILAN/KAUZ/7/CAL/NH//H567.71/3/SERI/4/CAL/NH//H567.71/5/2*KAUZ/6/PASTOR	Elite Selection Wheat Yield Trial (ESWYT) (ESWYT)	Pop2	14.2339	-14.764	7.9126	-9.58122	-16.4071
W26	Spring	Breeders line	MXI09-10\M32ESWYTBWIR\82	H124	Triticum aestivum subsp. aestivum	CIMMYT	FRET2/KUKUNA//FRET2/3/PARUS/5/FRET2*2/4/SNI/TRAP#1/3/KAUZ*2/TRAP//KAUZ	Elite Selection Wheat Yield Trial (ESWYT) (ESWYT)	Pop2	21.3785	-10.3731	2.46818	-9.34298	4.57582
W28	Spring	Breeders line	MXI09-10\M32ESWYTBWIR\94	H132	Triticum aestivum subsp. aestivum	CIMMYT	TRCH/SRTU/5/KAUZ//ALTAR 84/AOS/3/MILAN/KAUZ/4/HUITES	Elite Selection Wheat Yield Trial (ESWYT) (ESWYT)	Pop2	16.5893	-15.9691	3.52333	-2.22192	-11.4364
W33	Spring	Breeders line	MXI09-10\M32ESWYTBWIR\100	I49	Triticum aestivum subsp. aestivum	CIMMYT	WAXWING*2/6/PVN//CAR422/ANA/5/BOW/CROW//BUC/PVN/3/YR/4/TRAP#1	Elite Selection Wheat Yield Trial (ESWYT) (ESWYT)	Pop2	20.9733	-11.0681	7.40595	-10.4994	-8.32206
W34	Spring	Breeders line	MXI09-10\M32ESWYTBWIR\134	I50	Triticum aestivum subsp. aestivum	CIMMYT	ATTILA*2/PBW65//KIRITATI/3/WAXWING/KIRITATI	Elite Selection Wheat Yield Trial (ESWYT) (ESWYT)	Pop2	19.1281	-9.09835	3.53935	-5.3811	-10.6126
W283	Spring	Breeders line	MXI09-10\M29SAWSN\7		Triticum aestivum subsp. aestivum	CIMMYT	BABAX/LR42//BABAX/3/VORB	29th Semi-Arid Wheat Screening Nursery (SAWSN)	Pop2	13.9247	-9.36735	-1.06075	5.27672	17.7639
W284	Spring	Breeders line	MXI09-10\M19HRWYT\4		Triticum aestivum subsp. aestivum	CIMMYT	BABAX/LR42//BABAX/3/VORB	19th High Rainfall Wheat Yield Trial (HRWYT)	Pop2	9.99769	-10.2536	2.51458	-2.48689	0.226363
W285	Spring	Breeders line	MXI09-10\M19HRWYT\5		Triticum aestivum subsp. aestivum	CIMMYT	VORB/4/D67.2/PARANA 66.270//AE.SQUARROSA (320)/3/CUNNINGHAM	19th High Rainfall Wheat Yield Trial (HRWYT)	Pop2	10.1422	-10.7811	2.37062	-2.58267	0.685203
W287	Spring	Breeders line	MXI09-10\M19HRWYT\9		Triticum aestivum subsp. aestivum	CIMMYT	CROC_1/AE.SQUARROSA (224)//OPATA/4/TC14/2*HTG//DUCULA/3/PRINIA	19th High Rainfall Wheat Yield Trial (HRWYT)	Pop2	9.9305	-12.4816	4.29611	-3.98697	7.67711
W289	Spring	Breeders line	MXI09-10\M29SAWSN\120		Triticum aestivum subsp. aestivum	CIMMYT	CHAPIO/3/BORL95/2*EXCALIBUR//EXCALIBUR	29th Semi-Arid Wheat Screening Nursery (SAWSN)	Pop2	15.9342	-9.50228	2.24589	8.37099	-1.1266
W290	Spring	Breeders line	MXI09-10\M29SAWSN\121		Triticum aestivum subsp. aestivum	CIMMYT	CHAPIO/3/BORL95/2*EXCALIBUR//EXCALIBUR	29th Semi-Arid Wheat Screening Nursery (SAWSN)	Pop2	16.1386	-8.73864	3.08442	5.68877	-0.624485
W291	Spring	Breeders line	MXI09-10\M19HRWYT\14		Triticum aestivum subsp. aestivum	CIMMYT	CHAPIO/3/BORL95/2*EXCALIBUR//EXCALIBUR	19th High Rainfall Wheat Yield Trial (HRWYT)	Pop2	15.6951	-9.46656	3.07808	5.52348	-1.21785
W294	Spring	Breeders line	MXI09-10\M19HRWYT\22		Triticum aestivum subsp. aestivum	CIMMYT	PASA/SAET/4/KABY/BAV92/3/CROC_1/AE.SQUARROSA (224)//OPATA/8/TNMU/6/PEL74144/4/KVZ//ANE/MY64/3/PF70354/5/BR14/7/BR35	19th High Rainfall Wheat Yield Trial (HRWYT)	Pop2	20.2885	-15.6838	2.18739	7.34666	19.02
W295	Spring	Breeders line	MXI09-10\M19HRWYT\23		Triticum aestivum subsp. aestivum	CIMMYT	BABAX/LR39//BABAX/4/BJY/COC//PRL/BOW/3/FRTL/5/CROC_1/AE.SQUARROSA (205)//BORL95/3/KENNEDY	19th High Rainfall Wheat Yield Trial (HRWYT)	Pop2	19.8763	-10.1483	0.537735	6.86176	23.1359
W296	Spring	Breeders line	MXI09-10\M19HRWYT\25		Triticum aestivum subsp. aestivum	CIMMYT	BABAX/LR39//BABAX*2/4/KABY/BAV92/3/CROC_1/AE.SQUARROSA (224)//OPATA	19th High Rainfall Wheat Yield Trial (HRWYT)	Pop2	17.9386	-10.7104	5.58551	-0.649417	19.6757
W297	Spring	Breeders line	MXI09-10\M29SAWSN\207		Triticum aestivum subsp. aestivum	CIMMYT	SOKOLL*2/3/BABAX/LR42//BABAX	29th Semi-Arid Wheat Screening Nursery (SAWSN)	Pop2	5.73016	-11.8179	-0.251165	8.54539	2.11082
W298	Spring	Breeders line	MXI09-10\M19HRWYT\28		Triticum aestivum subsp. aestivum	CIMMYT	SOKOLL*2/3/BABAX/LR42//BABAX	19th High Rainfall Wheat Yield Trial (HRWYT)	Pop2	5.92985	-12.0027	-0.177192	8.33376	2.29853
W300	Spring	Breeders line	MXI09-10\M19HRWYT\36		Triticum aestivum subsp. aestivum	CIMMYT	BABAX/KS93U76//BABAX/4/MILAN/KAUZ//PRINIA/3/BAV92	19th High Rainfall Wheat Yield Trial (HRWYT)	Pop2	20.8315	-11.635	2.06279	2.25996	16.8066
W301	Spring	Breeders line	MXI09-10\M44IBWSNBWIR\351		Triticum aestivum subsp. aestivum	CIMMYT	KANZ*4/KS85-8-4//KUKUNA/3/KANZ	44th International Bread Wheat Screening Nursery (IBWSN)	Pop2	20.9043	-10.1551	1.68086	6.65253	27.8191
W302	Spring	Breeders line	MXI09-10\M44IBWSNBWIR\352		Triticum aestivum subsp. aestivum	CIMMYT	KANZ*4/KS85-8-4//KUKUNA/3/KANZ	44th International Bread Wheat Screening Nursery (IBWSN)	Pop2	20.917	-10.1986	1.65777	6.64198	27.8859
W303	Spring	Breeders line	MXI09-10\M32ESWYTBWIR\140		Triticum aestivum subsp. aestivum	CIMMYT	KANZ*4/KS85-8-4//KUKUNA/3/KANZ	Elite Selection Wheat Yield Trial (ESWYT) (ESWYT)	Pop2	20.9191	-10.1858	1.66962	6.63729	27.8805
W304	Spring	Breeders line	MXI09-10\M44IBWSNBWIR\353		Triticum aestivum subsp. aestivum	CIMMYT	KANZ*4/KS85-8-4//KUKUNA/3/KANZ	44th International Bread Wheat Screening Nursery (IBWSN)	Pop2	20.9108	-10.1969	1.67469	6.63886	27.8783
W305	Spring	Breeders line	MXI09-10\M32ESWYTBWIR\142		Triticum aestivum subsp. aestivum	CIMMYT	ATTILA*2/PBW65//TNMU	Elite Selection Wheat Yield Trial (ESWYT) (ESWYT)	Pop2	18.2072	-6.95404	1.9564	8.48618	22.6654
W306	Spring	Breeders line	MXI09-10\M32ESWYTBWIR\143		Triticum aestivum subsp. aestivum	CIMMYT	ATTILA*2/PBW65//TNMU	Elite Selection Wheat Yield Trial (ESWYT) (ESWYT)	Pop2	18.3024	-6.99592	2.01899	8.51467	23.0485
W307	Spring	Breeders line	MXI09-10\M32ESWYTBWIR\144		Triticum aestivum subsp. aestivum	CIMMYT	VARIS//SKAUZ/BAV92/3/FRET2/KUKUNA//FRET2	Elite Selection Wheat Yield Trial (ESWYT) (ESWYT)	Pop2	21.7169	-14.2226	9.11001	-6.00688	1.56363
W308	Spring	Breeders line	MXI09-10\M32ESWYTBWIR\145		Triticum aestivum subsp. aestivum	CIMMYT	WBLL1/KUKUNA//TACUPETO F2001/3/UP2338*2/VIVITSI	Elite Selection Wheat Yield Trial (ESWYT) (ESWYT)	Pop2	18.9939	-10.0327	4.89137	-0.530166	-4.85166
W309	Spring	Breeders line	MXI09-10\M32ESWYTBWIR\146		Triticum aestivum subsp. aestivum	CIMMYT	WBLL1/KUKUNA//TACUPETO F2001/3/UP2338*2/VIVITSI	Elite Selection Wheat Yield Trial (ESWYT) (ESWYT)	Pop2	18.8348	-10.1794	6.98394	-1.81095	-2.47745
W310	Spring	Breeders line	MXI09-10\M32ESWYTBWIR\147		Triticum aestivum subsp. aestivum	CIMMYT	WBLL1/KUKUNA//TACUPETO F2001/3/UP2338*2/VIVITSI	Elite Selection Wheat Yield Trial (ESWYT) (ESWYT)	Pop2	18.6326	-8.77286	6.70189	-1.72826	1.46168
W311	Spring	Breeders line	MXI09-10\M32ESWYTBWIR\148		Triticum aestivum subsp. aestivum	CIMMYT	WBLL1/KUKUNA//TACUPETO F2001/3/UP2338*2/VIVITSI	Elite Selection Wheat Yield Trial (ESWYT) (ESWYT)	Pop2	19.6552	-9.40023	5.33919	-1.77884	0.328907
W312	Spring	Breeders line	MXI09-10\M32ESWYTBWIR\149		Triticum aestivum subsp. aestivum	CIMMYT	WBLL1/KUKUNA//TACUPETO F2001/3/UP2338*2/VIVITSI	Elite Selection Wheat Yield Trial (ESWYT) (ESWYT)	Pop2	18.6825	-8.425	5.86392	-0.891746	0.509857
W313	Spring	Breeders line	MXI09-10\M32ESWYTBWIR\150		Triticum aestivum subsp. aestivum	CIMMYT	WBLL1/KUKUNA//TACUPETO F2001/3/UP2338*2/VIVITSI	Elite Selection Wheat Yield Trial (ESWYT) (ESWYT)	Pop2	20.0654	-9.47111	5.48938	-1.9484	0.513359
W314	Spring	Breeders line	MXI09-10\M32ESWYTBWIR\151		Triticum aestivum subsp. aestivum	CIMMYT	CAL/NH//H567.71/3/SERI/4/CAL/NH//H567.71/5/2*KAUZ/6/PASTOR/7/CROC_1/AE.SQUARROSA (205)//KAUZ/3/2*KAUZ*2/YACO//KAUZ	Elite Selection Wheat Yield Trial (ESWYT) (ESWYT)	Pop2	10.053	-12.2503	8.04308	-4.57398	-4.51565
W315	Spring	Breeders line	MXI09-10\M32ESWYTBWIR\152		Triticum aestivum subsp. aestivum	CIMMYT	FRET2*2/4/SNI/TRAP#1/3/KAUZ*2/TRAP//KAUZ/5/TNMU/6/FRET2*2/4/SNI/TRAP#1/3/KAUZ*2/TRAP//KAUZ	Elite Selection Wheat Yield Trial (ESWYT) (ESWYT)	Pop2	23.2771	-13.394	4.23352	-3.24105	7.1203
W316	Spring	Breeders line	MXI09-10\M32ESWYTBWIR\153		Triticum aestivum subsp. aestivum	CIMMYT	FRET2*2/KUKUNA//PVN/5/FRET2*2/4/SNI/TRAP#1/3/KAUZ*2/TRAP//KAUZ	Elite Selection Wheat Yield Trial (ESWYT) (ESWYT)	Pop2	19.894	-9.35337	4.67135	-0.337989	8.6259
W317	Spring	Breeders line	MXI09-10\M44IBWSNBWIR\354		Triticum aestivum subsp. aestivum	CIMMYT	UP2338/3/HE1/3*CNO79//2*SERI/4/RABE/2*MO88	44th International Bread Wheat Screening Nursery (IBWSN)	Pop2	10.812	-9.59211	2.27193	-8.3337	-13.1066
W318	Spring	Breeders line	MXI09-10\M44IBWSNBWIR\355		Triticum aestivum subsp. aestivum	CIMMYT	BABAX/LR43//BABAX/6/MOR/VEE#5//DUCULA/3/DUCULA/4/MILAN/5/BAU/MILAN/7/SKAUZ/BAV92	44th International Bread Wheat Screening Nursery (IBWSN)	Pop2	17.2369	-10.1588	1.15703	7.69597	10.7122
W319	Spring	Breeders line	MXI09-10\M44IBWSNBWIR\357		Triticum aestivum subsp. aestivum	CIMMYT	TNMU/MILAN//MILAN/SHA7/3/ROLF07/4/WBLL1*2/TUKURU	44th International Bread Wheat Screening Nursery (IBWSN)	Pop2	17.6607	-11.2288	2.98115	-4.79018	3.67691
W6	Spring	Breeders line	MXI09-10\M29SAWSN\227	H41	Triticum aestivum subsp. aestivum	CIMMYT	GK ARON/AG SECO 7846//2180/4/2*MILAN/KAUZ//PRINIA/3/BAV92	29th Semi-Arid Wheat Screening Nursery (SAWSN)	Pop2	16.9839	-10.0181	4.69231	5.28303	10.5447
W10	Spring	Breeders line	MXI09-10\M29SAWSN\252	H49	Triticum aestivum subsp. aestivum	CIMMYT	SOKOLL/ROLF07	29th Semi-Arid Wheat Screening Nursery (SAWSN)	Pop2	10.6102	-15.9754	-2.35498	2.59225	-3.39217
W12	Spring	Breeders line	MXI09-10\M29SAWSN\325	H62	Triticum aestivum subsp. aestivum	CIMMYT	ESDA/KKTS	29th Semi-Arid Wheat Screening Nursery (SAWSN)	Pop2	18.7002	-12.4194	4.73878	-3.13304	-3.52246
W17	Spring	Breeders line	MXI09-10\M44IBWSNBWIR\6	H78	Triticum aestivum subsp. aestivum	CIMMYT	WHEAR//2*PRL/2*PASTOR	44th International Bread Wheat Screening Nursery (IBWSN)	Pop2	14.6206	-8.9733	-4.11207	10.4055	5.36796
W35	Spring	Breeders line	MXI09-10\M44IBWSNBWIR\7	I56	Triticum aestivum subsp. aestivum	CIMMYT	WAXWING*2/KRONSTAD F2004	44th International Bread Wheat Screening Nursery (IBWSN)	Pop2	21.5651	-12.8978	7.24419	-8.77911	-5.96173
W18	Spring	Breeders line	MXI09-10\M44IBWSNBWIR\17	H81	Triticum aestivum subsp. aestivum	CIMMYT	YUNMAI 48//2*WBLL1*2/KURUKU	44th International Bread Wheat Screening Nursery (IBWSN)	Pop2	16.3341	-9.16234	7.23356	-4.06778	10.5092
W19	Spring	Breeders line	MXI09-10\M44IBWSNBWIR\28	H83	Triticum aestivum subsp. aestivum	CIMMYT	KANZ*4/KS85-8-4/5/2*FRET2*2/4/SNI/TRAP#1/3/KAUZ*2/TRAP//KAUZ	44th International Bread Wheat Screening Nursery (IBWSN)	Pop2	22.1475	-11.8792	2.4798	-2.82765	4.72696
W37	Spring	Breeders line	MXI09-10\M44IBWSNBWIR\37	I74	Triticum aestivum subsp. aestivum	CIMMYT	WAXWING/TNMU	44th International Bread Wheat Screening Nursery (IBWSN)	Pop2	15.4448	-8.36724	3.81175	3.52538	-3.77063
W20	Spring	Breeders line	MXI09-10\M44IBWSNBWIR\91	H89	Triticum aestivum subsp. aestivum	CIMMYT	PRL/2*PASTOR*2//SKAUZ/BAV92	44th International Bread Wheat Screening Nursery (IBWSN)	Pop2	16.8252	-10.0987	-1.61759	7.40724	6.23783
W39	Spring	Breeders line	MXI09-10\M44IBWSNBWIR\104	I104	Triticum aestivum subsp. aestivum	CIMMYT	ATTILA*2/HUITES//FINSI/3/ATTILA*2/PBW65	44th International Bread Wheat Screening Nursery (IBWSN)	Pop2	14.3668	-6.59178	4.04747	-4.25206	-6.45927
W21	Spring	Breeders line	MXI09-10\M44IBWSNBWIR\105	H91	Triticum aestivum subsp. aestivum	CIMMYT	ATTILA*2/HUITES//FINSI/3/ATTILA*2/PBW65	44th International Bread Wheat Screening Nursery (IBWSN)	Pop2	16.3452	-6.43512	2.82248	-5.71569	-7.1714
W22	Spring	Breeders line	MXI09-10\M44IBWSNBWIR\110	H94	Triticum aestivum subsp. aestivum	CIMMYT	ATTILA*2/PBW65//KACHU	44th International Bread Wheat Screening Nursery (IBWSN)	Pop2	15.5392	-12.6986	6.60046	-11.1165	-17.1253
W40	Spring	Breeders line	MXI09-10\M44IBWSNBWIR\130	I119	Triticum aestivum subsp. aestivum	CIMMYT	WAXWING/KIRITATI/6/PVN//CAR422/ANA/5/BOW/CROW//BUC/PVN/3/YR/4/TRAP#1	44th International Bread Wheat Screening Nursery (IBWSN)	Pop2	17.5651	-13.8844	4.77194	-7.73307	-13.6851
W41	Spring	Breeders line	MXI09-10\M44IBWSNBWIR\137	I125	Triticum aestivum subsp. aestivum	CIMMYT	BAV92//IRENA/KAUZ/3/HUITES/4/DOLL	44th International Bread Wheat Screening Nursery (IBWSN)	Pop2	16.8213	-10.7284	4.13608	-6.08387	-5.03523
W42	Spring	Breeders line	MXI09-10\M32ESWYTBWIR\39	I136	Triticum aestivum subsp. aestivum	CIMMYT	WAXWING/KIRITATI//KACHU	Elite Selection Wheat Yield Trial (ESWYT) (ESWYT)	Pop2	17.32	-13.2566	5.07348	-9.49909	-15.3108
W23	Spring	Breeders line	MXI09-10\M44IBWSNBWIR\173	H101	Triticum aestivum subsp. aestivum	CIMMYT	WBLL1*2/4/SNI/TRAP#1/3/KAUZ*2/TRAP//KAUZ/5/KACHU #1	44th International Bread Wheat Screening Nursery (IBWSN)	Pop2	18.4041	-14.5499	9.06563	-9.63656	-4.12934
W43	Spring	Breeders line	MXI09-10\M44IBWSNBWIR\176	I145	Triticum aestivum subsp. aestivum	CIMMYT	WBLL1*2/4/YACO/PBW65/3/KAUZ*2/TRAP//KAUZ/5/SAUAL	44th International Bread Wheat Screening Nursery (IBWSN)	Pop2	18.769	-9.41899	0.225014	7.15291	15.0735
W25	Spring	Breeders line	MXI09-10\M44IBWSNBWIR\210	H112	Triticum aestivum subsp. aestivum	CIMMYT	WBLL1*2/VIVITSI/6/CNDO/R143//ENTE/MEXI_2/3/AEGILOPS SQUARROSA (TAUS)/4/WEAVER/5/2*JANZ	44th International Bread Wheat Screening Nursery (IBWSN)	Pop2	20.3628	-14.308	5.31312	-4.53941	5.80863
W44	Spring	Breeders line	MXI09-10\M44IBWSNBWIR\213	I175	Triticum aestivum subsp. aestivum	CIMMYT	SERI.1B*2/3/KAUZ*2/BOW//KAUZ/4/CROC_1/AE.SQUARROSA (205)//KAUZ/3/2*KAUZ*2/YACO//KAUZ	44th International Bread Wheat Screening Nursery (IBWSN)	Pop2	11.254	-10.6831	5.6113	-5.34264	-3.61088
W45	Spring	Breeders line	MXI09-10\M32ESWYTBWIR\59	I177	Triticum aestivum subsp. aestivum	CIMMYT	TRCH/5/REH/HARE//2*BCN/3/CROC_1/AE.SQUARROSA (213)//PGO/4/HUITES	Elite Selection Wheat Yield Trial (ESWYT) (ESWYT)	Pop2	12.9767	-12.2435	3.17762	-10.133	-18.0683
W46	Spring	Breeders line	MXI09-10\M44IBWSNBWIR\228	I185	Triticum aestivum subsp. aestivum	CIMMYT	ROLF07/SRTU//TACUPETO F2001/BRAMBLING	44th International Bread Wheat Screening Nursery (IBWSN)	Pop2	14.4559	-16.9068	0.886194	6.16473	1.65243
W47	Spring	Breeders line	MXI09-10\M44IBWSNBWIR\231	I186	Triticum aestivum subsp. aestivum	CIMMYT	ROLF07//TAM200/TUI/6/WBLL1/4/HD2281/TRAP#1/3/KAUZ*2/TRAP//KAUZ/5/TACUPETO F2001	44th International Bread Wheat Screening Nursery (IBWSN)	Pop2	14.7719	-8.60625	-2.21456	4.98346	9.91869
W48	Spring	Breeders line	MXI09-10\M44IBWSNBWIR\254	I204	Triticum aestivum subsp. aestivum	CIMMYT	FRET2*2/KUKUNA//PVN/5/FRET2*2/4/SNI/TRAP#1/3/KAUZ*2/TRAP//KAUZ	44th International Bread Wheat Screening Nursery (IBWSN)	Pop2	20.0556	-11.4693	3.31075	-3.95057	8.41484
W27	Spring	Breeders line	MXI09-10\M32ESWYTBWIR\88	H129	Triticum aestivum subsp. aestivum	CIMMYT	FRET2/KUKUNA//FRET2/3/PASTOR//HXL7573/2*BAU/5/FRET2*2/4/SNI/TRAP#1/3/KAUZ*2/TRAP//KAUZ	Elite Selection Wheat Yield Trial (ESWYT) (ESWYT)	Pop2	21.4441	-13.3868	7.24713	-3.47662	9.06948
W49	Spring	Breeders line	MXI09-10\M44IBWSNBWIR\267	I219	Triticum aestivum subsp. aestivum	CIMMYT	WBLL1*2/TUKURU//SRTU/3/WBLL1*2/KKTS	44th International Bread Wheat Screening Nursery (IBWSN)	Pop2	21.3336	-16.2139	2.82951	4.51154	12.0327
W51	Spring	Breeders line	MXI09-10\M32ESWYTBWIR\99	I226	Triticum aestivum subsp. aestivum	CIMMYT	PRL/2*PASTOR//SRTU/3/PRINIA/PASTOR	Elite Selection Wheat Yield Trial (ESWYT) (ESWYT)	Pop2	16.1974	-6.96034	0.60764	8.98175	8.00663
W31	Spring	Breeders line	MXI09-10\M44IBWSNBWIR\299	H141	Triticum aestivum subsp. aestivum	CIMMYT	HUW234+LR34/PRINIA*2//WHEAR	44th International Bread Wheat Screening Nursery (IBWSN)	Pop2	12.2913	-8.20228	-2.67756	8.27634	-12.5012
W56	Spring	Breeders line	MXI09-10\M44IBWSNBWIR\301	I248	Triticum aestivum subsp. aestivum	CIMMYT	HUW234+LR34/PRINIA*2//WHEAR	44th International Bread Wheat Screening Nursery (IBWSN)	Pop2	10.3447	-6.42409	-2.74938	8.73001	-11.7653
W57	Spring	Breeders line	MXI09-10\M32ESWYTBWIR\113	I259	Triticum aestivum subsp. aestivum	CIMMYT	PBW343*2/KUKUNA*2//YANAC	Elite Selection Wheat Yield Trial (ESWYT) (ESWYT)	Pop2	19.9906	-11.1817	3.41502	-9.65134	-12.5457
W61	Spring	Breeders line	MXI09-10\M44IBWSNBWIR\324	I279	Triticum aestivum subsp. aestivum	CIMMYT	ATTILA*2/PBW65*2//TNMU	44th International Bread Wheat Screening Nursery (IBWSN)	Pop2	16.5004	-7.00188	5.0905	-9.91796	-5.75613
W62	Spring	Breeders line	MXI09-10\M44IBWSNBWIR\333	I287	Triticum aestivum subsp. aestivum	CIMMYT	FRET2/KUKUNA//FRET2/3/WHEAR/4/FRET2*2/KUKUNA	44th International Bread Wheat Screening Nursery (IBWSN)	Pop2	22.0346	-13.4908	5.92749	-6.00718	6.21466
W63	Spring	Breeders line	MXI09-10\M44IBWSNBWIR\338	I289	Triticum aestivum subsp. aestivum	CIMMYT	PBW343*2/KUKUNA*2//WHEAR	44th International Bread Wheat Screening Nursery (IBWSN)	Pop2	18.245	-9.82287	1.04528	-8.05263	-9.95325
W4	Spring	Breeders line	MXI09-10\M29SAWSN\148	H25	Triticum aestivum subsp. aestivum	CIMMYT	BARCENAS S 2002/4/MILAN/KAUZ//PRINIA/3/BAV92	29th Semi-Arid Wheat Screening Nursery (SAWSN)	Pop2	16.5535	-9.0591	0.0552829	5.27079	6.68389
W7	Spring	Breeders line	MXI09-10\M29SAWSN\241	H44	Triticum aestivum subsp. aestivum	CIMMYT	SW89-5124*2/FASAN/3/ALTAR 84/AE.SQ//2*OPATA	29th Semi-Arid Wheat Screening Nursery (SAWSN)	Pop2	21.3876	-16.0192	4.61748	-3.85331	5.00989
W8	Spring	Breeders line	MXI09-10\M29SAWSN\247	H45	Triticum aestivum subsp. aestivum	CIMMYT	SOKOLL/ROLF07	29th Semi-Arid Wheat Screening Nursery (SAWSN)	Pop2	8.93784	-16.151	-1.44294	1.55305	-4.1291
W9	Spring	Breeders line	MXI09-10\M29SAWSN\248	H46	Triticum aestivum subsp. aestivum	CIMMYT	SOKOLL/ROLF07	29th Semi-Arid Wheat Screening Nursery (SAWSN)	Pop2	6.86221	-15.8858	-0.985725	0.686464	-5.48515
W11	Spring	Breeders line	MXI09-10\M29SAWSN\324	H61	Triticum aestivum subsp. aestivum	CIMMYT	ESDA/KKTS	29th Semi-Arid Wheat Screening Nursery (SAWSN)	Pop2	18.8178	-12.4962	4.41426	-3.54111	-3.45771
W1	Spring	Breeders line	MXI09-10\M29SAWSN\39	H9	Triticum aestivum subsp. aestivum	CIMMYT	ACHTAR*3//KANZ/KS85-8-5/4/MILAN/KAUZ//PRINIA/3/BAV92/5/MILAN/KAUZ//PRINIA/3/BAV92	29th Semi-Arid Wheat Screening Nursery (SAWSN)	Pop2	17.8952	-11.4188	0.586357	-0.4683	11.0463
W2	Spring	Breeders line	MXI09-10\M29SAWSN\127	H14	Triticum aestivum subsp. aestivum	CIMMYT	FRET2*2/4/SNI/TRAP#1/3/KAUZ*2/TRAP//KAUZ/5/ONIX	29th Semi-Arid Wheat Screening Nursery (SAWSN)	Pop2	24.5391	-15.4857	5.45415	-5.99488	17.4735
W3	Spring	Breeders line	MXI09-10\M29SAWSN\131	H16	Triticum aestivum subsp. aestivum	CIMMYT	FRET2*2/4/SNI/TRAP#1/3/KAUZ*2/TRAP//KAUZ/5/ONIX	29th Semi-Arid Wheat Screening Nursery (SAWSN)	Pop2	24.4822	-16.026	5.78395	-5.89426	15.7621
W5	Spring	Breeders line	MXI09-10\M29SAWSN\168	H33	Triticum aestivum subsp. aestivum	CIMMYT	MILAN/KAUZ//PRINIA/3/BAV92/4/PASTOR*2/BAV92/5/ROLF07	29th Semi-Arid Wheat Screening Nursery (SAWSN)	Pop2	17.6952	-11.0397	-2.03427	5.88056	9.671
W251	Spring	Breeders line	MXI12-13\M16FHBSN\61	6411	Triticum aestivum subsp. aestivum	CIMMYT	D67.2/PARANA 66.270//AE.SQUARROSA (320)/3/CUNNINGHAM/4/VORB	16th Fusarium Head Blight Screening Nursery (FHBSN)	Pop2	10.2344	-6.55982	-5.77263	10.1388	5.28778
W252	Spring	Breeders line	MXI12-13\M16FHBSN\71	6412	Triticum aestivum subsp. aestivum	CIMMYT	CROC_1/AE.SQUARROSA (224)//OPATA/3/ALTAR 84/AEGILOPS SQUARROSA (TAUS)//OPATA/4/PASTOR/5/SOKOLL	16th Fusarium Head Blight Screening Nursery (FHBSN)	Pop2	6.35907	-10.8748	-1.02114	8.74566	3.56688
W241	Spring	Breeders line	MXI12-13\M16FHBSN\1	6401	Triticum aestivum subsp. aestivum	CIMMYT	CHIBIA//PRLII/CM65531/3/SKAUZ/BAV92/4/MUNAL #1	16th Fusarium Head Blight Screening Nursery (FHBSN)	Pop2	14.1791	-7.09732	2.953	-0.669082	-5.70084
W246	Spring	Breeders line	MXI12-13\M16FHBSN\47	6406	Triticum aestivum subsp. aestivum	CIMMYT	GRACK/PVN	16th Fusarium Head Blight Screening Nursery (FHBSN)	Pop2	22.3841	-12.4947	5.49798	-3.11618	15.4469
W244	Spring	Breeders line	MXI12-13\M16FHBSN\40	6404	Triticum aestivum subsp. aestivum	CIMMYT	ATTILA/3*BCN*2//BAV92/3/HEILO/4/CHIBIA//PRLII/CM65531/3/SKAUZ/BAV92	16th Fusarium Head Blight Screening Nursery (FHBSN)	Pop2	16.7743	-6.98686	3.02016	4.53986	9.26156
W248	Spring	Breeders line	MXI12-13\M16FHBSN\50	6408	Triticum aestivum subsp. aestivum	CIMMYT	BABAX/LR42//BABAX*2/3/TUKURU*2/4/HEILO	16th Fusarium Head Blight Screening Nursery (FHBSN)	Pop2	18.7204	-9.22308	2.14017	6.08881	21.2868
W250	Spring	Breeders line	MXI12-13\M16FHBSN\58	6410	Triticum aestivum subsp. aestivum	CIMMYT	CHIR3/4/SIREN//ALTAR 84/AE.SQUARROSA (205)/3/3*BUC/5/PFAU/WEAVER/6/SOKOLL	16th Fusarium Head Blight Screening Nursery (FHBSN)	Pop2	7.61051	-12.4724	1.24126	6.76869	0.808623
W93	Spring	Breeders line	MXI12-13\M25HRWSN\1001	5	Triticum aestivum subsp. aestivum	CIMMYT	FRANCOLIN #1/BLOUK #1	25th High Rainfall Wheat Screening Nursery (HRWSN)	Pop2	21.3909	-12.4744	6.58392	-6.90521	3.47469
W99	Spring	Breeders line	MXI12-13\M25HRWSN\1008	11	Triticum aestivum subsp. aestivum	CIMMYT	MUTUS//ND643/2*WBLL1	25th High Rainfall Wheat Screening Nursery (HRWSN)	Pop2	17.164	-12.7225	6.64106	-3.58826	10.4034
W101	Spring	Breeders line	MXI12-13\M25HRWSN\1011	13	Triticum aestivum subsp. aestivum	CIMMYT	MUTUS//ND643/2*WBLL1	25th High Rainfall Wheat Screening Nursery (HRWSN)	Pop2	17.5684	-11.0743	7.77528	-3.58123	11.9523
W104	Spring	Breeders line	MXI12-13\M25HRWSN\1016	16	Triticum aestivum subsp. aestivum	CIMMYT	ND643/2*WBLL1//KACHU	25th High Rainfall Wheat Screening Nursery (HRWSN)	Pop2	14.1653	-15.9311	5.99064	-9.52031	-9.78088
W105	Spring	Breeders line	MXI12-13\M25HRWSN\1017	17	Triticum aestivum subsp. aestivum	CIMMYT	ND643/2*WBLL1//KACHU	25th High Rainfall Wheat Screening Nursery (HRWSN)	Pop2	12.7404	-15.5658	6.87977	-8.60925	-12.3533
W107	Spring	Breeders line	MXI12-13\M25HRWSN\1019	19	Triticum aestivum subsp. aestivum	CIMMYT	ND643/2*WBLL1//KACHU	25th High Rainfall Wheat Screening Nursery (HRWSN)	Pop2	16.7618	-15.1975	8.1984	-9.1999	-6.00352
W108	Spring	Breeders line	MXI12-13\M25HRWSN\1020	21	Triticum aestivum subsp. aestivum	CIMMYT	ND643/2*WBLL1//KACHU	25th High Rainfall Wheat Screening Nursery (HRWSN)	Pop2	15.7557	-16.1852	8.92591	-6.81779	-5.83902
W110	Spring	Breeders line	MXI12-13\M25HRWSN\1023	23	Triticum aestivum subsp. aestivum	CIMMYT	TUKURU//BAV92/RAYON/3/ND643/2*WBLL1	25th High Rainfall Wheat Screening Nursery (HRWSN)	Pop2	20.4064	-14.9118	6.18338	-5.96256	11.5992
W118	Spring	Breeders line	MXI12-13\M25HRWSN\1037	31	Triticum aestivum subsp. aestivum	CIMMYT	CHIBIA//PRLII/CM65531/3/FISCAL*2/4/NIINI #1	25th High Rainfall Wheat Screening Nursery (HRWSN)	Pop2	16.5622	-9.37416	3.38189	-0.255857	1.67486
W121	Spring	Breeders line	MXI12-13\M25HRWSN\1041	34	Triticum aestivum subsp. aestivum	CIMMYT	MUTUS*2//ND643/2*WBLL1	25th High Rainfall Wheat Screening Nursery (HRWSN)	Pop2	13.969	-14.4364	7.04492	-4.08092	6.91611
W125	Spring	Breeders line	MXI12-13\M25HRWSN\1047	38	Triticum aestivum subsp. aestivum	CIMMYT	FRNCLN/BAVIS #1//FRANCOLIN #1	25th High Rainfall Wheat Screening Nursery (HRWSN)	Pop2	18.7094	-16.4482	5.479	-6.37521	4.77036
W126	Spring	Breeders line	MXI12-13\M25HRWSN\1048	39	Triticum aestivum subsp. aestivum	CIMMYT	WBLL1*2/BRAMBLING//TAM200/TUI/3/VILLA JUAREZ F2009	25th High Rainfall Wheat Screening Nursery (HRWSN)	Pop2	17.6394	-9.25873	-0.298874	8.70128	12.166
W127	Spring	Breeders line	MXI12-13\M25HRWSN\1052	41	Triticum aestivum subsp. aestivum	CIMMYT	WHEAR/KUKUNA/3/C80.1/3*BATAVIA//2*WBLL1*2/4/NIINI #1	25th High Rainfall Wheat Screening Nursery (HRWSN)	Pop2	17.7937	-9.42457	-0.595646	4.09473	8.18134
W129	Spring	Breeders line	MXI12-13\M25HRWSN\1054	43	Triticum aestivum subsp. aestivum	CIMMYT	WHEAR/KUKUNA/3/C80.1/3*BATAVIA//2*WBLL1*2/4/NIINI #1	25th High Rainfall Wheat Screening Nursery (HRWSN)	Pop2	18.2384	-9.56104	-0.52846	3.35302	8.35446
W132	Spring	Breeders line	MXI12-13\M25HRWSN\1060	46	Triticum aestivum subsp. aestivum	CIMMYT	WBLL1/KUKUNA//TACUPETO F2001/3/BERKUT//PBW343*2/KUKUNA	25th High Rainfall Wheat Screening Nursery (HRWSN)	Pop2	19.3596	-11.9845	0.346709	6.48067	14.4165
W133	Spring	Breeders line	MXI12-13\M25HRWSN\1061	47	Triticum aestivum subsp. aestivum	CIMMYT	VILLA JUAREZ F2009/5/BABAX/LR42//BABAX*2/4/SNI/TRAP#1/3/KAUZ*2/TRAP//KAUZ	25th High Rainfall Wheat Screening Nursery (HRWSN)	Pop2	20.2856	-20.2726	6.96659	-5.21814	5.0367
W136	Spring	Breeders line	MXI12-13\M25HRWSN\1066	50	Triticum aestivum subsp. aestivum	CIMMYT	WBLL1*2/BRAMBLING/5/BABAX/LR42//BABAX*2/4/SNI/TRAP#1/3/KAUZ*2/TRAP//KAUZ	25th High Rainfall Wheat Screening Nursery (HRWSN)	Pop2	23.7846	-13.5371	6.83267	-3.15408	14.6756
W139	Spring	Breeders line	MXI12-13\M25HRWSN\1069	53	Triticum aestivum subsp. aestivum	CIMMYT	WBLL1*2/BRAMBLING/5/BABAX/LR42//BABAX*2/4/SNI/TRAP#1/3/KAUZ*2/TRAP//KAUZ	25th High Rainfall Wheat Screening Nursery (HRWSN)	Pop2	21.2228	-12.4309	1.11162	3.67519	18.7835
W142	Spring	Breeders line	MXI12-13\M25HRWSN\1072	56	Triticum aestivum subsp. aestivum	CIMMYT	WBLL1*2/BRAMBLING/5/BABAX/LR42//BABAX*2/4/SNI/TRAP#1/3/KAUZ*2/TRAP//KAUZ	25th High Rainfall Wheat Screening Nursery (HRWSN)	Pop2	21.8391	-13.2089	1.31115	4.03959	19.2526
W146	Spring	Breeders line	MXI12-13\M25HRWSN\1077	61	Triticum aestivum subsp. aestivum	CIMMYT	ND643/2*WAXWING//SAAR/2*WAXWING	25th High Rainfall Wheat Screening Nursery (HRWSN)	Pop2	19.3287	-10.0841	6.35639	-8.74954	-4.4134
W150	Spring	Breeders line	MXI12-13\M25HRWSN\1082	65	Triticum aestivum subsp. aestivum	CIMMYT	BABAX/LR42//BABAX*2/4/SNI/TRAP#1/3/KAUZ*2/TRAP//KAUZ/5/PRL/2*PASTOR/4/CHOIX/STAR/3/HE1/3*CNO79//2*SERI	25th High Rainfall Wheat Screening Nursery (HRWSN)	Pop2	18.3477	-10.5387	-2.64217	10.496	10.2873
W152	Spring	Breeders line	MXI12-13\M25HRWSN\1084	67	Triticum aestivum subsp. aestivum	CIMMYT	BABAX/LR42//BABAX*2/4/SNI/TRAP#1/3/KAUZ*2/TRAP//KAUZ/5/PRL/2*PASTOR/4/CHOIX/STAR/3/HE1/3*CNO79//2*SERI	25th High Rainfall Wheat Screening Nursery (HRWSN)	Pop2	20.2204	-11.3232	1.0784	7.19776	13.1093
W154	Spring	Breeders line	MXI12-13\M25HRWSN\1086	69	Triticum aestivum subsp. aestivum	CIMMYT	BABAX/LR42//BABAX*2/4/SNI/TRAP#1/3/KAUZ*2/TRAP//KAUZ/5/WAXWING*2/KRONSTAD F2004	25th High Rainfall Wheat Screening Nursery (HRWSN)	Pop2	19.0112	-11.0295	3.6473	0.0502556	7.14555
W159	Spring	Breeders line	MXI12-13\M25HRWSN\1091	74	Triticum aestivum subsp. aestivum	CIMMYT	BABAX/LR42//BABAX*2/4/SNI/TRAP#1/3/KAUZ*2/TRAP//KAUZ/5/WHEAR/SOKOLL	25th High Rainfall Wheat Screening Nursery (HRWSN)	Pop2	16.7904	-14.5582	3.26467	6.26555	12.5508
W160	Spring	Breeders line	MXI12-13\M25HRWSN\1092	75	Triticum aestivum subsp. aestivum	CIMMYT	BABAX/LR42//BABAX*2/4/SNI/TRAP#1/3/KAUZ*2/TRAP//KAUZ/5/WHEAR/SOKOLL	25th High Rainfall Wheat Screening Nursery (HRWSN)	Pop2	10.8716	-10.2778	0.746979	5.42609	14.143
W163	Spring	Breeders line	MXI12-13\M25HRWSN\1096	78	Triticum aestivum subsp. aestivum	CIMMYT	PFAU/WEAVER*2//TRANSFER#12,P88.272.2/5/BABAX/LR42//BABAX*2/4/SNI/TRAP#1/3/KAUZ*2/TRAP//KAUZ	25th High Rainfall Wheat Screening Nursery (HRWSN)	Pop2	19.9904	-10.8309	2.74633	3.04752	21.023
W166	Spring	Breeders line	MXI12-13\M25HRWSN\1099	82	Triticum aestivum subsp. aestivum	CIMMYT	VEE#8//JUP/BJY/3/F3.71/TRM/4/BCN/5/KAUZ/6/MILAN/KAUZ/7/SKAUZ/PARUS//PARUS/8/BABAX/LR42//BABAX*2/4/SNI/TRAP#1/3/KAUZ*2/TRAP//KAUZ	25th High Rainfall Wheat Screening Nursery (HRWSN)	Pop2	18.4949	-13.3655	1.21897	1.20323	15.6428
W167	Spring	Breeders line	MXI12-13\M25HRWSN\1100	83	Triticum aestivum subsp. aestivum	CIMMYT	BECARD//ND643/2*WBLL1	25th High Rainfall Wheat Screening Nursery (HRWSN)	Pop2	20.7181	-14.5528	7.21825	-0.0632843	13.7663
W170	Spring	Breeders line	MXI12-13\M25HRWSN\1103	86	Triticum aestivum subsp. aestivum	CIMMYT	KRL 19/5/BABAX/LR42//BABAX*2/4/SNI/TRAP#1/3/KAUZ*2/TRAP//KAUZ	25th High Rainfall Wheat Screening Nursery (HRWSN)	Pop2	16.2663	-9.3794	0.291594	-0.826056	3.03708
W172	Spring	Breeders line	MXI12-13\M25HRWSN\1105	88	Triticum aestivum subsp. aestivum	CIMMYT	BJY/COC//PRL/BOW/3/FRTL/5/BABAX/LR42//BABAX*2/4/SNI/TRAP#1/3/KAUZ*2/TRAP//KAUZ	25th High Rainfall Wheat Screening Nursery (HRWSN)	Pop2	15.4345	-11.3988	0.244692	5.83547	5.17526
W175	Spring	Breeders line	MXI12-13\M25HRWSN\1110	91	Triticum aestivum subsp. aestivum	CIMMYT	TACUPETO F2001*2/BRAMBLING//ND643/2*WBLL1/3/TACUPETO F2001*2/BRAMBLING	25th High Rainfall Wheat Screening Nursery (HRWSN)	Pop2	13.8576	-16.9036	0.55453	3.25106	-2.81903
W178	Spring	Breeders line	MXI12-13\M25HRWSN\1113	94	Triticum aestivum subsp. aestivum	CIMMYT	KACHU*2/3/ND643//2*PRL/2*PASTOR	25th High Rainfall Wheat Screening Nursery (HRWSN)	Pop2	15.1561	-14.8063	7.22595	-10.3862	-16.7523
W179	Spring	Breeders line	MXI12-13\M25HRWSN\1114	95	Triticum aestivum subsp. aestivum	CIMMYT	KACHU*2/3/ND643//2*PRL/2*PASTOR	25th High Rainfall Wheat Screening Nursery (HRWSN)	Pop2	15.098	-13.8399	7.49078	-8.93833	-17.1467
W182	Spring	Breeders line	MXI12-13\M25HRWSN\1117	98	Triticum aestivum subsp. aestivum	CIMMYT	KIRITATI/4/2*SERI.1B*2/3/KAUZ*2/BOW//KAUZ/5/ND643//2*PRL/2*PASTOR/6/SUP152	25th High Rainfall Wheat Screening Nursery (HRWSN)	Pop2	15.1801	-11.827	2.59309	-3.23303	-7.32307
W188	Spring	Breeders line	MXI12-13\M25HRWSN\1124	105	Triticum aestivum subsp. aestivum	CIMMYT	ND643/2*WBLL1/4/CHIBIA//PRLII/CM65531/3/SKAUZ/BAV92/5/BECARD	25th High Rainfall Wheat Screening Nursery (HRWSN)	Pop2	18.0332	-14.0445	4.91986	-0.535409	10.4244
W190	Spring	Breeders line	MXI12-13\M25HRWSN\1128	107	Triticum aestivum subsp. aestivum	CIMMYT	ND643/2*WBLL1/3/KIRITATI//2*PRL/2*PASTOR/4/BECARD	25th High Rainfall Wheat Screening Nursery (HRWSN)	Pop2	20.2258	-11.8438	2.9316	2.18524	14.4886
W193	Spring	Breeders line	MXI12-13\M25HRWSN\1132	110	Triticum aestivum subsp. aestivum	CIMMYT	SUP152*2//ND643/2*WBLL1	25th High Rainfall Wheat Screening Nursery (HRWSN)	Pop2	15.493	-11.9868	7.62806	-9.34949	-6.39441
W201	Spring	Breeders line	MXI12-13\M25HRWSN\1145	118	Triticum aestivum subsp. aestivum	CIMMYT	KA/NAC//TRCH*2/3/VORB	25th High Rainfall Wheat Screening Nursery (HRWSN)	Pop2	19.9104	-11.1852	5.51383	0.892735	11.0332
W207	Spring	Breeders line	MXI12-13\M25HRWSN\1152	125	Triticum aestivum subsp. aestivum	CIMMYT	BAVIS/VORB/5/CROC_1/AE.SQUARROSA (205)//BORL95/3/PRL/SARA//TSI/VEE#5/4/FRET2	25th High Rainfall Wheat Screening Nursery (HRWSN)	Pop2	14.3197	-12.6707	1.89934	5.68924	9.62953
W209	Spring	Breeders line	MXI12-13\M25HRWSN\1157	127	Triticum aestivum subsp. aestivum	CIMMYT	BABAX/LR42//BABAX/3/ER2000/4/NAVJ07	25th High Rainfall Wheat Screening Nursery (HRWSN)	Pop2	17.3368	-10.9576	4.70781	-4.63961	-0.478409
W212	Spring	Breeders line	MXI12-13\M25HRWSN\1160	130	Triticum aestivum subsp. aestivum	CIMMYT	PFAU/MILAN/3/BABAX/LR42//BABAX/5/CROC_1/AE.SQUARROSA (205)//BORL95/3/PRL/SARA//TSI/VEE#5/4/FRET2	25th High Rainfall Wheat Screening Nursery (HRWSN)	Pop2	15.2584	-11.9204	6.1512	-6.66801	3.49642
W213	Spring	Breeders line	MXI12-13\M25HRWSN\1162	131	Triticum aestivum subsp. aestivum	CIMMYT	PFAU/MILAN/3/BABAX/LR42//BABAX/4/VORB	25th High Rainfall Wheat Screening Nursery (HRWSN)	Pop2	10.1028	-8.95704	-1.28552	5.5986	7.78474
W214	Spring	Breeders line	MXI12-13\M25HRWSN\1166	132	Triticum aestivum subsp. aestivum	CIMMYT	PFAU/MILAN/3/BABAX/LR42//BABAX/4/WHEAR/KUKUNA/3/C80.1/3*BATAVIA//2*WBLL1	25th High Rainfall Wheat Screening Nursery (HRWSN)	Pop2	20.3615	-9.53658	1.56876	-2.18998	7.39205
W94	Spring	Breeders line	MXI12-13\M25HRWSN\1002	6	Triticum aestivum subsp. aestivum	CIMMYT	FRANCOLIN #1/BLOUK #1	25th High Rainfall Wheat Screening Nursery (HRWSN)	Pop2	21.2592	-11.7155	6.53468	-6.98099	3.71439
W95	Spring	Breeders line	MXI12-13\M25HRWSN\1003	7	Triticum aestivum subsp. aestivum	CIMMYT	FRANCOLIN #1/BLOUK #1	25th High Rainfall Wheat Screening Nursery (HRWSN)	Pop2	21.2304	-11.7454	6.52607	-7.37343	3.78397
W96	Spring	Breeders line	MXI12-13\M25HRWSN\1004	8	Triticum aestivum subsp. aestivum	CIMMYT	ROLF07//ND643/2*WBLL1	25th High Rainfall Wheat Screening Nursery (HRWSN)	Pop2	20.2613	-14.347	0.731521	5.67466	14.8546
W97	Spring	Breeders line	MXI12-13\M25HRWSN\1005	9	Triticum aestivum subsp. aestivum	CIMMYT	KIRITATI/2*WBLL1//ND643/2*WBLL1	25th High Rainfall Wheat Screening Nursery (HRWSN)	Pop2	22.3726	-12.1428	3.98797	-0.509826	9.45309
W98	Spring	Breeders line	MXI12-13\M25HRWSN\1007	10	Triticum aestivum subsp. aestivum	CIMMYT	KIRITATI/WBLL1/4/WHEAR/KIRITATI/3/C80.1/3*BATAVIA//2*WBLL1	25th High Rainfall Wheat Screening Nursery (HRWSN)	Pop2	13.4512	-14.6734	2.31749	-0.046824	-4.30271
W100	Spring	Breeders line	MXI12-13\M25HRWSN\1009	12	Triticum aestivum subsp. aestivum	CIMMYT	MUTUS//ND643/2*WBLL1	25th High Rainfall Wheat Screening Nursery (HRWSN)	Pop2	18.0331	-12.4325	7.57014	-3.39454	11.569
W102	Spring	Breeders line	MXI12-13\M25HRWSN\1012	14	Triticum aestivum subsp. aestivum	CIMMYT	MUTUS//ND643/2*WBLL1	25th High Rainfall Wheat Screening Nursery (HRWSN)	Pop2	18.8552	-13.0808	7.98314	-2.47	10.0712
W103	Spring	Breeders line	MXI12-13\M25HRWSN\1014	15	Triticum aestivum subsp. aestivum	CIMMYT	MUTUS//ND643/2*WBLL1	25th High Rainfall Wheat Screening Nursery (HRWSN)	Pop2	18.7304	-13.4235	9.1663	-2.77348	7.44679
W106	Spring	Breeders line	MXI12-13\M25HRWSN\1018	18	Triticum aestivum subsp. aestivum	CIMMYT	ND643/2*WBLL1//KACHU	25th High Rainfall Wheat Screening Nursery (HRWSN)	Pop2	13.9789	-14.4897	7.80211	-8.46949	-10.0131
W109	Spring	Breeders line	MXI12-13\M25HRWSN\1022	22	Triticum aestivum subsp. aestivum	CIMMYT	SUP152//ND643/2*WBLL1	25th High Rainfall Wheat Screening Nursery (HRWSN)	Pop2	16.6956	-12.3483	7.7546	-8.21988	-4.8384
W111	Spring	Breeders line	MXI12-13\M25HRWSN\1025	24	Triticum aestivum subsp. aestivum	CIMMYT	ND643/2*WBLL1//HEILO	25th High Rainfall Wheat Screening Nursery (HRWSN)	Pop2	19.9712	-10.4329	4.81783	-1.46846	9.49838
W112	Spring	Breeders line	MXI12-13\M25HRWSN\1026	25	Triticum aestivum subsp. aestivum	CIMMYT	BLOUK #1//WBLL1*2/BRAMBLING/3/WBLL1*2/BRAMBLING	25th High Rainfall Wheat Screening Nursery (HRWSN)	Pop2	23.0271	-12.2397	5.25903	-2.99259	19.2182
W113	Spring	Breeders line	MXI12-13\M25HRWSN\1029	26	Triticum aestivum subsp. aestivum	CIMMYT	TACUPETO F2001*2/BRAMBLING/3/KIRITATI//PBW65/2*SERI.1B/4/ND643/2*WBLL1	25th High Rainfall Wheat Screening Nursery (HRWSN)	Pop2	16.0939	-13.1468	-1.43421	-3.11365	-2.3463
W114	Spring	Breeders line	MXI12-13\M25HRWSN\1030	27	Triticum aestivum subsp. aestivum	CIMMYT	TACUPETO F2001*2/BRAMBLING/3/KIRITATI//PBW65/2*SERI.1B/4/ND643/2*WBLL1	25th High Rainfall Wheat Screening Nursery (HRWSN)	Pop2	10.2893	-9.46029	-5.15674	3.25953	-7.92117
W119	Spring	Breeders line	MXI12-13\M25HRWSN\1039	32	Triticum aestivum subsp. aestivum	CIMMYT	TACUPETO F2001*2/BRAMBLING*2//BAVIS #1	25th High Rainfall Wheat Screening Nursery (HRWSN)	Pop2	14.8001	-3.03302	-0.501738	-3.15037	-5.78728
W120	Spring	Breeders line	MXI12-13\M25HRWSN\1040	33	Triticum aestivum subsp. aestivum	CIMMYT	MUTUS*2//ND643/2*WBLL1	25th High Rainfall Wheat Screening Nursery (HRWSN)	Pop2	14.8849	-15.6967	9.06223	-3.21115	9.14196
W122	Spring	Breeders line	MXI12-13\M25HRWSN\1043	35	Triticum aestivum subsp. aestivum	CIMMYT	SUP152*2/TINKIO #1	25th High Rainfall Wheat Screening Nursery (HRWSN)	Pop2	11.1334	-14.3618	3.70192	-8.57889	1.69225
W123	Spring	Breeders line	MXI12-13\M25HRWSN\1044	36	Triticum aestivum subsp. aestivum	CIMMYT	SUP152*2/TINKIO #1	25th High Rainfall Wheat Screening Nursery (HRWSN)	Pop2	12.785	-15.177	4.06349	-7.91038	3.26801
W124	Spring	Breeders line	MXI12-13\M25HRWSN\1045	37	Triticum aestivum subsp. aestivum	CIMMYT	FRNCLN*2//TAM200/TUI	25th High Rainfall Wheat Screening Nursery (HRWSN)	Pop2	15.7682	-12.5418	2.85188	5.40535	3.60984
W128	Spring	Breeders line	MXI12-13\M25HRWSN\1053	42	Triticum aestivum subsp. aestivum	CIMMYT	WHEAR/KUKUNA/3/C80.1/3*BATAVIA//2*WBLL1*2/4/NIINI #1	25th High Rainfall Wheat Screening Nursery (HRWSN)	Pop2	18.1649	-9.11466	-0.528211	4.41009	8.08968
W130	Spring	Breeders line	MXI12-13\M25HRWSN\1058	44	Triticum aestivum subsp. aestivum	CIMMYT	SWSR22T.B./FRANCOLIN #1//2*FRNCLN	25th High Rainfall Wheat Screening Nursery (HRWSN)	Pop2	15.5803	-11.9284	4.25076	-6.45544	-5.91531
W131	Spring	Breeders line	MXI12-13\M25HRWSN\1059	45	Triticum aestivum subsp. aestivum	CIMMYT	WHEAR/KIRITATI/3/C80.1/3*BATAVIA//2*WBLL1/5/CHEN/AE.SQ//2*OPATA/3/TILHI/4/ATTILA/2*PASTOR	25th High Rainfall Wheat Screening Nursery (HRWSN)	Pop2	17.3918	-11.5192	-1.1395	4.74899	3.00881
W134	Spring	Breeders line	MXI12-13\M25HRWSN\1063	48	Triticum aestivum subsp. aestivum	CIMMYT	VILLA JUAREZ F2009/5/BABAX/LR42//BABAX*2/4/SNI/TRAP#1/3/KAUZ*2/TRAP//KAUZ	25th High Rainfall Wheat Screening Nursery (HRWSN)	Pop2	20.3103	-18.091	7.39755	-4.32888	7.64538
W135	Spring	Breeders line	MXI12-13\M25HRWSN\1065	49	Triticum aestivum subsp. aestivum	CIMMYT	VILLA JUAREZ F2009/5/BABAX/LR42//BABAX*2/4/SNI/TRAP#1/3/KAUZ*2/TRAP//KAUZ	25th High Rainfall Wheat Screening Nursery (HRWSN)	Pop2	19.9799	-18.3702	7.31738	-5.08763	6.83078
W137	Spring	Breeders line	MXI12-13\M25HRWSN\1067	51	Triticum aestivum subsp. aestivum	CIMMYT	WBLL1*2/BRAMBLING/5/BABAX/LR42//BABAX*2/4/SNI/TRAP#1/3/KAUZ*2/TRAP//KAUZ	25th High Rainfall Wheat Screening Nursery (HRWSN)	Pop2	21.0474	-12.4329	0.802808	3.75319	19.1865
W138	Spring	Breeders line	MXI12-13\M25HRWSN\1068	52	Triticum aestivum subsp. aestivum	CIMMYT	WBLL1*2/BRAMBLING/5/BABAX/LR42//BABAX*2/4/SNI/TRAP#1/3/KAUZ*2/TRAP//KAUZ	25th High Rainfall Wheat Screening Nursery (HRWSN)	Pop2	21.2242	-12.2975	0.930671	3.73506	18.8699
W140	Spring	Breeders line	MXI12-13\M25HRWSN\1070	54	Triticum aestivum subsp. aestivum	CIMMYT	WBLL1*2/BRAMBLING/5/BABAX/LR42//BABAX*2/4/SNI/TRAP#1/3/KAUZ*2/TRAP//KAUZ	25th High Rainfall Wheat Screening Nursery (HRWSN)	Pop2	21.6524	-12.4258	1.33295	3.36644	19.293
W141	Spring	Breeders line	MXI12-13\M25HRWSN\1071	55	Triticum aestivum subsp. aestivum	CIMMYT	WBLL1*2/BRAMBLING/5/BABAX/LR42//BABAX*2/4/SNI/TRAP#1/3/KAUZ*2/TRAP//KAUZ	25th High Rainfall Wheat Screening Nursery (HRWSN)	Pop2	22.4709	-14.0639	1.69473	6.00057	19.2052
W143	Spring	Breeders line	MXI12-13\M25HRWSN\1073	57	Triticum aestivum subsp. aestivum	CIMMYT	WBLL1*2/BRAMBLING/5/BABAX/LR42//BABAX*2/4/SNI/TRAP#1/3/KAUZ*2/TRAP//KAUZ	25th High Rainfall Wheat Screening Nursery (HRWSN)	Pop2	21.5789	-12.3065	1.20528	3.39173	19.4243
W144	Spring	Breeders line	MXI12-13\M25HRWSN\1074	58	Triticum aestivum subsp. aestivum	CIMMYT	WBLL1*2/BRAMBLING/5/BABAX/LR42//BABAX*2/4/SNI/TRAP#1/3/KAUZ*2/TRAP//KAUZ	25th High Rainfall Wheat Screening Nursery (HRWSN)	Pop2	14.9986	-16.6809	3.95462	-2.06535	6.05668
W145	Spring	Breeders line	MXI12-13\M25HRWSN\1075	59	Triticum aestivum subsp. aestivum	CIMMYT	ND643/2*WBLL1//BECARD	25th High Rainfall Wheat Screening Nursery (HRWSN)	Pop2	14.8702	-16.6913	3.87218	-2.15074	5.71719
W147	Spring	Breeders line	MXI12-13\M25HRWSN\1079	62	Triticum aestivum subsp. aestivum	CIMMYT	WAXWING/KRONSTAD F2004//FRNCLN	25th High Rainfall Wheat Screening Nursery (HRWSN)	Pop2	18.6369	-12.3895	8.41656	-9.88196	-15.0953
W148	Spring	Breeders line	MXI12-13\M25HRWSN\1080	63	Triticum aestivum subsp. aestivum	CIMMYT	WHEAR/KIRITATI/3/C80.1/3*BATAVIA//2*WBLL1/5/BABAX/LR42//BABAX*2/4/SNI/TRAP#1/3/KAUZ*2/TRAP//KAUZ	25th High Rainfall Wheat Screening Nursery (HRWSN)	Pop2	22.2602	-13.2201	4.30935	-3.71504	19.1784
W149	Spring	Breeders line	MXI12-13\M25HRWSN\1081	64	Triticum aestivum subsp. aestivum	CIMMYT	BABAX/LR42//BABAX*2/4/SNI/TRAP#1/3/KAUZ*2/TRAP//KAUZ/5/PRL/2*PASTOR/4/CHOIX/STAR/3/HE1/3*CNO79//2*SERI	25th High Rainfall Wheat Screening Nursery (HRWSN)	Pop2	18.8218	-10.4091	-0.859653	8.19867	11.8326
W151	Spring	Breeders line	MXI12-13\M25HRWSN\1083	66	Triticum aestivum subsp. aestivum	CIMMYT	BABAX/LR42//BABAX*2/4/SNI/TRAP#1/3/KAUZ*2/TRAP//KAUZ/5/PRL/2*PASTOR/4/CHOIX/STAR/3/HE1/3*CNO79//2*SERI	25th High Rainfall Wheat Screening Nursery (HRWSN)	Pop2	18.9854	-11.7988	0.806603	7.70453	17.4972
W153	Spring	Breeders line	MXI12-13\M25HRWSN\1085	68	Triticum aestivum subsp. aestivum	CIMMYT	BABAX/LR42//BABAX*2/4/SNI/TRAP#1/3/KAUZ*2/TRAP//KAUZ/5/WAXWING*2/KRONSTAD F2004	25th High Rainfall Wheat Screening Nursery (HRWSN)	Pop2	18.9033	-10.8809	7.44368	-8.57001	2.59833
W155	Spring	Breeders line	MXI12-13\M25HRWSN\1087	70	Triticum aestivum subsp. aestivum	CIMMYT	BABAX/LR42//BABAX*2/4/SNI/TRAP#1/3/KAUZ*2/TRAP//KAUZ/5/SAAR*2//PBW343*2/KUKUNA	25th High Rainfall Wheat Screening Nursery (HRWSN)	Pop2	23.52	-14.7402	5.94592	-5.46339	9.32487
W156	Spring	Breeders line	MXI12-13\M25HRWSN\1088	71	Triticum aestivum subsp. aestivum	CIMMYT	BABAX/LR42//BABAX*2/4/SNI/TRAP#1/3/KAUZ*2/TRAP//KAUZ/5/TACUPETO F2001*2/BRAMBLING	25th High Rainfall Wheat Screening Nursery (HRWSN)	Pop2	15.6714	-16.2623	2.37008	2.31959	6.45625
W157	Spring	Breeders line	MXI12-13\M25HRWSN\1089	72	Triticum aestivum subsp. aestivum	CIMMYT	BABAX/LR42//BABAX*2/4/SNI/TRAP#1/3/KAUZ*2/TRAP//KAUZ/5/TACUPETO F2001*2/BRAMBLING	25th High Rainfall Wheat Screening Nursery (HRWSN)	Pop2	20.6662	-12.9332	0.805433	5.51415	15.0728
W158	Spring	Breeders line	MXI12-13\M25HRWSN\1090	73	Triticum aestivum subsp. aestivum	CIMMYT	BABAX/LR42//BABAX*2/4/SNI/TRAP#1/3/KAUZ*2/TRAP//KAUZ/5/TACUPETO F2001*2/BRAMBLING	25th High Rainfall Wheat Screening Nursery (HRWSN)	Pop2	21.7838	-14.1745	2.02475	5.08233	16.3287
W161	Spring	Breeders line	MXI12-13\M25HRWSN\1093	76	Triticum aestivum subsp. aestivum	CIMMYT	BLOUK #1/BECARD	25th High Rainfall Wheat Screening Nursery (HRWSN)	Pop2	21.594	-11.373	5.30859	-0.596175	17.9289
W162	Spring	Breeders line	MXI12-13\M25HRWSN\1095	77	Triticum aestivum subsp. aestivum	CIMMYT	PFAU/WEAVER*2//TRANSFER#12,P88.272.2/5/BABAX/LR42//BABAX*2/4/SNI/TRAP#1/3/KAUZ*2/TRAP//KAUZ	25th High Rainfall Wheat Screening Nursery (HRWSN)	Pop2	20.4768	-11.3051	2.4782	3.7837	24.025
W164	Spring	Breeders line	MXI12-13\M25HRWSN\1097	79	Triticum aestivum subsp. aestivum	CIMMYT	PFAU/WEAVER*2//TRANSFER#12,P88.272.2/3/WHEAR//2*PRL/2*PASTOR	25th High Rainfall Wheat Screening Nursery (HRWSN)	Pop2	17.3903	-8.35359	-0.0169938	9.33478	15.4455
W165	Spring	Breeders line	MXI12-13\M25HRWSN\1098	81	Triticum aestivum subsp. aestivum	CIMMYT	BABAX/LR42//BABAX*2/3/PAVON 7S3, +LR47/4/WBLL1*2/BRAMBLING	25th High Rainfall Wheat Screening Nursery (HRWSN)	Pop2	20.983	-11.523	4.66934	-2.38888	15.5192
W168	Spring	Breeders line	MXI12-13\M25HRWSN\1101	84	Triticum aestivum subsp. aestivum	CIMMYT	WHEAR/SOKOLL//ND643/2*WBLL1	25th High Rainfall Wheat Screening Nursery (HRWSN)	Pop2	8.36117	-15.8335	2.16444	2.56641	4.02154
W169	Spring	Breeders line	MXI12-13\M25HRWSN\1102	85	Triticum aestivum subsp. aestivum	CIMMYT	PFAU/MILAN//TROST/3/PBW65/2*SERI.1B/4/MUNAL #1	25th High Rainfall Wheat Screening Nursery (HRWSN)	Pop2	13.5164	-8.53245	4.28509	-5.67606	-17.1479
W171	Spring	Breeders line	MXI12-13\M25HRWSN\1104	87	Triticum aestivum subsp. aestivum	CIMMYT	KRL 19/5/BABAX/LR42//BABAX*2/4/SNI/TRAP#1/3/KAUZ*2/TRAP//KAUZ	25th High Rainfall Wheat Screening Nursery (HRWSN)	Pop2	14.4507	-7.95725	-2.60321	4.94818	8.76068
W173	Spring	Breeders line	MXI12-13\M25HRWSN\1108	89	Triticum aestivum subsp. aestivum	CIMMYT	BLOUK #1/DANPHE #1//BECARD	25th High Rainfall Wheat Screening Nursery (HRWSN)	Pop2	21.6714	-11.6413	5.44907	-1.45805	12.5687
W174	Spring	Breeders line	MXI12-13\M25HRWSN\1109	90	Triticum aestivum subsp. aestivum	CIMMYT	FRET2*2/4/SNI/TRAP#1/3/KAUZ*2/TRAP//KAUZ/5/KIRITATI/2*TRCH/6/BAJ #1	25th High Rainfall Wheat Screening Nursery (HRWSN)	Pop2	21.0315	-11.0787	4.97106	-3.85232	16.1427
W176	Spring	Breeders line	MXI12-13\M25HRWSN\1111	92	Triticum aestivum subsp. aestivum	CIMMYT	KACHU*2/3/ND643//2*PRL/2*PASTOR	25th High Rainfall Wheat Screening Nursery (HRWSN)	Pop2	13.599	-11.1801	7.02916	-9.10671	-16.5684
W177	Spring	Breeders line	MXI12-13\M25HRWSN\1112	93	Triticum aestivum subsp. aestivum	CIMMYT	KACHU*2/3/ND643//2*PRL/2*PASTOR	25th High Rainfall Wheat Screening Nursery (HRWSN)	Pop2	14.1482	-13.8301	7.30826	-9.51954	-17.0426
W180	Spring	Breeders line	MXI12-13\M25HRWSN\1115	96	Triticum aestivum subsp. aestivum	CIMMYT	KACHU*2/3/ND643//2*PRL/2*PASTOR	25th High Rainfall Wheat Screening Nursery (HRWSN)	Pop2	15.1291	-13.8256	7.42918	-9.01301	-17.0306
W181	Spring	Breeders line	MXI12-13\M25HRWSN\1116	97	Triticum aestivum subsp. aestivum	CIMMYT	DANPHE #1//ND643/2*WBLL1/3/DANPHE	25th High Rainfall Wheat Screening Nursery (HRWSN)	Pop2	18.7981	-9.59002	2.31605	-6.98509	0.356601
W183	Spring	Breeders line	MXI12-13\M25HRWSN\1118	99	Triticum aestivum subsp. aestivum	CIMMYT	KIRITATI/4/2*SERI.1B*2/3/KAUZ*2/BOW//KAUZ/5/ND643//2*PRL/2*PASTOR/6/SUP152	25th High Rainfall Wheat Screening Nursery (HRWSN)	Pop2	14.9323	-11.2902	4.32186	-1.7476	-4.95659
W184	Spring	Breeders line	MXI12-13\M25HRWSN\1119	101	Triticum aestivum subsp. aestivum	CIMMYT	ND643/2*WAXWING*2//VILLA JUAREZ F2009	25th High Rainfall Wheat Screening Nursery (HRWSN)	Pop2	15.495	-14.8981	5.71704	-7.4996	-10.8645
W185	Spring	Breeders line	MXI12-13\M25HRWSN\1121	102	Triticum aestivum subsp. aestivum	CIMMYT	ND643/2*WBLL1//2*KACHU	25th High Rainfall Wheat Screening Nursery (HRWSN)	Pop2	14.2995	-15.0013	8.8407	-8.41504	-11.7168
W186	Spring	Breeders line	MXI12-13\M25HRWSN\1122	103	Triticum aestivum subsp. aestivum	CIMMYT	ND643/2*WBLL1/4/CHIBIA//PRLII/CM65531/3/SKAUZ/BAV92/5/BECARD	25th High Rainfall Wheat Screening Nursery (HRWSN)	Pop2	18.3207	-10.638	3.39007	-2.95419	5.84512
W187	Spring	Breeders line	MXI12-13\M25HRWSN\1123	104	Triticum aestivum subsp. aestivum	CIMMYT	ND643/2*WBLL1/4/CHIBIA//PRLII/CM65531/3/SKAUZ/BAV92/5/BECARD	25th High Rainfall Wheat Screening Nursery (HRWSN)	Pop2	21.64	-14.3777	3.49845	-2.71149	11.2659
W189	Spring	Breeders line	MXI12-13\M25HRWSN\1127	106	Triticum aestivum subsp. aestivum	CIMMYT	ND643/2*WBLL1/3/KIRITATI//2*PRL/2*PASTOR/4/BECARD	25th High Rainfall Wheat Screening Nursery (HRWSN)	Pop2	20.31	-11.6768	3.92419	2.32749	16.3554
W191	Spring	Breeders line	MXI12-13\M25HRWSN\1129	108	Triticum aestivum subsp. aestivum	CIMMYT	ND643/2*WBLL1/3/KIRITATI//2*PRL/2*PASTOR/4/BECARD	25th High Rainfall Wheat Screening Nursery (HRWSN)	Pop2	21.3473	-11.312	3.41158	0.194324	13.8214
W192	Spring	Breeders line	MXI12-13\M25HRWSN\1130	109	Triticum aestivum subsp. aestivum	CIMMYT	SUP152*2//ND643/2*WBLL1	25th High Rainfall Wheat Screening Nursery (HRWSN)	Pop2	16.4106	-12.2905	7.71302	-10.8236	-7.59702
W194	Spring	Breeders line	MXI12-13\M25HRWSN\1133	111	Triticum aestivum subsp. aestivum	CIMMYT	SUP152*2//ND643/2*WBLL1	25th High Rainfall Wheat Screening Nursery (HRWSN)	Pop2	15.9498	-12.9133	7.85514	-10.6637	-6.77247
W195	Spring	Breeders line	MXI12-13\M25HRWSN\1134	112	Triticum aestivum subsp. aestivum	CIMMYT	SUP152*2//ND643/2*WBLL1	25th High Rainfall Wheat Screening Nursery (HRWSN)	Pop2	18.536	-13.8813	8.23208	-10.7057	-6.30851
W196	Spring	Breeders line	MXI12-13\M25HRWSN\1137	113	Triticum aestivum subsp. aestivum	CIMMYT	WHEAR/KUKUNA/3/C80.1/3*BATAVIA//2*WBLL1*2/4/ND643/2*WBLL1	25th High Rainfall Wheat Screening Nursery (HRWSN)	Pop2	21.7117	-13.2866	3.07842	1.57438	11.7726
W197	Spring	Breeders line	MXI12-13\M25HRWSN\1138	114	Triticum aestivum subsp. aestivum	CIMMYT	PFAU/WEAVER*2//TRANSFER#12,P88.272.2*2/4/CHIBIA//PRLII/CM65531/3/SKAUZ/BAV92	25th High Rainfall Wheat Screening Nursery (HRWSN)	Pop2	16.4269	-5.02952	3.48187	-1.35272	18.1866
W199	Spring	Breeders line	MXI12-13\M25HRWSN\1142	116	Triticum aestivum subsp. aestivum	CIMMYT	NS-732/HER/3/PRL/SARA//TSI/VEE#5/4/FRET2/5/ATTILA*2/PBW65/6/WBLL1	25th High Rainfall Wheat Screening Nursery (HRWSN)	Pop2	21.9684	-12.7479	4.21234	-4.60533	8.67178
W205	Spring	Breeders line	MXI12-13\M25HRWSN\1150	123	Triticum aestivum subsp. aestivum	CIMMYT	BABAX/LR42//BABAX/3/ER2000/4/MUNAL	25th High Rainfall Wheat Screening Nursery (HRWSN)	Pop2	19.1189	-11.4746	7.58264	-7.22083	-3.06095
W206	Spring	Breeders line	MXI12-13\M25HRWSN\1151	124	Triticum aestivum subsp. aestivum	CIMMYT	NS-732/HER/3/PRL/SARA//TSI/VEE#5/4/FRET2/5/2*MUNAL	25th High Rainfall Wheat Screening Nursery (HRWSN)	Pop2	21.0615	-13.7365	1.6095	4.77227	21.8266
W210	Spring	Breeders line	MXI12-13\M25HRWSN\1158	128	Triticum aestivum subsp. aestivum	CIMMYT	BABAX/LR42//BABAX/3/ER2000/4/KA/NAC//TRCH	25th High Rainfall Wheat Screening Nursery (HRWSN)	Pop2	18.8033	-9.4706	4.84052	-3.05556	11.8546
W211	Spring	Breeders line	MXI12-13\M25HRWSN\1159	129	Triticum aestivum subsp. aestivum	CIMMYT	PFAU/MILAN/3/BABAX/LR42//BABAX/5/NS-732/HER/3/PRL/SARA//TSI/VEE#5/4/FRET2	25th High Rainfall Wheat Screening Nursery (HRWSN)	Pop2	18.3922	-8.92428	4.99708	-5.18753	2.20027
W215	Spring	Breeders line	MXI12-13\M25HRWSN\1169	133	Triticum aestivum subsp. aestivum	CIMMYT	NING MAI 96035/FINSI//HEILO/3/NAVJ07	25th High Rainfall Wheat Screening Nursery (HRWSN)	Pop2	14.9479	-7.21234	6.34649	-0.323583	-1.50281
W216	Spring	Breeders line	MXI12-13\M25HRWSN\1170	134	Triticum aestivum subsp. aestivum	CIMMYT	NING MAI 96035/FINSI//HEILO/5/CROC_1/AE.SQUARROSA (205)//BORL95/3/PRL/SARA//TSI/VEE#5/4/FRET2	25th High Rainfall Wheat Screening Nursery (HRWSN)	Pop2	15.1852	-5.09923	5.13272	-2.01753	9.15495
W217	Spring	Breeders line	MXI12-13\M25HRWSN\1174	135	Triticum aestivum subsp. aestivum	CIMMYT	KAMB2/PANDION/3/KA/NAC//TRCH	25th High Rainfall Wheat Screening Nursery (HRWSN)	Pop2	16.717	-8.68367	8.8697	-1.92588	8.34083
W218	Spring	Breeders line	MXI12-13\M25HRWSN\1175	136	Triticum aestivum subsp. aestivum	CIMMYT	ATTILA/HEILO/3/KA/NAC//TRCH	25th High Rainfall Wheat Screening Nursery (HRWSN)	Pop2	19.5524	-11.4415	5.35558	-4.83536	4.12959
W219	Spring	Breeders line	MXI12-13\M47IBWSN\960	137	Triticum aestivum subsp. aestivum	CIMMYT	PFAU/MILAN/3/BABAX/LR42//BABAX/11/CROC_1/AE.SQUARROSA (213)//PGO/10/ATTILA*2/9/KT/BAGE//FN/U/3/BZA/4/TRM/5/ALDAN/6/SERI/7/VEE#10/8/OPATA	47th International Bread Wheat Screening Nursery (IBWSN)	Pop2	12.7241	-6.91996	5.81986	-10.7663	-2.9971
W243	Spring	Breeders line	MXI12-13\M16FHBSN\38	6403	Triticum aestivum subsp. aestivum	CIMMYT	TAM200/PASTOR//TOBA97/3/HEILO	16th Fusarium Head Blight Screening Nursery (FHBSN)	Pop2	11.9175	-5.72887	3.3562	-4.22393	4.66448
W245	Spring	Breeders line	MXI12-13\M16FHBSN\42	6405	Triticum aestivum subsp. aestivum	CIMMYT	BABAX/LR42//BABAX*2/3/TUKURU*2/4/CBRD	16th Fusarium Head Blight Screening Nursery (FHBSN)	Pop2	17.7191	-8.11478	1.85897	6.11309	19.0477
W247	Spring	Breeders line	MXI12-13\M16FHBSN\48	6407	Triticum aestivum subsp. aestivum	CIMMYT	WBLL1*2/KKTS//KIRITATI	16th Fusarium Head Blight Screening Nursery (FHBSN)	Pop2	21.5512	-12.6786	2.1547	3.95388	17.3222
W253	Spring	Breeders line	MXI12-13\M16FHBSN\81	6413	Triticum aestivum subsp. aestivum	CIMMYT	KRICHAUFF/2*PASTOR/4/CROC_1/AE.SQUARROSA (224)//2*OPATA/3/2*RAC655/5/PARUS/PASTOR	16th Fusarium Head Blight Screening Nursery (FHBSN)	Pop2	15.2091	-7.61978	1.03821	-0.734572	1.01119
W255	Spring	Breeders line	MXI12-13\M16FHBSN\99	6415	Triticum aestivum subsp. aestivum	CIMMYT	SKAUZ*2/FCT//VORB	16th Fusarium Head Blight Screening Nursery (FHBSN)	Pop2	11.4113	-12.2422	4.54135	-2.8319	-5.16222
W256	Spring	Breeders line	MXI12-13\M16FHBSN\101	6416	Triticum aestivum subsp. aestivum	CIMMYT	VORB/4/D67.2/PARANA 66.270//AE.SQUARROSA (320)/3/CUNNINGHAM/5/D67.2/PARANA 66.270//AE.SQUARROSA (320)/3/CUNNINGHAM	16th Fusarium Head Blight Screening Nursery (FHBSN)	Pop2	8.6302	-7.82913	3.02919	-2.85917	-3.36715
W257	Spring	Breeders line	MXI12-13\M16FHBSN\151	6417	Triticum aestivum subsp. aestivum	CIMMYT	ND643//2*PRL/2*PASTOR*2/3/HEILO	16th Fusarium Head Blight Screening Nursery (FHBSN)	Pop2	13.651	-6.53082	-3.61031	11.7404	2.3692
W259	Spring	Breeders line	MXI12-13\M16FHBSN\154	6419	Triticum aestivum subsp. aestivum	CIMMYT	PFAU/WEAVER*2//TRANSFER#12,P88.272.2*2/4/CHIBIA//PRLII/CM65531/3/SKAUZ/BAV92	16th Fusarium Head Blight Screening Nursery (FHBSN)	Pop2	16.8235	-6.64533	0.436012	7.49433	21.468
W260	Spring	Breeders line	MXI12-13\M16FHBSN\155	6420	Triticum aestivum subsp. aestivum	CIMMYT	PFAU/WEAVER*2//TRANSFER#12,P88.272.2*2/3/HEILO	16th Fusarium Head Blight Screening Nursery (FHBSN)	Pop2	18.6531	-9.2845	1.22046	5.08242	22.0476
W261	Spring	Breeders line	MXI12-13\M16FHBSN\161	6423	Triticum aestivum subsp. aestivum	CIMMYT	PYN/BAU//2*PASTOR/3/CBRD/4/WAXWING*2/TUKURU	16th Fusarium Head Blight Screening Nursery (FHBSN)	Pop2	15.0959	-10.2999	2.36677	1.07935	-2.1437
W262	Spring	Breeders line	MXI12-13\M16FHBSN\162	6424	Triticum aestivum subsp. aestivum	CIMMYT	THELIN/3/BABAX/LR42//BABAX/4/BABAX/LR42//BABAX/5/HEILO/6/PFAU/WEAVER*2//TRANSFER#12,P88.272.2	16th Fusarium Head Blight Screening Nursery (FHBSN)	Pop2	16.1093	-5.39149	-0.0385113	4.85582	18.5991
W264	Spring	Breeders line	MXI12-13\M16FHBSN\172	6426	Triticum aestivum subsp. aestivum	CIMMYT	KISKADEE #1/HEILO/3/PFAU/WEAVER*2//TRANSFER#12,P88.272.2	16th Fusarium Head Blight Screening Nursery (FHBSN)	Pop2	17.8962	-6.9432	2.74959	-3.00167	12.4329
W266	Spring	Breeders line	MXI12-13\M16FHBSN\176	6428	Triticum aestivum subsp. aestivum	CIMMYT	CHEN/AE.SQ//2*OPATA/3/TILHI/4/ATTILA/2*PASTOR/5/HEILO	16th Fusarium Head Blight Screening Nursery (FHBSN)	Pop2	13.6519	-8.63514	3.18513	-1.51824	4.19606
W267	Spring	Breeders line	MXI12-13\M16FHBSN\179	6429	Triticum aestivum subsp. aestivum	CIMMYT	CHIBIA//PRLII/CM65531/3/SKAUZ/BAV92/4/HEILO	16th Fusarium Head Blight Screening Nursery (FHBSN)	Pop2	15.2454	-5.59866	0.67086	-0.31895	2.60883
W269	Spring	Breeders line	MXI12-13\M16FHBSN\185	6431	Triticum aestivum subsp. aestivum	CIMMYT	ND643/2*WBLL1//HEILO	16th Fusarium Head Blight Screening Nursery (FHBSN)	Pop2	16.4465	-7.52154	5.32892	0.30803	6.54465
W270	Spring	Breeders line	MXI12-13\M16FHBSN\194	6432	Triticum aestivum subsp. aestivum	CIMMYT	WAXWING*2/TUKURU//HEILO	16th Fusarium Head Blight Screening Nursery (FHBSN)	Pop2	18.3062	-8.27048	5.14877	-6.20024	5.17919
W271	Spring	Breeders line	MXI12-13\M16FHBSN\198	6433	Triticum aestivum subsp. aestivum	CIMMYT	VILLA JUAREZ F2009/HEILO	16th Fusarium Head Blight Screening Nursery (FHBSN)	Pop2	18.6185	-11.9532	2.97681	-2.60192	10.744
W272	Spring	Breeders line	MXI12-13\M16FHBSN\200	6434	Triticum aestivum subsp. aestivum	CIMMYT	WHEAR//2*PRL/2*PASTOR/3/HEILO	16th Fusarium Head Blight Screening Nursery (FHBSN)	Pop2	14.7814	-7.15366	-2.5981	11.7003	5.28284
W326	Spring	Breeders line	MXI14-15\M36ES23SA14H\26	5H8	Triticum aestivum subsp. aestivum	CIMMYT	PRL/2*PASTOR//WAXWING*2/KRONSTAD F2004/4/PBW343*2/KUKUNA//KRONSTAD F2004/3/PBW343*2/KUKUNA	14th High Temperature Wheat Yield Trial (HTWYT)	Pop2	18.6647	-10.9035	1.07904	4.02062	-5.32453
W328	Spring	Breeders line	MXI14-15\M36ES23SA14H\32	5H10	Triticum aestivum subsp. aestivum	CIMMYT	SERI.1B*2/3/KAUZ*2/BOW//KAUZ/4/CIRCUS/5/2*PRL/2*PASTOR//PBW343*2/KUKUNA/3/ROLF07	14th High Temperature Wheat Yield Trial (HTWYT)	Pop2	19.9825	-13.6536	2.79897	4.64214	6.00471
W333	Spring	Breeders line	MXI14-15\M36ES23SA14H\58	5H15	Triticum aestivum subsp. aestivum	CIMMYT	PAURAQUE #1/3/PBW343*2/KUKUNA//PBW343*2/KUKUNA/4/BAJ #1	14th High Temperature Wheat Yield Trial (HTWYT)	Pop2	20.9322	-12.1324	5.09375	-10.5983	-11.0967
W337	Spring	Breeders line	MXI14-15\M36ES23SA14H\84	5H19	Triticum aestivum subsp. aestivum	CIMMYT	CROC_1/AE.SQUARROSA (205)//BORL95/3/PRL/SARA//TSI/VEE#5/4/FRET2/5/HUW234+LR34/PRINIA//PBW343*2/KUKUNA/3/ROLF07	14th High Temperature Wheat Yield Trial (HTWYT)	Pop2	17.8344	-12.0829	3.77745	-2.29056	9.15356
W349	Spring	Breeders line	MXI14-15\M36ES23SA14H\179	5H31	Triticum aestivum subsp. aestivum	CIMMYT	ROLF07/KINGBIRD #1//MUNAL #1	14th High Temperature Wheat Yield Trial (HTWYT)	Pop2	19.4885	-10.7678	4.04498	-7.53479	-5.54513
W351	Spring	Breeders line	MXI14-15\M36ES23SA14H\190	5H33	Triticum aestivum subsp. aestivum	CIMMYT	CROC_1/AE.SQUARROSA (205)//BORL95/3/PRL/SARA//TSI/VEE#5/4/FRET2/5/TRCH/SRTU//KACHU	14th High Temperature Wheat Yield Trial (HTWYT)	Pop2	17.4244	-16.3836	4.35177	1.5015	1.48022
W353	Spring	Breeders line	MXI14-15\M36ES23SA14H\197	5H35	Triticum aestivum subsp. aestivum	CIMMYT	SUP152/3/INQALAB 91*2/TUKURU//WHEAR	14th High Temperature Wheat Yield Trial (HTWYT)	Pop2	17.4217	-13.7218	3.28653	-4.944	-9.99276
W355	Spring	Breeders line	MXI14-15\M36ES23SA14H\208	5H37	Triticum aestivum subsp. aestivum	CIMMYT	TUKURU//BAV92/RAYON/6/NG8201/KAUZ/4/SHA7//PRL/VEE#6/3/FASAN/5/MILAN/KAUZ/7/TRCH/SRTU//KACHU	14th High Temperature Wheat Yield Trial (HTWYT)	Pop2	18.3236	-14.2153	0.780728	3.38179	-5.74186
W357	Spring	Breeders line	MXI14-15\M36ES23SA14H\223	5H39	Triticum aestivum subsp. aestivum	CIMMYT	TUKURU//BAV92/RAYON/6/NG8201/KAUZ/4/SHA7//PRL/VEE#6/3/FASAN/5/MILAN/KAUZ*2/7/KINGBIRD #1	14th High Temperature Wheat Yield Trial (HTWYT)	Pop2	16.6147	-8.10884	2.33682	-4.75082	-1.47325
W359	Spring	Breeders line	MXI14-15\M36ES23SA14H\238	5H41	Triticum aestivum subsp. aestivum	CIMMYT	HUW234+LR34/PRINIA//KIRITATI*2/3/KINGBIRD #1	14th High Temperature Wheat Yield Trial (HTWYT)	Pop2	14.2861	-5.84983	-2.96832	-3.14729	-15.2964
W362	Spring	Breeders line	MXI14-15\M36ES23SA14H\250	5H44	Triticum aestivum subsp. aestivum	CIMMYT	WBLL1*2/BRAMBLING//WHEAR/KRONSTAD F2004/3/TRCH/SRTU//KACHU	14th High Temperature Wheat Yield Trial (HTWYT)	Pop2	18.6077	-11.8437	2.45066	5.19364	9.53746
W368	Spring	Breeders line	MXI14-15\M36ES23SA14H\271	5H50	Triticum aestivum subsp. aestivum	CIMMYT	VEE/MJI//2*TUI/3/2*PASTOR/4/BERKUT/5/2*BAVIS	14th High Temperature Wheat Yield Trial (HTWYT)	Pop2	12.7252	-9.8803	-0.824255	6.0704	7.88058
W323	Spring	Breeders line	MXI14-15\M36ES23SA14H\16	5H5	Triticum aestivum subsp. aestivum	CIMMYT	KIRITATI/4/2*SERI.1B*2/3/KAUZ*2/BOW//KAUZ/5/HUW234+LR34/PRINIA//PBW343*2/KUKUNA/3/ROLF07	14th High Temperature Wheat Yield Trial (HTWYT)	Pop2	12.7541	-6.36411	-7.00212	3.48966	-6.70711
W324	Spring	Breeders line	MXI14-15\M36ES23SA14H\17	5H6	Triticum aestivum subsp. aestivum	CIMMYT	KIRITATI//2*PRL/2*PASTOR/3/HUHWA1	14th High Temperature Wheat Yield Trial (HTWYT)	Pop2	13.2545	-8.16147	-6.85208	8.10578	-11.0623
W325	Spring	Breeders line	MXI14-15\M36ES23SA14H\25	5H7	Triticum aestivum subsp. aestivum	CIMMYT	PRL/2*PASTOR//WAXWING*2/KRONSTAD F2004/4/PBW343*2/KUKUNA//KRONSTAD F2004/3/PBW343*2/KUKUNA	14th High Temperature Wheat Yield Trial (HTWYT)	Pop2	18.7407	-11.1656	1.42366	4.19709	-5.51245
W327	Spring	Breeders line	MXI14-15\M36ES23SA14H\28	5H9	Triticum aestivum subsp. aestivum	CIMMYT	DANPHE/2*BAJ #1	14th High Temperature Wheat Yield Trial (HTWYT)	Pop2	20.0549	-10.3192	6.2296	-7.33541	-12.9286
W329	Spring	Breeders line	MXI14-15\M36ES23SA14H\41	5H11	Triticum aestivum subsp. aestivum	CIMMYT	ELVIRA/5/CNDO/R143//ENTE/MEXI75/3/AE.SQ/4/2*OCI/6/VEE/PJN//KAUZ/3/PASTOR/7/2*PBW343*2/KUKUNA//PBW343*2/KUKUNA	14th High Temperature Wheat Yield Trial (HTWYT)	Pop2	19.3401	-9.98633	1.95278	-9.71878	-12.9095
W330	Spring	Breeders line	MXI14-15\M36ES23SA14H\45	5H12	Triticum aestivum subsp. aestivum	CIMMYT	BAJ #1*2/BECARD	14th High Temperature Wheat Yield Trial (HTWYT)	Pop2	20.4009	-11.7924	4.22271	-8.00621	-8.74546
W332	Spring	Breeders line	MXI14-15\M36ES23SA14H\53	5H14	Triticum aestivum subsp. aestivum	CIMMYT	KACHU*2//WHEAR/SOKOLL	14th High Temperature Wheat Yield Trial (HTWYT)	Pop2	12.2277	-14.9751	7.15529	-9.70567	-16.7654
W334	Spring	Breeders line	MXI14-15\M36ES23SA14H\60	5H16	Triticum aestivum subsp. aestivum	CIMMYT	WBLL1*2/BRAMBLING//SAAR/2*WAXWING/4/PBW343*2/KUKUNA//KRONSTAD F2004/3/PBW343*2/KUKUNA	14th High Temperature Wheat Yield Trial (HTWYT)	Pop2	21.1872	-10.863	4.81879	-9.41517	-6.22541
W335	Spring	Breeders line	MXI14-15\M36ES23SA14H\68	5H17	Triticum aestivum subsp. aestivum	CIMMYT	MELON//FILIN/MILAN/3/FILIN/4/PRINIA/PASTOR//HUITES/3/MILAN/OTUS//ATTILA/3*BCN/5/MELON//FILIN/MILAN/3/FILIN	14th High Temperature Wheat Yield Trial (HTWYT)	Pop2	19.4054	-10.9959	3.99845	-3.61173	7.06825
W338	Spring	Breeders line	MXI14-15\M36ES23SA14H\85	5H20	Triticum aestivum subsp. aestivum	CIMMYT	BAVIS/4/TC870344/GUI//TEMPORALERA M 87/AGR/3/2*WBLL1	14th High Temperature Wheat Yield Trial (HTWYT)	Pop2	19.574	-13.8788	4.41303	-3.72787	7.1674
W339	Spring	Breeders line	MXI14-15\M36ES23SA14H\92	5H21	Triticum aestivum subsp. aestivum	CIMMYT	SOKOLL/3/PASTOR//HXL7573/2*BAU/4/WHEAR/SOKOLL	14th High Temperature Wheat Yield Trial (HTWYT)	Pop2	11.1425	-9.97974	-0.169081	8.969	6.94816
W340	Spring	Breeders line	MXI14-15\M36ES23SA14H\106	5H22	Triticum aestivum subsp. aestivum	CIMMYT	MILAN//PRL/2*PASTOR/4/CROC_1/AE.SQUARROSA (213)//PGO/3/BAV92/5/PAURAQ	14th High Temperature Wheat Yield Trial (HTWYT)	Pop2	16.8376	-10.8697	6.21586	-10.2351	-6.20584
W341	Spring	Breeders line	MXI14-15\M36ES23SA14H\128	5H23	Triticum aestivum subsp. aestivum	CIMMYT	PICAFLOR #1/5/FRET2/KUKUNA//FRET2/3/YANAC/4/FRET2/KIRITATI	14th High Temperature Wheat Yield Trial (HTWYT)	Pop2	13.5097	-13.4644	3.58752	-5.19792	-14.4492
W342	Spring	Breeders line	MXI14-15\M36ES23SA14H\140	5H24	Triticum aestivum subsp. aestivum	CIMMYT	DANPHE/3/PBW343*2/KUKUNA//PBW343*2/KUKUNA	14th High Temperature Wheat Yield Trial (HTWYT)	Pop2	20.3195	-10.416	4.37445	-11.1905	-10.335
W343	Spring	Breeders line	MXI14-15\M36ES23SA14H\155	5H25	Triticum aestivum subsp. aestivum	CIMMYT	BAJ #1/6/WBLL1*2/4/YACO/PBW65/3/KAUZ*2/TRAP//KAUZ/5/KACHU #1	14th High Temperature Wheat Yield Trial (HTWYT)	Pop2	19.9125	-13.6342	8.16103	-6.90323	-9.39059
W344	Spring	Breeders line	MXI14-15\M36ES23SA14H\156	5H26	Triticum aestivum subsp. aestivum	CIMMYT	FRANCOLIN #1/BAJ #1	14th High Temperature Wheat Yield Trial (HTWYT)	Pop2	20.7743	-13.3369	5.79633	-9.72568	-13.9706
W345	Spring	Breeders line	MXI14-15\M36ES23SA14H\159	5H27	Triticum aestivum subsp. aestivum	CIMMYT	PRL/2*PASTOR/4/CHOIX/STAR/3/HE1/3*CNO79//2*SERI/5/WHEAR/SOKOLL	14th High Temperature Wheat Yield Trial (HTWYT)	Pop2	16.2509	-5.25621	1.82158	-1.35101	5.62069
W346	Spring	Breeders line	MXI14-15\M36ES23SA14H\169	5H28	Triticum aestivum subsp. aestivum	CIMMYT	SUP152*2/PFUNYE #1	14th High Temperature Wheat Yield Trial (HTWYT)	Pop2	18.3062	-10.8384	8.41499	-10.9419	-7.76616
W347	Spring	Breeders line	MXI14-15\M36ES23SA14H\174	5H29	Triticum aestivum subsp. aestivum	CIMMYT	PFAU/WEAVER*2//TRANSFER#12,P88.272.2/7/TNMU/6/CEP80111/CEP81165/5/IAC5/4/YKT406/3/AG/ASN//ATR/8/BABAX/LR42//BABAX*2/3/PAVON 7S3, +LR47	14th High Temperature Wheat Yield Trial (HTWYT)	Pop2	17.8094	-7.45638	1.40419	6.67223	20.796
W350	Spring	Breeders line	MXI14-15\M36ES23SA14H\181	5H32	Triticum aestivum subsp. aestivum	CIMMYT	SOKOLL/3/PASTOR//HXL7573/2*BAU*2/4/PASTOR//MILAN/KAUZ/3/BAV92	14th High Temperature Wheat Yield Trial (HTWYT)	Pop2	11.7346	-7.11498	0.529568	5.82302	8.77266
W358	Spring	Breeders line	MXI14-15\M36ES23SA14H\225	5H40	Triticum aestivum subsp. aestivum	CIMMYT	FRET2/KIRITATI/5/NAC/TH.AC//3*PVN/3/MIRLO/BUC/4/2*PASTOR*2/6/PVN	14th High Temperature Wheat Yield Trial (HTWYT)	Pop2	18.1762	-13.0817	1.97248	5.74578	3.70483
W361	Spring	Breeders line	MXI14-15\M36ES23SA14H\247	5H43	Triticum aestivum subsp. aestivum	CIMMYT	KACHU/6/WHEAR/4/SNI/TRAP#1/3/KAUZ*2/TRAP//KAUZ/5/C80.1/3*BATAVIA//2*WBLL1/7/TRCH/SRTU//KACHU	14th High Temperature Wheat Yield Trial (HTWYT)	Pop2	17.7043	-12.8968	2.92647	1.13618	-3.7421
W363	Spring	Breeders line	MXI14-15\M36ES23SA14H\253	5H45	Triticum aestivum subsp. aestivum	CIMMYT	WHEAR/KUKUNA/3/C80.1/3*BATAVIA//2*WBLL1*2/6/WBLL1*2/4/YACO/PBW65/3/KAUZ*2/TRAP//KAUZ/5/KACHU #1	14th High Temperature Wheat Yield Trial (HTWYT)	Pop2	19.6105	-11.9807	2.35718	0.486932	1.75332
W364	Spring	Breeders line	MXI14-15\M36ES23SA14H\261	5H46	Triticum aestivum subsp. aestivum	CIMMYT	BAJ #1*2/4/WAXWING/3/PFAU/WEAVER//BRAMBLING	14th High Temperature Wheat Yield Trial (HTWYT)	Pop2	17.091	-9.93026	6.47987	-7.89232	-12.5495
W336	Spring	Breeders line	MXI14-15\M36ES23SA14H\80	5H18	Triticum aestivum subsp. aestivum	CIMMYT	92.001E7.32.5/SLVS/5/NS-732/HER/3/PRL/SARA//TSI/VEE#5/4/FRET2/6/SOKOLL/3/PASTOR//HXL7573/2*BAU	14th High Temperature Wheat Yield Trial (HTWYT)	Pop2	16.4188	-9.99587	0.00610137	8.09595	11.7527
W348	Spring	Breeders line	MXI14-15\M36ES23SA14H\176	5H30	Triticum aestivum subsp. aestivum	CIMMYT	CROC_1/AE.SQUARROSA (205)//BORL95/3/PRL/SARA//TSI/VEE#5/4/FRET2*2/5/WHEAR/SOKOLL	14th High Temperature Wheat Yield Trial (HTWYT)	Pop2	11.4179	-14.3789	-0.714203	5.06185	8.9331
W360	Spring	Breeders line	MXI14-15\M36ES23SA14H\242	5H42	Triticum aestivum subsp. aestivum	CIMMYT	ROLF07/YANAC//TACUPETO F2001/BRAMBLING/4/WBLL1/KUKUNA//TACUPETO F2001/3/BAJ #1/5/WBLL1/KUKUNA//TACUPETO F2001/3/BAJ #1	14th High Temperature Wheat Yield Trial (HTWYT)	Pop2	18.0266	-10.3089	3.37562	-3.80696	-2.80968
W352	Spring	Breeders line	MXI14-15\M36ES23SA14H\192	5H34	Triticum aestivum subsp. aestivum	CIMMYT	BAJ #1/3/TRCH/SRTU//KACHU	14th High Temperature Wheat Yield Trial (HTWYT)	Pop2	17.6121	-15.4082	1.54467	-2.08273	-15.1764
W354	Spring	Breeders line	MXI14-15\M36ES23SA14H\205	5H36	Triticum aestivum subsp. aestivum	CIMMYT	ATTILA*2/HUITES//FINSI/3/ATTILA*2/PBW65/4/TRCH/SRTU//KACHU	14th High Temperature Wheat Yield Trial (HTWYT)	Pop2	16.5644	-9.93954	4.06636	-4.67812	-4.13336
W365	Spring	Breeders line	MXI14-15\M36ES23SA14H\263	5H47	Triticum aestivum subsp. aestivum	CIMMYT	PFAU/MILAN/5/CHEN/AEGILOPS SQUARROSA (TAUS)//BCN/3/VEE#7/BOW/4/PASTOR/8/2*SHA7//PRL/VEE#6/3/FASAN/4/HAAS8446/2*FASAN/5/CBRD/KAUZ/6/MILAN/AMSEL/7/FRET2*2/KUKUNA	14th High Temperature Wheat Yield Trial (HTWYT)	Pop2	11.9122	-7.42519	1.50053	11.3557	-2.13809
W331	Spring	Breeders line	MXI14-15\M36ES23SA14H\46	5H13	Triticum aestivum subsp. aestivum	CIMMYT	BAJ #1*2/5/SW89.5277/BORL95//SKAUZ/3/PRL/2*PASTOR/4/HEILO	14th High Temperature Wheat Yield Trial (HTWYT)	Pop2	19.3614	-12.2906	6.54982	-8.40669	-8.77285
W366	Spring	Breeders line	MXI14-15\M36ES23SA14H\264	5H48	Triticum aestivum subsp. aestivum	CIMMYT	PBW343*2/KUKUNA//PBW343*2/KUKUNA/3/2*BAJ #1	14th High Temperature Wheat Yield Trial (HTWYT)	Pop2	21.5306	-14.1175	6.0034	-9.56983	-13.6382
W367	Spring	Breeders line	MXI14-15\M36ES23SA14H\267	5H49	Triticum aestivum subsp. aestivum	CIMMYT	HUHWA1/2*PAURAQ	14th High Temperature Wheat Yield Trial (HTWYT)	Pop2	18.2422	-9.34738	6.25937	-5.22816	-0.852868
W64	Spring	Cultivar	BW38995		Triticum aestivum subsp. aestivum	Australia	COURTOT/SIRIUS		Pop2	12.6401	-6.20453	-3.30663	1.18533	-13.0108
W65	Spring	Advanced/improved cultivar	BW32971	CID377151-0AUS	Triticum aestivum subsp. aestivum	Australia	VEERY #5/HARTOG		Pop2	14.323	-12.5131	-0.165031	-7.01788	-18.3777
W68	Spring	Advanced/improved cultivar	BW49235	BORLAUG100 F2014	Triticum aestivum subsp. aestivum	CIMMYT	ROELFS F2007/4/BOBWHITE/NEELKANT//CATBIRD/3/CATBIRD/5/FRET2/TUKURU//FRET2		Pop2	19.9359	-14.9259	4.15557	-0.227068	9.76808
W71	Spring	Genetic material/Mutant	BW27546	DUCULA (X4)	Triticum aestivum subsp. aestivum	Mexico	HUACAMAYO/TI RESEL/3/ARTHUR*2/SIETE CERROS T66//NACOZARI F 76/4/ICTA SARA 82		Pop2	14.9851	-8.17922	0.759926	-0.725734	5.37397
W77	Spring	Cultivar	BW43354	CGSS02Y00153S-099M-099Y-099M-46Y-0B	Triticum aestivum subsp. aestivum	CIMMYT	PFAU/SERI.1B//AMADINA/3/WAXWING		Pop2	18.6865	-13.5686	7.34555	-11.8375	-11.3427
W79	Spring	Advanced/improved cultivar	BW32972	CID391534-0AUS	Triticum aestivum subsp. aestivum	Australia	VICAM S 71/3/CIANO/INDUS-65//KALYANSONA/BLUEBIRD		Pop2	14.6224	-6.17347	-1.33155	-3.42518	-17.7643
W601	Spring	Cultivar	PI591909		Triticum aestivum subsp. aestivum	Australia, New South Wales			Pop2	12.0327	-5.54458	-3.28419	1.80549	-14.7538
W701	Spring	Cultivar	PI519847		Triticum aestivum subsp. aestivum	Mexico, Ciudad de Mexico			Pop2	14.4531	-6.01895	-0.730028	-3.07791	-15.7373
W715	Spring	Breeders line	CMSS08B00732T-099TOPY-099M-099Y-5M-0WGY		Triticum aestivum subsp. aestivum	CIMMYT	KIRITATI//2*PRL/2*PASTOR/3/CHONTE/5/PRL/2*PASTOR/4/CHOIX/STAR/3/HE1/3*CNO79//2*SERI	16th Fusarium Head Blight Screening Nursery (FHBSN)	Pop2	19.9309	-12.1461	3.97493	0.514999	10.4822
W716	Spring	Breeders line	CMSS08Y00770T-099TOPM-099Y-099M-099Y-22M-0WGY		Triticum aestivum subsp. aestivum	CIMMYT	GRACK*2/CHYAK	16th Fusarium Head Blight Screening Nursery (FHBSN)	Pop2	16.7387	-11.7603	1.48226	4.35251	10.2171
W717	Spring	Breeders line	CMSS08Y01086T-099M-099Y-099M-099Y-17M-0WGY		Triticum aestivum subsp. aestivum	CIMMYT	SWSR22T.B.//3*PBW65/2*PASTOR	16th Fusarium Head Blight Screening Nursery (FHBSN)	Pop2	16.6474	-9.95169	5.5513	-6.26222	-12.7724
W718	Spring	Breeders line	CMSS08Y00290S-099Y-099M-099NJ-7WGY-0B		Triticum aestivum subsp. aestivum	CIMMYT	PRL/2*PASTOR/4/CHOIX/STAR/3/HE1/3*CNO79//2*SERI/5/KIRITATI/2*TRCH	16th Fusarium Head Blight Screening Nursery (FHBSN)	Pop2	11.5315	-9.17816	-5.16232	0.635785	-12.5658
W719	Spring	Breeders line	CMSS08Y00896T-099TOPM-099Y-099M-099NJ-20WGY-0B		Triticum aestivum subsp. aestivum	CIMMYT	FRNCLN/3/ND643//2*PRL/2*PASTOR/4/FRANCOLIN #1	16th Fusarium Head Blight Screening Nursery (FHBSN)	Pop2	19.1949	-15.0521	7.75743	-2.85362	3.84551
W720	Spring	Breeders line	CMSS08Y00896T-099TOPM-099Y-099M-099NJ-26WGY-0B		Triticum aestivum subsp. aestivum	CIMMYT	FRNCLN/3/ND643//2*PRL/2*PASTOR/4/FRANCOLIN #1	16th Fusarium Head Blight Screening Nursery (FHBSN)	Pop2	19.3769	-15.0138	6.46145	-5.83729	-2.45007
W721	Spring	Breeders line	CMSS08Y00851T-099TOPM-099Y-099M-099NJ-099NJ-6WGY-0B		Triticum aestivum subsp. aestivum	CIMMYT	CHIBIA//PRLII/CM65531/3/FISCAL*2/4/NIINI #1	16th Fusarium Head Blight Screening Nursery (FHBSN)	Pop2	16.4408	-9.22719	0.0599725	3.0656	-2.81534
W722	Spring	Breeders line	CMSS08Y00526S-099Y-099M-099Y-099B-31WGY-0B		Triticum aestivum subsp. aestivum	CIMMYT	CHIBIA//PRLII/CM65531/3/MISR2, EGY/5/KAUZ*2/MNV//KAUZ/3/MILAN/4/BAV92	16th Fusarium Head Blight Screening Nursery (FHBSN)	Pop2	16.0498	-4.32508	-0.388812	-5.42378	-7.04988
W723	Spring	Breeders line	CMSA08M00411S-040ZTM-050Y-1ZTM-010Y-0B		Triticum aestivum subsp. aestivum	CIMMYT	PFAU/MILAN/3/BABAX/LR42//BABAX/4/NAVJ07	16th Fusarium Head Blight Screening Nursery (FHBSN)	Pop2	14.474	-7.35807	2.9186	0.366246	-0.0167433
W726	Spring	Breeders line	CMSA08Y00089T-099B-050Y-050ZTM-050Y-41BMX-010Y-0B		Triticum aestivum subsp. aestivum	CIMMYT	KA/NAC//TRCH*2/3/VORB	16th Fusarium Head Blight Screening Nursery (FHBSN)	Pop2	16.3549	-6.79779	-5.00443	1.18383	-6.12812
W727	Spring	Breeders line	CMSA08Y00363S-050Y-050ZTM-050Y-35BMX-010Y-0B		Triticum aestivum subsp. aestivum	CIMMYT	TOB/ERA//TOB/CNO67/3/PLO/4/VEE#5/5/KAUZ/6/FRET2/7/PASTOR/3/BJY/COC//PRL/BOW	16th Fusarium Head Blight Screening Nursery (FHBSN)	Pop2	19.4152	-12.3883	4.10275	-7.30701	-8.74986
W728	Spring	Breeders line	CMSA08M00104T-040Y-050ZTM-050Y-46ZTM-010Y-0B		Triticum aestivum subsp. aestivum	CIMMYT	1447/PASTOR//KRICHAUFF/3/2*NAVJ07	16th Fusarium Head Blight Screening Nursery (FHBSN)	Pop2	18.3743	-14.3335	8.42594	-12.3915	-13.6672
W729	Spring	Breeders line	CMSS08B00086S-099M-099NJ-099NJ-4RGY-0B		Triticum aestivum subsp. aestivum	CIMMYT	WHEAR/KIRITATI/3/C80.1/3*BATAVIA//2*WBLL1/5/CHEN/AE.SQ//2*OPATA/3/TILHI/4/ATTILA/2*PASTOR	16th Fusarium Head Blight Screening Nursery (FHBSN)	Pop2	13.0791	-14.3546	-0.78415	4.3095	6.1639
W730	Spring	Breeders line	CMSA08Y00461S-050Y-040M-0NJ-26Y-0B		Triticum aestivum subsp. aestivum	CIMMYT	KA/NAC//TRCH/4/MILAN/KAUZ//DHARWAR DRY/3/BAV92	16th Fusarium Head Blight Screening Nursery (FHBSN)	Pop2	19.9134	-13.3791	3.92561	1.66965	15.9518
W731	Spring	Breeders line	CMSA08Y00551S-050Y-040M-0NJ-0NJ-8Y-0B		Triticum aestivum subsp. aestivum	CIMMYT	YANG87-142//SHA4/CHIL/3/TNMU/4/MUNAL	16th Fusarium Head Blight Screening Nursery (FHBSN)	Pop2	15.4143	-8.98855	-1.42583	3.61228	-1.00518
W732	Spring	Breeders line	PTSA08M00050S-050ZTM-050Y-56ZTM-010Y-0B		Triticum aestivum subsp. aestivum	CIMMYT	SOKOLL/3/PASTOR//HXL7573/2*BAU/4/MEX94.2.19//SOKOLL/WBLL1	16th Fusarium Head Blight Screening Nursery (FHBSN)	Pop2	14.7328	-13.3633	-1.98261	8.53618	0.739331
W733	Spring	Breeders line	PTSA08M00053S-050ZTM-050Y-60ZTM-010Y-0B		Triticum aestivum subsp. aestivum	CIMMYT	SOKOLL/3/PASTOR//HXL7573/2*BAU/4/SOKOLL/WBLL1	16th Fusarium Head Blight Screening Nursery (FHBSN)	Pop2	22.4043	-11.134	3.63466	-3.82952	16.6868
W734	Spring	Breeders line	CMSA08M00266T-8Y-040ZTM-050Y-4BMX-010Y-0B		Triticum aestivum subsp. aestivum	CIMMYT	CPI8/GEDIZ/3/GOO//ALB/CRA/4/AE.SQUARROSA (409)/5/2*NAVJ07	16th Fusarium Head Blight Screening Nursery (FHBSN)	Pop2	20.3871	-13.1889	5.69609	-7.02678	1.59827
W735	Spring	Breeders line	CMSS09B01029T-099TOPY-099M-099Y-0BF-1WGY		Triticum aestivum subsp. aestivum	CIMMYT	SAAR/2*WAXWING//HEILO/8/NG8201/KAUZ/4/SHA7//PRL/VEE#6/3/FASAN/5/MILAN/KAUZ/6/ACHYUTA/7/PBW343*2/KUKUNA	16th Fusarium Head Blight Screening Nursery (FHBSN)	Pop2	17.6145	-10.553	4.49797	-0.621376	14.8394
W736	Spring	Breeders line	CMSS09B01031T-099TOPY-099M-099Y-0BF-9WGY		Triticum aestivum subsp. aestivum	CIMMYT	CAL/NH//H567.71/3/SERI/4/CAL/NH//H567.71/5/2*KAUZ/6/WH576/7/WH 542/8/WAXWING*2/9/NG8675/CBRD//SHA5/WEAVER	16th Fusarium Head Blight Screening Nursery (FHBSN)	Pop2	21.2486	-10.9221	2.90451	-2.66181	9.71067
W737	Spring	Breeders line	CMSS09B01031T-099TOPY-099M-099Y-0BF-11WGY		Triticum aestivum subsp. aestivum	CIMMYT	CAL/NH//H567.71/3/SERI/4/CAL/NH//H567.71/5/2*KAUZ/6/WH576/7/WH 542/8/WAXWING*2/9/NG8675/CBRD//SHA5/WEAVER	16th Fusarium Head Blight Screening Nursery (FHBSN)	Pop2	19.5901	-10.9271	3.31254	0.70501	8.71104
W745	Spring	Breeders line	CMSS09B01040T-099TOPY-099M-099Y-0BF-8RGY		Triticum aestivum subsp. aestivum	CIMMYT	HUW234+LR34/PRINIA//INQALAB 91*2/KUKUNA/5/FRET2*2/4/SNI/TRAP#1/3/KAUZ*2/TRAP//KAUZ*2/6/BAU/MILAN//CBRD	16th Fusarium Head Blight Screening Nursery (FHBSN)	Pop2	16.5341	-9.25734	-3.27914	11.3839	-4.88249
W746	Spring	Breeders line	CMSS09B01049T-099TOPY-099M-099Y-0BF-2RGY		Triticum aestivum subsp. aestivum	CIMMYT	QUAIU/3/EMB16/CBRD//CBRD/4/QUAIU #1	16th Fusarium Head Blight Screening Nursery (FHBSN)	Pop2	18.8231	-15.2159	6.16795	-6.34759	-8.25646
W747	Spring	Breeders line	CMSS09B01051T-099TOPY-099M-099Y-0BF-4RGY		Triticum aestivum subsp. aestivum	CIMMYT	QUAIU//NG8675/CBRD/3/QUAIU #1	16th Fusarium Head Blight Screening Nursery (FHBSN)	Pop2	20.002	-10.8824	7.59775	-8.65611	-4.49007
W748	Spring	Breeders line	CMSS09B01051T-099TOPY-099M-099Y-0BF-5RGY		Triticum aestivum subsp. aestivum	CIMMYT	QUAIU//NG8675/CBRD/3/QUAIU #1	16th Fusarium Head Blight Screening Nursery (FHBSN)	Pop2	22.2085	-14.1811	6.64124	-5.2129	2.56668
W749	Spring	Breeders line	CMSS09B01052T-099TOPY-099M-099Y-0BF-13RGY		Triticum aestivum subsp. aestivum	CIMMYT	PFAU/MILAN//TROST/3/PBW65/2*SERI.1B/4/NG8675/CBRD//SHA5/WEAVER/5/PFAU/SERI.1B//AMAD/3/KRONSTAD F2004	16th Fusarium Head Blight Screening Nursery (FHBSN)	Pop2	20.4215	-12.4578	5.96494	-6.66283	-5.38082
W750	Spring	Breeders line	CMSS09B00483S-099M-099Y-3WGY-0B		Triticum aestivum subsp. aestivum	CIMMYT	BAJ #1/6/WBLL1*2/4/YACO/PBW65/3/KAUZ*2/TRAP//KAUZ/5/KACHU #1	16th Fusarium Head Blight Screening Nursery (FHBSN)	Pop2	20.8063	-14.1341	7.77358	-6.6887	-8.20254
W751	Spring	Breeders line	CMSS09Y00953T-099TOPM-099Y-099ZTM-099NJ-099NJ-1WGY-0B		Triticum aestivum subsp. aestivum	CIMMYT	BERKUT//PBW343*2/TUKURU/3/KINGBIRD #1/4/KACHU	16th Fusarium Head Blight Screening Nursery (FHBSN)	Pop2	15.6627	-11.7568	3.91249	-10.995	-13.0756
W752	Spring	Breeders line	CMSS09Y00703T-099TOPM-099Y-099M-099Y-12WGY-0B		Triticum aestivum subsp. aestivum	CIMMYT	DANPHE/2*BAJ #1	16th Fusarium Head Blight Screening Nursery (FHBSN)	Pop2	18.8617	-14.2119	3.81076	-1.63273	0.0285248
W753	Spring	Breeders line	CMSS09Y00794T-099TOPM-099Y-099M-099Y-1WGY-0B		Triticum aestivum subsp. aestivum	CIMMYT	ELVIRA/5/CNDO/R143//ENTE/MEXI75/3/AE.SQ/4/2*OCI/6/VEE/PJN//KAUZ/3/PASTOR/7/2*PBW343*2/KUKUNA//PBW343*2/KUKUNA	16th Fusarium Head Blight Screening Nursery (FHBSN)	Pop2	19.4697	-9.96126	1.80507	-9.96353	-13.4696
W755	Spring	Breeders line	CMSS10Y00032S-099Y-099M-11WGY-0B		Triticum aestivum subsp. aestivum	CIMMYT	FRANCOLIN #1/8/PBW343*2/KUKUNA/6/PVN//CAR422/ANA/5/BOW/CROW//BUC/PVN/3/YR/4/TRAP#1/7/PBW343	16th Fusarium Head Blight Screening Nursery (FHBSN)	Pop2	15.9794	-4.92618	4.01715	-10.9492	-14.0328
W756	Spring	Breeders line	CMSS10Y01240T-099TOPM-099Y-099M-28WGY-0B		Triticum aestivum subsp. aestivum	CIMMYT	HEILO//MILAN/MUNIA/8/2*NG8201/KAUZ/4/SHA7//PRL/VEE#6/3/FASAN/5/MILAN/KAUZ/6/ACHYUTA/7/PBW343*2/KUKUNA	16th Fusarium Head Blight Screening Nursery (FHBSN)	Pop2	13.7616	-4.39979	3.23948	0.429577	-2.43984
W757	Spring	Breeders line	CMSA09M00355T-050Y-050ZTM-050Y-050ZTM-8WGY-0B		Triticum aestivum subsp. aestivum	CIMMYT	ISENGRAIN/KBIRD//MUNAL #1	16th Fusarium Head Blight Screening Nursery (FHBSN)	Pop2	15.312	-12.818	6.72532	-5.37179	-4.95782
W758	Spring	Breeders line	CMSS10Y01198T-099TOPM-099Y-099M-10WGY-0B		Triticum aestivum subsp. aestivum	CIMMYT	KACHU*2/3/PRL/2*PASTOR//SUNSTATE	16th Fusarium Head Blight Screening Nursery (FHBSN)	Pop2	14.0219	-12.6302	7.9389	-10.4748	-22.6222
W759	Spring	Breeders line	CMSS09B00467S-099ZTM-099NJ-099NJ-2WGY-0B		Triticum aestivum subsp. aestivum	CIMMYT	KACHU/6/YAR/AE.SQUARROSA (783)/4/GOV/AZ//MUS/3/SARA/5/MYNA/VUL//JUN	16th Fusarium Head Blight Screening Nursery (FHBSN)	Pop2	9.00555	-13.8059	7.22745	-9.77778	-10.216
W760	Spring	Breeders line	CMSS10Y00620S-099Y-5M-3Y-0B		Triticum aestivum subsp. aestivum	Mexico	KACHU/8/REH/HARE//2*BCN/3/CROC_1/AE.SQUARROSA (213)//PGO/4/HUITES/5/T.DICOCCON PI94624/AE.SQUARROSA (409)//BCN/6/REH/HARE//2*BCN/3/CROC_1/AE.SQUARROSA (213)//PGO/4/HUITES/7/MUTUS	16th Fusarium Head Blight Screening Nursery (FHBSN)	Pop2	15.0706	-15.0131	9.04969	-8.76679	-20.2816
W761	Spring	Breeders line	CMSS09B00117S-099ZTM-099NJ-099NJ-6WGY-0B		Triticum aestivum subsp. aestivum	CIMMYT	KACHU/SAUAL//KINGBIRD #1	16th Fusarium Head Blight Screening Nursery (FHBSN)	Pop2	14.6347	-13.1207	6.71362	-7.64534	-17.4725
W762	Spring	Breeders line	CMSS10Y00370S-099Y-099M-2WGY-0B		Triticum aestivum subsp. aestivum	CIMMYT	KAUZ//ALTAR 84/AOS/3/MILAN/KAUZ/4/SAUAL/5/SERI.1B//KAUZ/HEVO/3/AMAD*2/4/KIRITATI	16th Fusarium Head Blight Screening Nursery (FHBSN)	Pop2	14.2468	-13.8993	5.21867	-9.84379	-17.1854
W763	Spring	Breeders line	CMSS08Y00235S-099Y-099M-099NJ-099NJ-9WGY-0B		Triticum aestivum subsp. aestivum	CIMMYT	KENYA SUNBIRD/KACHU	16th Fusarium Head Blight Screening Nursery (FHBSN)	Pop2	17.5203	-16.3318	8.78364	-9.1205	-10.2449
W764	Spring	Breeders line	CMSS09Y00043S-099Y-099ZTM-099NJ-099NJ-18RGY-0B		Triticum aestivum subsp. aestivum	CIMMYT	KIRITATI//HUW234+LR34/PRINIA/3/BLOUK #1	16th Fusarium Head Blight Screening Nursery (FHBSN)	Pop2	16.6728	-9.50117	2.60228	-0.883745	-0.196641
W765	Spring	Breeders line	CMSS09B01060T-099TOPY-099M-099Y-21M-0RGY		Triticum aestivum subsp. aestivum	CIMMYT	KIRITATI//HUW234+LR34/PRINIA/3/GEN/OPATA/8/NG8201/KAUZ/4/SHA7//PRL/VEE#6/3/FASAN/5/MILAN/KAUZ/6/ACHYUTA/7/PBW343*2/KUKUNA	16th Fusarium Head Blight Screening Nursery (FHBSN)	Pop2	13.3616	-9.65533	0.00921257	-4.7521	-8.62558
W766	Spring	Breeders line	CMSS09B01060T-099TOPY-099M-099Y-2M-0RGY		Triticum aestivum subsp. aestivum	CIMMYT	KIRITATI//HUW234+LR34/PRINIA/3/GEN/OPATA/8/NG8201/KAUZ/4/SHA7//PRL/VEE#6/3/FASAN/5/MILAN/KAUZ/6/ACHYUTA/7/PBW343*2/KUKUNA	16th Fusarium Head Blight Screening Nursery (FHBSN)	Pop2	16.6179	-7.17891	5.29917	-3.97113	-1.54801
W769	Spring	Breeders line	CMSA09Y00852S-050Y-050ZTM-0NJ-099NJ-10WGY-0B		Triticum aestivum subsp. aestivum	CIMMYT	MON/IMU//ALD/PVN/3/BORL95/4/OASIS/2*BORL95/5/SOKOLL/3/PASTOR//HXL7573/2*BAU	16th Fusarium Head Blight Screening Nursery (FHBSN)	Pop2	11.5621	-12.2593	4.11766	-11.5541	-21.8771
W770	Spring	Breeders line	CMSS09Y00053S-099Y-099M-099Y-1RGY-0B		Triticum aestivum subsp. aestivum	CIMMYT	ND643/2*WAXWING/5/BABAX/LR42//BABAX*2/4/SNI/TRAP#1/3/KAUZ*2/TRAP//KAUZ	16th Fusarium Head Blight Screening Nursery (FHBSN)	Pop2	17.6091	-12.9014	6.31508	-7.26429	-0.201513
W771	Spring	Breeders line	CMSS09Y00874T-099TOPM-099Y-099ZTM-099NJ-099NJ-13RGY-0B		Triticum aestivum subsp. aestivum	CIMMYT	ND643/2*WAXWING/5/BABAX/LR42//BABAX*2/4/SNI/TRAP#1/3/KAUZ*2/TRAP//KAUZ/6/ND643/2*WAXWING	16th Fusarium Head Blight Screening Nursery (FHBSN)	Pop2	16.1923	-12.0118	6.46404	-5.83959	-2.33751
W772	Spring	Breeders line	CMSS10Y00641S-099Y-26M-2Y-0B		Triticum aestivum subsp. aestivum	CIMMYT	NELOKI/5/GARZA/BOY//AE.SQUARROSA (467)/3/T.DICOCCON PI94625/AE.SQUARROSA (372)//3*PASTOR/4/T.DICOCCON PI94625/AE.SQUARROSA (372)//3*PASTOR	16th Fusarium Head Blight Screening Nursery (FHBSN)	Pop2	9.50599	-8.58527	5.77417	-4.79121	-4.75669
W773	Spring	Breeders line	CMSS09Y00385S-099Y-099M-099Y-17WGY-0B		Triticum aestivum subsp. aestivum	CIMMYT	OTUS/3/PBW343/PASTOR//ATTILA/3*BCN/4/KINGBIRD #1	16th Fusarium Head Blight Screening Nursery (FHBSN)	Pop2	17.0644	-12.4871	0.475559	5.12976	-5.42622
W774	Spring	Breeders line	CMSS09B00531S-099ZTM-099NJ-099NJ-3WGY-0B		Triticum aestivum subsp. aestivum	CIMMYT	PAURAQ/6/TRAP#1/BOW/3/VEE/PJN//2*TUI/4/BAV92/RAYON/5/KACHU #1	16th Fusarium Head Blight Screening Nursery (FHBSN)	Pop2	16.9611	-7.47548	7.69013	-6.92645	-4.99827
W775	Spring	Breeders line	CMSS09B00722T-099TOPY-099M-099Y-12WGY-0B		Triticum aestivum subsp. aestivum	CIMMYT	PAURAQ/KINGBIRD #1//KINDE #1	16th Fusarium Head Blight Screening Nursery (FHBSN)	Pop2	18.2939	-10.7189	6.30698	-3.37124	-4.94025
W776	Spring	Breeders line	CMSS10Y00510S-099Y-099M-8WGY-0B		Triticum aestivum subsp. aestivum	CIMMYT	PBW343*2/KUKUNA//PARUS/3/PBW343*2/KUKUNA/4/TRCH/SRTU//KACHU	16th Fusarium Head Blight Screening Nursery (FHBSN)	Pop2	15.1454	-14.8628	0.840761	-4.08791	-15.6064
W777	Spring	Breeders line	CMSS10Y01089T-099TOPM-099Y-099M-1WGY-0B		Triticum aestivum subsp. aestivum	CIMMYT	PBW343*2/KUKUNA//PBW343*2/KUKUNA*2/6/C80.1/3*BATAVIA//2*WBLL1/5/REH/HARE//2*BCN/3/CROC_1/AE.SQUARROSA (213)//PGO/4/HUITES	16th Fusarium Head Blight Screening Nursery (FHBSN)	Pop2	21.2479	-13.3135	5.80741	-9.36294	-4.72134
W778	Spring	Breeders line	CMSS09Y00927T-099TOPM-099Y-099ZTM-099NJ-099NJ-18WGY-0B		Triticum aestivum subsp. aestivum	CIMMYT	PBW343*2/KUKUNA//PBW343*2/KUKUNA/3/KINGBIRD #1/4/PBW343*2/KUKUNA//PBW343*2/KUKUNA	16th Fusarium Head Blight Screening Nursery (FHBSN)	Pop2	16.7483	-8.23853	2.17419	-8.23793	-7.78595
W779	Spring	Breeders line	CMSS09Y00962T-099TOPM-099Y-099M-099Y-8RGY-0B		Triticum aestivum subsp. aestivum	CIMMYT	PFAU/MILAN//TROST/3/MUNAL #1/4/PFAU/MILAN//TROST/3/PBW65/2*SERI.1B	16th Fusarium Head Blight Screening Nursery (FHBSN)	Pop2	17.4008	-9.45937	1.10852	-10.1692	-14.7022
W780	Spring	Breeders line	CMSS10Y01040T-099TOPM-099Y-099M-18WGY-0B		Triticum aestivum subsp. aestivum	CIMMYT	PFAU/MILAN/5/CHEN/AEGILOPS SQUARROSA (TAUS)//BCN/3/VEE#7/BOW/4/PASTOR/6/PRL/SARA//TSI/VEE#5/3/TILHI/4/ATTILA/2*PASTOR/7/PBW343*2/KUKUNA//PBW343*2/KUKUNA	16th Fusarium Head Blight Screening Nursery (FHBSN)	Pop2	16.1893	-10.0604	-1.77152	-2.0104	-7.7254
W783	Spring	Breeders line	CMSS10Y01231T-099TOPM-099Y-099M-14WGY-0B		Triticum aestivum subsp. aestivum	CIMMYT	PRL/2*PASTOR/4/CHOIX/STAR/3/HE1/3*CNO79//2*SERI/5/BAJ #1/6/KACHU	16th Fusarium Head Blight Screening Nursery (FHBSN)	Pop2	14.6116	-12.1021	5.08598	-9.53141	-18.7166
W784	Spring	Breeders line	CMSS10Y01045T-099TOPM-099Y-099M-1WGY-0B		Triticum aestivum subsp. aestivum	CIMMYT	PRL/SARA//TSI/VEE#5/3/TILHI/4/ATTILA/2*PASTOR*2/5/MELON//FILIN/MILAN/3/FILIN	16th Fusarium Head Blight Screening Nursery (FHBSN)	Pop2	11.4003	-6.21217	-4.64726	6.40953	8.05991
W785	Spring	Breeders line	CMSS10Y00547S-099Y-099M-3WGY-0B		Triticum aestivum subsp. aestivum	CIMMYT	PSN/BOW//SERI/3/MILAN/4/ATTILA/5/KAUZ*2/CHEN//BCN/3/MILAN/6/WBLL1*2/4/SNI/TRAP#1/3/KAUZ*2/TRAP//KAUZ/7/PICAFLOR #1	16th Fusarium Head Blight Screening Nursery (FHBSN)	Pop2	10.276	-10.0639	2.93512	-0.92602	-6.1098
W786	Spring	Breeders line	CMSS09Y00406S-099Y-099M-099Y-1RGY-0B		Triticum aestivum subsp. aestivum	CIMMYT	SERI.1B*2/3/KAUZ*2/BOW//KAUZ/4/PBW343*2/TUKURU/5/C80.1/3*BATAVIA//2*WBLL1/6/KINGBIRD #1	16th Fusarium Head Blight Screening Nursery (FHBSN)	Pop2	14.8314	-8.56463	0.557653	-8.85007	-12.0589
W787	Spring	Breeders line	CMSA09M00484S-050ZTM-0NJ-099NJ-11WGY-0B		Triticum aestivum subsp. aestivum	CIMMYT	SOKOLL/3/PASTOR//HXL7573/2*BAU/4/BECARD	16th Fusarium Head Blight Screening Nursery (FHBSN)	Pop2	12.9205	-10.6194	3.03612	9.14539	10.187
W788	Spring	Breeders line	CMSA09M00466S-050ZTM-050Y-3WGY-0B		Triticum aestivum subsp. aestivum	CIMMYT	SOKOLL/WBLL1/4/D67.2/PARANA 66.270//AE.SQUARROSA (320)/3/CUNNINGHAM	16th Fusarium Head Blight Screening Nursery (FHBSN)	Pop2	12.1656	-13.2979	2.21636	3.88609	5.93417
W789	Spring	Breeders line	CMSS09B00647S-099M-099Y-12WGY-0B		Triticum aestivum subsp. aestivum	CIMMYT	SUP152/KACHU	16th Fusarium Head Blight Screening Nursery (FHBSN)	Pop2	15.712	-13.9708	8.78403	-11.458	-20.0385
W790	Spring	Breeders line	CMSS09Y00425S-099Y-099ZTM-099NJ-099NJ-2WGY-0B		Triticum aestivum subsp. aestivum	CIMMYT	WHEAR/KIRITATI/3/C80.1/3*BATAVIA//2*WBLL1/4/KINGBIRD #1	16th Fusarium Head Blight Screening Nursery (FHBSN)	Pop2	17.9822	-13.3599	6.10007	-1.52135	-0.574767
W791	Spring	Breeders line	CMSA09Y00942S-050Y-050ZTM-0NJ-099NJ-11WGY-0B		Triticum aestivum subsp. aestivum	CIMMYT	WHEAR/SOKOLL/4/PASTOR//MILAN/KAUZ/3/BAV92	16th Fusarium Head Blight Screening Nursery (FHBSN)	Pop2	11.5702	-12.2883	4.09761	-11.5139	-21.9036
W792	Spring	Breeders line	CMSA09Y00942S-050Y-050ZTM-0NJ-099NJ-10WGY-0B		Triticum aestivum subsp. aestivum	CIMMYT	WHEAR/SOKOLL/4/PASTOR//MILAN/KAUZ/3/BAV92	16th Fusarium Head Blight Screening Nursery (FHBSN)	Pop2	11.5471	-12.2116	4.10676	-11.5391	-21.9342
W622	Spring	Cultivar	NANJING 8611		Triticum aestivum subsp. aestivum	China			Pop2	15.143	-10.4733	-0.311556	-7.04224	-12.616
W625	Spring	Cultivar	HXL8144		Triticum aestivum subsp. aestivum	China			Pop2	20.2057	-10.9091	0.773481	-0.617974	0.462121
W626	Spring	Cultivar	NING8745		Triticum aestivum subsp. aestivum	China			Pop2	17.0787	-9.6485	7.69729	-9.67957	-8.62745
W623	Spring	Cultivar	SW87-2323	MXI13-14\MULTMXI13-14\2	Triticum aestivum subsp. aestivum	China			Pop2	14.5175	-10.8831	-0.528387	-7.16816	-12.3238
I204	Spring	Breeders line			Triticum aestivum subsp. aestivum	TDARES			Pop2	21.9409	-12.9272	4.01994	-3.90596	8.85004
H9	Spring	Breeders line			Triticum aestivum subsp. aestivum	TDARES			Pop2	17.8951	-11.3976	0.59087	-0.490758	11.041
H25	Spring	Breeders line			Triticum aestivum subsp. aestivum	TDARES			Pop2	16.5519	-9.06175	0.0577525	5.27137	6.67946
H33	Spring	Breeders line			Triticum aestivum subsp. aestivum	TDARES			Pop2	17.6914	-11.0333	-2.03652	5.8856	9.67697
I104	Spring	Breeders line			Triticum aestivum subsp. aestivum	TDARES			Pop2	14.6231	-6.71043	3.94647	-4.1937	-6.53851
H46	Spring	Breeders line			Triticum aestivum subsp. aestivum	TDARES			Pop2	6.97304	-15.8979	-0.881489	0.614832	-5.41529

## Sheet: Admixed
Table S1: The list of wheat accessions analyzed in this study. The name, origin, pedigree if available and principal component scores from PCA analysis of each accession were provided
Sample_ID	Type	Improvement Status	Accession ID/Selection history/Nursery trial ID	Alt. Name or ID	Taxonomy provoded by germplasm database	Origin/repository	Pedigree/Cross name	Phenotyped in CIMMYT nursery	Subpopulation	PC1	PC2	PC3	PC4	PC5
W92	Spring	Cultivar	MXI12-13\MTESTIGOSBW\11	4	Triticum aestivum subsp. aestivum	Kenya	KENYA HEROE		Admixed	4.50585	1.37662	-1.72277	9.79724	-4.10736
W90	Spring	Cultivar	MXI12-13\MTESTIGOSBW\9	2	Triticum aestivum subsp. aestivum	CIMMYT	PROINTA FEDERAL		Admixed	3.12047	-3.50211	3.60902	-4.25401	-17.1674
W282	Spring	Cultivar	MXI09-10\MNARSME4\5		Triticum aestivum subsp. aestivum	ICARDA	FOW 1		Admixed	7.72064	4.37277	-3.38044	4.0791	-0.0928685
W91	Spring	Cultivar	MXI12-13\MTESTIGOSBW\10	3	Triticum aestivum subsp. aestivum	Argentina	KLEIN CACIQUE		Admixed	-1.38236	4.03975	-4.92148	10.1359	-1.85807
W89	Spring	Cultivar	MXI12-13\MTESTIGOSBW\8	1	Triticum aestivum subsp. aestivum	CIMMYT	VOROBEY		Admixed	4.53219	-10.6042	-4.10199	5.15453	6.79552
W286	Spring	Breeders line	MXI09-10\M29SAWSN\91		Triticum aestivum subsp. aestivum	CIMMYT	SERI*3//RL6010/4*YR/3/PASTOR/4/BAV92/5/WBLL1*2/TUKURU/6/PVN//CAR422/ANA/5/BOW/CROW//BUC/PVN/3/YR/4/TRAP#1	29th Semi-Arid Wheat Screening Nursery (SAWSN)	Admixed	7.43787	-4.06567	-2.56202	9.97975	-6.91102
W288	Spring	Breeders line	MXI09-10\M19HRWYT\11		Triticum aestivum subsp. aestivum	CIMMYT	CNO79//PF70354/MUS/3/PASTOR/4/BAV92/5/BH1146*3/ALD//BUC/3/BAU	19th High Rainfall Wheat Yield Trial (HRWYT)	Admixed	11.7551	-1.18801	1.07137	-1.64148	1.99961
W292	Spring	Breeders line	MXI09-10\M19HRWYT\15		Triticum aestivum subsp. aestivum	CIMMYT	SOKOLL/MIRIAM 41	19th High Rainfall Wheat Yield Trial (HRWYT)	Admixed	-2.12737	-7.89045	-0.654906	8.66246	-9.44036
W293	Spring	Breeders line	MXI09-10\M19HRWYT\16		Triticum aestivum subsp. aestivum	CIMMYT	SOKOLL/MIRIAM 41	19th High Rainfall Wheat Yield Trial (HRWYT)	Admixed	-1.17902	-6.31089	-2.04925	9.77984	-8.82569
W299	Spring	Breeders line	MXI09-10\M29SAWSN\210		Triticum aestivum subsp. aestivum	CIMMYT	SOKOLL*2/3/BABAX/LR42//BABAX	29th Semi-Arid Wheat Screening Nursery (SAWSN)	Admixed	4.00305	-11.7885	0.0249861	4.10624	3.02116
W36	Spring	Breeders line	MXI09-10\M44IBWSNBWIR\35	I71	Triticum aestivum subsp. aestivum	CIMMYT	PRL/2*PASTOR//TAM200/TUI	44th International Bread Wheat Screening Nursery (IBWSN)	Admixed	7.97861	3.76887	-7.62878	10.8702	7.90978
W38	Spring	Breeders line	MXI09-10\M44IBWSNBWIR\77	I93	Triticum aestivum subsp. aestivum	CIMMYT	ALTAR 84/AE.SQ//OPATA/3/2*WH 542/7/VEE#8//JUP/BJY/3/F3.71/TRM/4/BCN/5/KAUZ/6/MILAN/KAUZ/8/ATTILA*2/PBW65	44th International Bread Wheat Screening Nursery (IBWSN)	Admixed	10.9636	-4.86712	-0.0561709	5.19459	-3.43982
W50	Spring	Breeders line	MXI09-10\M44IBWSNBWIR\273	I224	Triticum aestivum subsp. aestivum	CIMMYT	PRL/2*PASTOR*2//YANAC	44th International Bread Wheat Screening Nursery (IBWSN)	Admixed	7.02678	-6.52592	4.19401	-6.795	-11.2099
W52	Spring	Breeders line	MXI09-10\M44IBWSNBWIR\289	I235	Triticum aestivum subsp. aestivum	CIMMYT	HUW234+LR34/PRINIA*2//PVN	44th International Bread Wheat Screening Nursery (IBWSN)	Admixed	11.2407	-4.78277	-1.29499	-4.00043	-18.6071
W29	Spring	Breeders line	MXI09-10\M44IBWSNBWIR\291	H136	Triticum aestivum subsp. aestivum	CIMMYT	HUW234+LR34/PRINIA*2//SNLG	44th International Bread Wheat Screening Nursery (IBWSN)	Admixed	7.28206	-4.00522	-7.55721	3.62497	-14.8156
W53	Spring	Breeders line	MXI09-10\M44IBWSNBWIR\293	I239	Triticum aestivum subsp. aestivum	CIMMYT	HUW234+LR34/PRINIA*2//SNLG	44th International Bread Wheat Screening Nursery (IBWSN)	Admixed	9.38819	-3.88267	-5.08289	10.6928	-15.7718
W54	Spring	Breeders line	MXI09-10\M44IBWSNBWIR\294	I241	Triticum aestivum subsp. aestivum	CIMMYT	HUW234+LR34/PRINIA*2//SNLG	44th International Bread Wheat Screening Nursery (IBWSN)	Admixed	7.23668	-4.54929	-5.66668	8.64718	-15.1573
W55	Spring	Breeders line	MXI09-10\M44IBWSNBWIR\297	I244	Triticum aestivum subsp. aestivum	CIMMYT	HUW234+LR34/PRINIA*2//YANAC	44th International Bread Wheat Screening Nursery (IBWSN)	Admixed	8.43992	-4.16402	-6.61253	1.21748	-14.0019
W30	Spring	Breeders line	MXI09-10\M44IBWSNBWIR\298	H139	Triticum aestivum subsp. aestivum	CIMMYT	HUW234+LR34/PRINIA*2//WHEAR	44th International Bread Wheat Screening Nursery (IBWSN)	Admixed	8.26734	-2.99783	-5.89506	1.66753	-8.00517
W58	Spring	Breeders line	MXI09-10\M44IBWSNBWIR\317	I272	Triticum aestivum subsp. aestivum	CIMMYT	INQALAB 91*2/KUKUNA//SNLG/3/PBW343*2/KHVAKI	44th International Bread Wheat Screening Nursery (IBWSN)	Admixed	5.54166	-5.59011	-4.43609	0.894399	-4.02438
W59	Spring	Breeders line	MXI09-10\M44IBWSNBWIR\319	I273	Triticum aestivum subsp. aestivum	CIMMYT	INQALAB 91*2/KUKUNA//YANAC/3/INQALAB 91*2/KUKUNA	44th International Bread Wheat Screening Nursery (IBWSN)	Admixed	4.60181	1.0932	-1.01042	-3.97842	-15.1818
W13	Spring	Breeders line	MXI09-10\M29SAWSN\334	H63	Triticum aestivum subsp. aestivum	CIMMYT	GOUBARA-1/2*SOKOLL	29th Semi-Arid Wheat Screening Nursery (SAWSN)	Admixed	-3.66416	-8.91208	-3.79203	9.05994	-8.32732
W14	Spring	Breeders line	MXI09-10\M29SAWSN\344	H66	Triticum aestivum subsp. aestivum	CIMMYT	SOKOLL*2/4/CHEN/AEGILOPS SQUARROSA (TAUS)//FCT/3/STAR	29th Semi-Arid Wheat Screening Nursery (SAWSN)	Admixed	3.72547	-7.3948	-0.949991	9.4973	-0.535292
W254	Spring	Breeders line	MXI12-13\M16FHBSN\86	6414	Triticum aestivum subsp. aestivum	CIMMYT	VORB*2/4/D67.2/PARANA 66.270//AE.SQUARROSA (320)/3/CUNNINGHAM	16th Fusarium Head Blight Screening Nursery (FHBSN)	Admixed	1.96677	-10.125	-3.1031	4.32381	3.38512
W242	Spring	Breeders line	MXI12-13\M16FHBSN\37	6402	Triticum aestivum subsp. aestivum	CIMMYT	PFAU/WEAVER*2//TRANSFER#12,P88.272.2/3/VORB	16th Fusarium Head Blight Screening Nursery (FHBSN)	Admixed	3.54517	-8.69447	-4.29687	4.51389	16.919
W249	Spring	Breeders line	MXI12-13\M16FHBSN\57	6409	Triticum aestivum subsp. aestivum	CIMMYT	KRONSTAD F2004/VORB	16th Fusarium Head Blight Screening Nursery (FHBSN)	Admixed	5.70971	-9.62558	-1.73908	1.44856	2.94906
W117	Spring	Breeders line	MXI12-13\M25HRWSN\1035	30	Triticum aestivum subsp. aestivum	CIMMYT	CHIBIA//PRLII/CM65531/3/FISCAL*2/4/TAM200/TURACO	25th High Rainfall Wheat Screening Nursery (HRWSN)	Admixed	9.77469	-3.19338	-3.22561	9.13413	-8.34271
W198	Spring	Breeders line	MXI12-13\M25HRWSN\1141	115	Triticum aestivum subsp. aestivum	CIMMYT	TOB/ERA//TOB/CNO67/3/PLO/4/VEE#5/5/KAUZ/6/FRET2/7/2*VORB	25th High Rainfall Wheat Screening Nursery (HRWSN)	Admixed	5.2498	-11.1998	-3.91649	6.08813	6.94886
W115	Spring	Breeders line	MXI12-13\M25HRWSN\1033	28	Triticum aestivum subsp. aestivum	CIMMYT	CHIBIA//PRLII/CM65531/3/FISCAL*2/4/TAM200/TURACO	25th High Rainfall Wheat Screening Nursery (HRWSN)	Admixed	9.30826	-3.50286	-3.17065	9.20624	-8.82131
W116	Spring	Breeders line	MXI12-13\M25HRWSN\1034	29	Triticum aestivum subsp. aestivum	CIMMYT	CHIBIA//PRLII/CM65531/3/FISCAL*2/4/TAM200/TURACO	25th High Rainfall Wheat Screening Nursery (HRWSN)	Admixed	9.74423	-3.28209	-3.18014	9.09143	-8.3328
W200	Spring	Breeders line	MXI12-13\M25HRWSN\1144	117	Triticum aestivum subsp. aestivum	CIMMYT	KA/NAC//TRCH/3/2*VORB	25th High Rainfall Wheat Screening Nursery (HRWSN)	Admixed	6.75499	-11.1349	-2.31804	4.83325	8.70054
W202	Spring	Breeders line	MXI12-13\M25HRWSN\1146	119	Triticum aestivum subsp. aestivum	CIMMYT	BETTY/3/CHEN/AE.SQ//2*OPATA/4/BAVIS	25th High Rainfall Wheat Screening Nursery (HRWSN)	Admixed	1.71316	-7.8	1.51921	-3.76948	5.33143
W203	Spring	Breeders line	MXI12-13\M25HRWSN\1147	121	Triticum aestivum subsp. aestivum	CIMMYT	BETTY/3/CHEN/AE.SQ//2*OPATA/4/BAVIS	25th High Rainfall Wheat Screening Nursery (HRWSN)	Admixed	3.99549	-8.13702	4.14525	-2.6587	2.77269
W204	Spring	Breeders line	MXI12-13\M25HRWSN\1148	122	Triticum aestivum subsp. aestivum	CIMMYT	BETTY/3/CHEN/AE.SQ//2*OPATA/4/BAVIS	25th High Rainfall Wheat Screening Nursery (HRWSN)	Admixed	4.39136	-8.34221	4.0537	-2.16253	3.42428
W208	Spring	Breeders line	MXI12-13\M25HRWSN\1154	126	Triticum aestivum subsp. aestivum	CIMMYT	BAVIS*2/VORB	25th High Rainfall Wheat Screening Nursery (HRWSN)	Admixed	7.22737	-9.53691	0.779508	-1.85231	10.5011
W258	Spring	Breeders line	MXI12-13\M16FHBSN\152	6418	Triticum aestivum subsp. aestivum	CIMMYT	PFAU/WEAVER*2//TRANSFER#12,P88.272.2*2/4/CHIBIA//PRLII/CM65531/3/SKAUZ/BAV92	16th Fusarium Head Blight Screening Nursery (FHBSN)	Admixed	14.6876	-1.58902	3.01476	2.99501	14.4439
W263	Spring	Breeders line	MXI12-13\M16FHBSN\169	6425	Triticum aestivum subsp. aestivum	CIMMYT	KISKADEE #1/CBRD/3/PFAU/WEAVER*2//TRANSFER#12,P88.272.2	16th Fusarium Head Blight Screening Nursery (FHBSN)	Admixed	14.028	-2.39517	-1.21104	5.66791	15.1158
W265	Spring	Breeders line	MXI12-13\M16FHBSN\173	6427	Triticum aestivum subsp. aestivum	CIMMYT	ATTILA/2*PASTOR//FISCAL/3/EMB16/CBRD//CBRD	16th Fusarium Head Blight Screening Nursery (FHBSN)	Admixed	1.89482	-1.69014	-5.59068	11.3041	0.766984
W268	Spring	Breeders line	MXI12-13\M16FHBSN\182	6430	Triticum aestivum subsp. aestivum	CIMMYT	ND643//2*PRL/2*PASTOR/3/HEILO	16th Fusarium Head Blight Screening Nursery (FHBSN)	Admixed	11.8671	-3.13418	-5.44793	9.88779	7.06826
W356	Spring	Breeders line	MXI14-15\M36ES23SA14H\217	5H38	Triticum aestivum subsp. aestivum	CIMMYT	TILHI/SOKOLL*2//KINGBIRD #1	14th High Temperature Wheat Yield Trial (HTWYT)	Admixed	1.6711	-9.27608	3.39639	-2.4023	-6.40645
W273	Spring	Breeders line	MXI12-13\M16FHBSN\201	6435	Triticum aestivum subsp. aestivum	South Africa	GAMENYA	16th Fusarium Head Blight Screening Nursery (FHBSN)	Admixed	-3.77262	-0.185445	-8.43434	4.44919	-25.0611
W67	Spring	Advanced/improved cultivar	BW39000		Triticum aestivum subsp. aestivum	Australia			Admixed	12.6802	-5.41137	-4.48531	3.83047	-14.9436
W78	Spring	Advanced/improved cultivar	BW39006		Triticum aestivum subsp. aestivum	Australia			Admixed	8.48	-3.78817	-2.89214	-9.52359	-14.1831
W81	Spring	Advanced/improved cultivar	BW39004		Triticum aestivum subsp. aestivum	Australia			Admixed	1.55025	2.33353	-7.18132	-8.10636	-17.3606
W83	Spring	Advanced/improved cultivar	BW38996		Triticum aestivum subsp. aestivum	Australia			Admixed	-2.80553	5.98701	-11.5122	10.8176	-10.0968
W88	Spring	Advanced/improved cultivar	BW39002		Triticum aestivum subsp. aestivum	Australia			Admixed	11.8545	-5.73204	-4.46577	3.97307	-13.5351
W220	Spring	Cultivar	PI442900		Triticum aestivum subsp. aestivum	Australia, Queensland	Timgalen / Condor /2/ Condor		Admixed	-1.01538	8.82287	-10.8543	12.4507	-6.95535
W221	Spring	Cultivar	PI442899		Triticum aestivum subsp. aestivum	Australia, Queensland	PWTH/CONDOR//2*CONDOR		Admixed	-1.62035	9.64097	-11.4245	12.3705	-7.62388
W222	Spring	Cultivar	PI495818		Triticum aestivum subsp. aestivum	Australia, New South Wales	3Ag14/4*Condor		Admixed	-2.58362	6.14995	-11.3985	10.6036	-12.5267
W223	Spring	Cultivar	PI591917		Triticum aestivum subsp. aestivum	Australia, Queensland			Admixed	6.44413	-0.910285	-3.94757	2.20178	-17.2743
W224	Spring	Cultivar	PI464644		Triticum aestivum subsp. aestivum	Australia, New South Wales			Admixed	-2.53169	9.91807	-11.4184	13.3799	-2.0348
W226	Spring	Cultivar	PI518648		Triticum aestivum subsp. aestivum	Canada, Saskatchewan	BW15(Manitou/Tobari 66)/BW517(Carazinho/CT 763//Atlas 66/CT 262		Admixed	-5.85742	4.45577	-5.8033	3.25217	-9.35187
W228	Spring	Cultivar	PI591920		Triticum aestivum subsp. aestivum	Australia, Victoria	TM56*2/AUSEN4-21//77-702D [3AG3/4*Condor]		Admixed	-0.273498	7.58128	-12.3422	8.78453	-11.3537
W229	Spring	Cultivar	PI591918		Triticum aestivum subsp. aestivum	Australia, Queensland	Potam 70/4*Cook		Admixed	-5.05314	7.5932	-9.1658	7.23183	-6.7959
W230	Spring	Cultivar	PI531174		Triticum aestivum subsp. aestivum	China			Admixed	1.98497	6.9834	-5.89427	7.56801	3.08399
W234	Spring	Cultivar	PI511874		Triticum aestivum subsp. aestivum	Australia, Western Australia	Bodallin//Gamenya/Inia 66		Admixed	3.52476	-5.02935	-5.86256	6.94582	-22.6344
W235	Spring	Cultivar	PI268329		Triticum aestivum subsp. aestivum	Australia, New South Wales	Kenya 117A/2*Gabo//Mentana/6*Gabo		Admixed	-3.64943	-0.183071	-8.65694	4.51087	-24.4553
W239	Spring	Cultivar	PI573736		Triticum aestivum subsp. aestivum	France	Maris Huntsman/H76267		Admixed	-1.4111	7.56697	-2.1675	12.4665	-2.58375
W240	Spring	Cultivar	PI591905		Triticum aestivum subsp. aestivum	Australia, Western Australia	Centrifen/Gamenya//Gamenya/3/Jacup		Admixed	-2.68008	-0.528128	-8.75402	9.48519	-23.1065
W372	Spring	Cultivar	PI636074		Triticum aestivum subsp. aestivum	Australia, Western Australia	77-W-660/Eradu		Admixed	3.41843	3.04676	-4.21655	-5.62648	-20.7488
W373	Spring	Cultivar	PI636075		Triticum aestivum subsp. aestivum	Australia, Western Australia	Chino/Kulin//Reeves		Admixed	3.91946	-3.79644	-2.84916	7.5752	-16.4927
W374	Spring	Cultivar	PI636076		Triticum aestivum subsp. aestivum	Australia, Western Australia	3-AG-3/Aroona/4/Condor*4//3-AG-14/Condor/3/Jabiru		Admixed	4.18953	3.45155	-8.24363	13.6813	-11.7975
W404	Spring	Cultivar	PI124820		Triticum aestivum subsp. aestivum	Australia, Victoria			Admixed	0.693685	10.342	-1.9927	0.905095	0.236445
W405	Spring	Breeding material	PI140949		Triticum aestivum subsp. aestivum	Australia, New South Wales	Bobin/Bobin/Gaza		Admixed	-5.20622	2.34651	-11.4586	1.97484	-23.2077
W418	Spring	Cultivar	PI464645	Bindawarra	Triticum aestivum subsp. aestivum	Australia, South Australia			Admixed	-3.43586	5.54507	-5.22222	7.15055	-16.8818
W493	Spring	Landrace	PI477910		Triticum aestivum subsp. aestivum	Peru, Ancash	Mexico 120/Koda//Raven		Admixed	1.79227	9.45228	-4.89371	15.2216	1.20421
W500	Spring	Landrace	PI430034		Triticum aestivum subsp. aestivum	India, Jammu and Kashmir			Admixed	13.6411	-5.5326	-4.57981	6.69019	-1.12837
W514	Spring	Landrace	PI481709		Triticum aestivum subsp. aestivum	Bhutan, Paro			Admixed	14.0926	-6.15693	-4.44141	6.87436	-0.587734
W531	Spring	Landrace	PI436392		Triticum aestivum subsp. aestivum	Chile, Los Lagos			Admixed	1.68223	9.83238	-6.61688	5.69352	-4.42571
W532	Spring	Landrace	PI565197		Triticum aestivum subsp. aestivum	Bolivia, Cochabamba			Admixed	3.70312	6.28847	-1.60881	9.95014	-1.50338
W533	Spring	Landrace	PI265018		Triticum aestivum subsp. aestivum	Greece			Admixed	0.842158	10.2506	-1.58706	0.795478	0.405476
W564	Spring	Landrace	PI639319		Triticum aestivum subsp. aestivum	Tajikistan, nohiyahoi tobei jumhur			Admixed	-1.14425	11.6942	-6.09739	-14.152	2.08998
W575	Spring	Cultivar	PI324073		Triticum aestivum subsp. aestivum	India, Delhi			Admixed	-1.24221	9.30064	-8.92371	-7.53036	-14.9096
W579	Spring	Cultivar	PI428366		Triticum aestivum subsp. aestivum	China, Jilin Sheng			Admixed	-2.45706	7.10607	-2.99879	12.4009	-2.31293
W582	Spring	Cultivar	PI519554		Triticum aestivum subsp. aestivum	Pakistan			Admixed	4.33979	0.555884	-6.87263	-4.37141	-19.1023
W586	Spring	Cultivar	PI384028		Triticum aestivum subsp. aestivum	Israel			Admixed	4.36365	7.22282	-8.81778	12.4034	2.2551
W593	Spring	Cultivar	PI543893		Triticum aestivum subsp. aestivum	United States, Nebraska			Admixed	-1.55016	14.1159	-11.2876	5.99932	12.577
W595	Spring	Cultivar	PI591905		Triticum aestivum subsp. aestivum	Australia, Western Australia			Admixed	-2.7166	-0.426323	-8.68924	9.30975	-22.9299
W596	Spring	Cultivar	PI386167		Triticum aestivum subsp. aestivum	Australia, Queensland			Admixed	-1.02303	2.30331	-6.54562	11.7903	-9.97689
W597	Spring	Cultivar	PI636074		Triticum aestivum subsp. aestivum	Australia, Western Australia			Admixed	3.47769	3.02733	-5.07405	-6.05162	-21.8638
W599	Spring	Cultivar	PI591910		Triticum aestivum subsp. aestivum	Australia, Queensland			Admixed	-3.41459	5.66039	-11.8062	7.84981	-9.27324
W600	Spring	Cultivar	PI483056		Triticum aestivum subsp. aestivum	Australia			Admixed	2.66586	-5.34854	-4.94169	7.03276	-17.3882
W603	Spring	Cultivar	PI572697		Triticum aestivum subsp. aestivum	Australia, New South Wales			Admixed	-5.25936	6.94789	-7.87346	5.46161	-5.84327
W604	Spring	Cultivar	PI268329		Triticum aestivum subsp. aestivum	Australia, New South Wales			Admixed	-3.63676	-0.251151	-7.71013	4.13956	-23.8618
W605	Spring	Cultivar	PI572700		Triticum aestivum subsp. aestivum	Australia, Queensland			Admixed	0.765234	-0.91072	-9.15097	7.85727	-10.3437
W607	Spring	Cultivar	PI572696		Triticum aestivum subsp. aestivum	Australia, Queensland			Admixed	-1.57717	8.99936	-11.288	8.86872	-5.05054
W608	Spring	Cultivar	PI520258		Triticum aestivum subsp. aestivum	Australia, New South Wales			Admixed	-1.98903	7.83441	-7.58027	-6.95394	-11.0088
W611	Spring	Cultivar	PI636075		Triticum aestivum subsp. aestivum	Australia, Western Australia			Admixed	4.44276	-3.48565	-3.0888	7.84664	-16.0317
W612	Spring	Cultivar	PI572695		Triticum aestivum subsp. aestivum	Australia, Western Australia			Admixed	2.53597	-4.59396	-4.4828	8.37511	-15.3213
W615	Spring	Cultivar	PI483057		Triticum aestivum subsp. aestivum	Australia, Western Australia			Admixed	-1.53181	1.36706	-8.49927	7.077	-24.3302
W616	Spring	Cultivar	PI495817		Triticum aestivum subsp. aestivum	Australia, New South Wales			Admixed	-2.46122	7.25596	-12.305	10.3804	-11.1384
W618	Spring	Cultivar	PI442902		Triticum aestivum subsp. aestivum	Australia, New South Wales			Admixed	-2.41541	7.67816	-9.35404	18.0344	-14.3858
W619	Spring	Cultivar	PI442903		Triticum aestivum subsp. aestivum	Australia, Victoria			Admixed	-5.34292	8.0441	-9.19343	6.63242	-5.94667
W620	Spring	Cultivar	PI636076		Triticum aestivum subsp. aestivum	Australia, Western Australia			Admixed	3.26828	6.17162	-9.32947	13.8406	-10.8164
W621	Spring	Cultivar	PI572701		Triticum aestivum subsp. aestivum	Australia, South Australia			Admixed	0.0445901	4.55284	-5.50731	14.0494	-7.8186
W427	Spring	Cultivar	PI519399		Triticum aestivum subsp. aestivum	Turkey			Admixed	-1.59631	1.82439	-5.40268	8.21001	-10.5236
W429	Spring	Cultivar	PI520166		Triticum aestivum subsp. aestivum	Turkey			Admixed	2.59428	-3.07947	-3.57879	-2.52088	-23.8738
W438	Spring	Cultivar	PI659592		Triticum aestivum subsp. aestivum	France			Admixed	-2.65664	11.014	-4.91359	12.9277	-6.27933
W694	Spring	Cultivar	PI338916		Triticum aestivum subsp. aestivum	Mexico, Ciudad de Mexico			Admixed	-0.623719	11.6453	-11.1456	12.3715	-0.176332
W696	Spring	Uncertain improvement status	PI447351		Triticum aestivum subsp. aestivum	China, Gansu Sheng			Admixed	-1.30291	9.01707	-11.9109	11.868	-7.8246
W700	Spring	Breeding material	PI519011		Triticum aestivum subsp. aestivum	Chile			Admixed	-1.21786	11.0442	-7.56246	13.3226	-3.29343
W702	Spring	Cultivar	PI520107		Triticum aestivum subsp. aestivum	Turkey			Admixed	2.66627	9.11878	-3.65517	6.1856	-3.6279
W703	Spring	Cultivar	PI531005		Triticum aestivum subsp. aestivum	United States, North Dakota			Admixed	-6.6894	5.04426	-3.96138	9.56069	-6.19659
W704	Spring	Cultivar	PI572730		Triticum aestivum subsp. aestivum	Mexico, Ciudad de Mexico			Admixed	3.83124	1.45992	-0.575037	-0.8021	-15.8059
W705	Spring	Cultivar	PI599988		Triticum aestivum subsp. aestivum	United States, Texas			Admixed	3.30641	-5.2656	-9.02943	4.96268	-19.9495
W706	Spring	Breeding material	PI613317		Triticum aestivum subsp. aestivum	Mexico, Ciudad de Mexico			Admixed	-14.8027	-10.3729	1.57815	-2.88709	-9.02966
W707	Spring	Breeding material	PI613323		Triticum aestivum subsp. aestivum	Mexico, Ciudad de Mexico			Admixed	-3.49208	-5.09986	1.95905	-4.46714	2.42798
W708	Spring	Breeding material	PI620638		Triticum aestivum subsp. aestivum	United States, Idaho			Admixed	-12.9984	-4.43963	-5.94053	5.33975	-16.2682
W709	Spring	Breeding material	PI641166		Triticum aestivum subsp. aestivum	China, Jiangsu Sheng			Admixed	-3.25697	13.2807	-7.82756	-1.45322	-7.17546
W570	Spring	Cultivar	CItr17272		Triticum aestivum subsp. aestivum	Canada, Manitoba			Admixed	-4.22781	5.50802	-3.22812	6.23757	-10.0424
W572	Spring	Breeding material	CItr13777		Triticum aestivum subsp. aestivum	Canada, Manitoba			Admixed	-3.704	7.19437	-6.15869	10.7296	1.55281
W724	Spring	Breeders line	CMSA08M00445S-040ZTM-050Y-22ZTM-010Y-0B		Triticum aestivum subsp. aestivum	CIMMYT	NING MAI 96035/FINSI//HEILO/3/NAVJ07		Admixed	11.4057	-9.82764	-0.899332	-13.3259	-8.74789
W725	Spring	Breeders line	CMSA08M00451S-040ZTM-050Y-46ZTM-010Y-0B		Triticum aestivum subsp. aestivum	CIMMYT	NING MAI 96035/FINSI//HEILO/4/YANG87-142//SHA4/CHIL/3/TNMU		Admixed	7.71869	1.95661	-6.40964	6.67718	-0.492496
W738	Spring	Breeders line	CMSS09B01034T-099TOPY-099M-099Y-0BF-1WGY		Triticum aestivum subsp. aestivum	CIMMYT	PRL/2*PASTOR//PBW343*2/KUKUNA/3/GONDO/CBRD/4/NELOKI		Admixed	0.766911	8.08432	-4.46445	7.16446	1.4387
W739	Spring	Breeders line	CMSS09B01036T-099TOPY-099M-099Y-0BF-1WGY		Triticum aestivum subsp. aestivum	CIMMYT	PBW343/PASTOR//OTUS/TOBA97*2/3/NG8675/CBRD//SHA5/WEAVER		Admixed	-0.422317	9.24608	-4.05516	6.59588	0.666839
W740	Spring	Breeders line	CMSS09B01044T-099TOPY-099M-099Y-0BF-1WGY		Triticum aestivum subsp. aestivum	CIMMYT	WHEAR/KIRITATI/3/C80.1/3*BATAVIA//2*WBLL1/4/NG8675/CBRD//SHA5/WEAVER/5/WHEAR/KUKUNA/3/C80.1/3*BATAVIA//2*WBLL1		Admixed	7.25475	-12.4979	3.53554	-10.3543	-16.7379
W741	Spring	Breeders line	CMSS09B01053T-099TOPY-099M-099Y-0BF-1WGY		Triticum aestivum subsp. aestivum	CIMMYT	PFAU/MILAN//TROST/3/PBW65/2*SERI.1B/7/TNMU/6/CEP80111/CEP81165/5/IAC5/4/YKT406/3/AG/ASN//ATR/8/PFAU/SERI.1B//AMAD/3/KRONSTAD F2004		Admixed	-5.37752	14.9056	-9.57634	9.04545	-0.759353
W742	Spring	Breeders line	CMSS09B01029T-099TOPY-099M-099Y-0BF-12RGY		Triticum aestivum subsp. aestivum	CIMMYT	SAAR/2*WAXWING//HEILO/8/NG8201/KAUZ/4/SHA7//PRL/VEE#6/3/FASAN/5/MILAN/KAUZ/6/ACHYUTA/7/PBW343*2/KUKUNA		Admixed	-2.52584	8.10413	-3.40565	9.13536	-2.96546
W743	Spring	Breeders line	CMSS09B01030T-099TOPY-099M-099Y-0BF-5RGY		Triticum aestivum subsp. aestivum	CIMMYT	CAL/NH//H567.71/3/SERI/4/CAL/NH//H567.71/5/2*KAUZ/6/WH576/7/WH 542/8/WAXWING*2/9/NG8675/CBRD		Admixed	-2.57139	13.1565	-7.86507	7.41398	2.41747
W754	Spring	Breeders line	CMSA09Y01051S-050Y-17BMX-7Y-0B		Triticum aestivum subsp. aestivum	CIMMYT	EUCLIDE/5/CROC_1/AE.SQUARROSA (205)//BORL95/3/PRL/SARA//TSI/VEE#5/4/FRET2		Admixed	5.41004	-8.14156	2.15147	6.13944	2.52823
W767	Spring	Breeders line	CMSA09Y00978S-050Y-16BMX-5Y-0B		Triticum aestivum subsp. aestivum	CIMMYT	MERCATO/5/CROC_1/AE.SQUARROSA (205)//BORL95/3/PRL/SARA//TSI/VEE#5/4/FRET2		Admixed	7.3864	-5.98136	0.342684	8.38349	7.97783
W768	Spring	Cultivar	CMSA07WM00076S-050Y-040ZTM-040ZTY-44ZTM-010Y-02B-0Y		Triticum aestivum subsp. aestivum	CIMMYT	MERCATO/VORB		Admixed	0.181097	2.95334	-5.17559	8.96139	2.36078
W781	Spring	Breeders line	CMSA08Y00308T-050M-050Y-040ZTM-050Y-52BMX-012Y-0B		Triticum aestivum subsp. aestivum	CIMMYT	PREMIO//JNRB.5/PIFED/3/KA/NAC//TRCH		Admixed	12.7344	-7.38333	2.01499	8.25291	6.42335
W782	Spring	Breeders line	CMSA08Y00314T-050M-050Y-040ZTM-050Y-74BMX-012Y-0B		Triticum aestivum subsp. aestivum	CIMMYT	PREMIO/5/TUI//2*SUNCO/SA1166/3/TUI/4/FINSI/6/VORB		Admixed	4.13559	-7.1824	-0.939653	-6.54373	3.1321
W793	Spring	Cultivar	CIGM87.116-3Y-2M-1PR-3M-2PR-4B-0PR-1Y-0M	CHIRYA.3	Triticum aestivum subsp. aestivum	CIMMYT			Admixed	0.55556	7.95311	-2.2546	-1.26641	-11.3221
W794	Spring	Cultivar	CM31678-R-4Y-2M-21Y-0M-0MEX	CIANO T 79	Triticum aestivum subsp. aestivum	Mexico			Admixed	10.7138	1.4716	-7.27796	4.55007	-10.5596
W624	Spring	Cultivar	HAAS8676		Triticum aestivum subsp. aestivum	China			Admixed	8.15894	-11.9316	0.708928	1.97471	11.9065
W667	Spring	Cultivar	Cltr12470		Triticum aestivum subsp. aestivum	Brazil, Rio Grande do Sul			Admixed	2.49784	7.24625	1.19187	4.92932	0.262952
W670	Spring	Cultivar	Cltr13775		Triticum aestivum subsp. aestivum	Canada, Manitoba			Admixed	-8.5218	6.70285	-7.31555	10.695	-1.78585
W671	Spring	Cultivar	Cltr13927		Triticum aestivum subsp. aestivum	Mexico, Ciudad de Mexico			Admixed	1.38309	7.80077	-9.24442	8.57154	-3.95416
W672	Spring	Cultivar	Cltr13986		Triticum aestivum subsp. aestivum	United States, Minnesota			Admixed	-8.30903	3.71399	-3.03212	8.88145	-0.565029
W673	Spring	Cultivar	Cltr15284		Triticum aestivum subsp. aestivum	United States, California			Admixed	-0.898436	10.2727	-9.82428	11.6332	-4.32024
W676	Spring	Cultivar	Cltr17414		Triticum aestivum subsp. aestivum	United States, California			Admixed	11.005	-1.71398	-1.21958	-3.09619	-13.005
W677	Spring	Cultivar	Cltr17828		Triticum aestivum subsp. aestivum	United States, Montana			Admixed	6.65151	3.3747	-2.14079	6.48127	-3.35472
W60	Spring	Advanced/improved cultivar	PBW343		Triticum aestivum subsp. aestivum	CIMMYT	NORD DEPREZ/VG9144//KALYANSONA/BLUEBIRD/3/YACO/4/VEERY #5		Admixed	12.4664	-0.889777	0.84565	-9.20371	-13.5627
W66	Spring	Advanced/improved cultivar	CWI29073		Triticum aestivum subsp. aestivum	Australia	CIANO F 67/GALLO		Admixed	-0.35945	-1.85987	-3.67265	0.176251	-22.5366
W69	Spring	Advanced/improved cultivar	CWI78185		Triticum aestivum subsp. aestivum	Mexico	ISWRN-297/2*GABO//MADDEN		Admixed	0.974328	-2.45513	-5.48836	12.1722	-17.3042
W70	Spring	Breeders line	BW36449		Triticum aestivum subsp. aestivum	Mexico	PASTOR/3/ALTAR 84/AEGILOPS SQUARROSA (TAUS)//OPATA M 85		Admixed	-0.0797814	-11.1549	-2.03326	5.74575	-3.67301
W73	Spring	Advanced/improved cultivar	CWI51048		Triticum aestivum subsp. aestivum	Australia			Admixed	2.76126	10.4001	-8.36414	2.95845	-12.2223
W75	Spring	Advanced/improved cultivar	BW35202		Triticum aestivum subsp. aestivum	Canada	NBB134/70M009		Admixed	-1.44156	4.4009	-1.2594	5.29856	-11.457
PBW343	Spring	Advanced/improved cultivar	BW30655		Triticum aestivum subsp. aestivum	CIMMYT	NORD DEPREZ/VG9144//KALYANSONA/BLUEBIRD/3/YACO/4/VEERY #5		Admixed	12.5194	-0.600242	0.765952	-9.27216	-14.0113
PI511874	Spring	Cultivar	Kulin		Triticum aestivum subsp. aestivum	Australia, Western Australia	Bodallin//Gamenya/Inia 66		Admixed	3.51602	-5.04194	-5.86665	6.95036	-22.6393
PI531174	Spring	Cultivar	Qian Feng 1		Triticum aestivum subsp. aestivum	China			Admixed	2.23462	6.8898	-5.94524	7.72516	3.1007
W275	Spring	Cultivar	TCS2	TCS2	Triticum aestivum subsp. aestivum	TDARES			Admixed	-3.21926	4.77539	-7.93637	5.12802	-16.6859
W276	Spring	Cultivar	TC29	TC29	Triticum aestivum subsp. aestivum	TDARES			Admixed	-3.08946	4.44295	-8.70076	3.89851	-18.198
W277	Spring	Cultivar	TC31	TC31	Triticum aestivum subsp. aestivum	TDARES			Admixed	-0.75197	11.388	-8.34428	11.2888	-2.02256
W278	Spring	Cultivar	TC34	TC34	Triticum aestivum subsp. aestivum	TDARES			Admixed	0.702456	6.15295	-7.20908	3.77719	-12.8974
W281	Spring	Cultivar	B1	B1	Triticum aestivum subsp. aestivum	TDARES			Admixed	-2.95138	9.38678	-14.261	-4.92367	-7.38542
I273	Spring	Breeders line			Triticum aestivum subsp. aestivum	TDARES			Admixed	9.25297	-4.80826	1.47414	-9.44235	-13.8007
F6430	Spring	Cultivar			Triticum aestivum subsp. aestivum	TDARES			Admixed	12.7822	-3.74241	-3.05603	8.97338	5.50307
TC34	Spring	Cultivar			Triticum aestivum subsp. aestivum	TDARES			Admixed	0.262166	5.71268	-8.29431	6.06972	-12.1837
TCS2	Spring	Cultivar			Triticum aestivum subsp. aestivum	TDARES			Admixed	-3.43464	4.93853	-8.13835	5.05545	-16.7442
