# Supplementary material for: Patterns of genetic variation and QTLs controlling grain traits in a collection of global wheat germplasm revealed by high-quality SNP markers
Source: BMC Plant Biol. 2022 Sep 22;22:455. doi: 10.1186/s12870-022-03844-x (PMC9494784; doi:10.1186/s12870-022-03844-x)
Supplement: Supplementary file 15 — Additional file 15. [file 12870_2022_3844_MOESM15_ESM.xlsx]

## Sheet: Table S2.1-Markers on same chr.
Table S2.1: Genomic position of 90K SNP markers anchored to the same chromosome on two IWGSC RefSeq assemblies
Illumina iSelect wheat 90K Array		IWGSC RefSeq v1.0	IWGSC RefSeq v2.1	IWGSC RefSeq v1.0	IWGSC RefSeq v2.1
Marker Name	Chromosome	Position (bp)	Position (bp)	Gene ID	Gene ID
BS00023176_51	1A	1145499	1143992	TraesCS1A02G001800	TraesCS1A03G0004000
tplb0051e20_1160	1A	1159824	1158060	TraesCS1A02G001900	TraesCS1A03G0004200
Excalibur_c10657_1280	1A	1174937	1172782	TraesCS1A02G002100	TraesCS1A03G0004400
wsnp_Ex_c10657_17376086	1A	1176337	1174182	TraesCS1A02G002100	TraesCS1A03G0004400
Tdurum_contig75952_351	1A	1189312	1187157	TraesCS1A02G002200	TraesCS1A03G0004500
CAP11_rep_c7878_143	1A	1190606	1188451	TraesCS1A02G002200	TraesCS1A03G0004500
tplb0028p02_562	1A	1208254	1206099	TraesCS1A02G002600LC	TraesCS1A03G0004800LC
Tdurum_contig97729_491	1A	1209907	1207752	TraesCS1A02G002300	TraesCS1A03G0004900
Excalibur_c21898_153	1A	1209986	1207831	TraesCS1A02G002300	TraesCS1A03G0004900
Excalibur_c21898_523	1A	1210356	1208201	TraesCS1A02G002300	TraesCS1A03G0004900
BobWhite_c65478_119	1A	1210875	1208720	TraesCS1A02G002300	TraesCS1A03G0004900
GENE-0014_317	1A	1211006	1208851	TraesCS1A02G002300	TraesCS1A03G0004900
GENE-0014_822	1A	1211050	1208895	TraesCS1A02G002300	TraesCS1A03G0004900
GENE-0014_262	1A	1211057	1208902	TraesCS1A02G002300	TraesCS1A03G0004900
GENE-0014_142	1A	1211141	1208986	TraesCS1A02G002300	TraesCS1A03G0004900
BS00090003_51	1A	1211703	1209548	TraesCS1A02G002300	TraesCS1A03G0004900
Excalibur_c94139_55	1A	1211739	1209584	TraesCS1A02G002300	TraesCS1A03G0004900
BS00022677_51	1A	1211885	1209730	TraesCS1A02G002300	TraesCS1A03G0004900
Tdurum_contig60323_456	1A	1232815	1230660	TraesCS1A02G002500	TraesCS1A03G0005200
Tdurum_contig60323_605	1A	1232964	1230809	TraesCS1A02G002500	TraesCS1A03G0005200
RAC875_c95364_259	1A	1234396	1232241	TraesCS1A02G002500	TraesCS1A03G0005200
Excalibur_c11689_478	1A	1235127	1232972	TraesCS1A02G002500	TraesCS1A03G0005200
Kukri_c18951_853	1A	1235280	1233125	TraesCS1A02G002500	TraesCS1A03G0005200
Kukri_c18951_493	1A	1235828	1233673	TraesCS1A02G002500	TraesCS1A03G0005200
RAC875_c42700_264	1A	1235852	1233697	TraesCS1A02G002500	TraesCS1A03G0005200
BS00093327_51	1A	1336921	1334766	TraesCS1A02G002700	TraesCS1A03G0005600
Excalibur_c9509_1180	1A	1336994	1334839	TraesCS1A02G002700	TraesCS1A03G0005600
IAAV3919	1A	1337356	1335201	TraesCS1A02G002700	TraesCS1A03G0005600
Tdurum_contig44888_837	1A	1337356	1335201	TraesCS1A02G002700	TraesCS1A03G0005600
Kukri_c36351_64	1A	1337616	1335461	TraesCS1A02G002700	TraesCS1A03G0005600
IAAV5306	1A	1339528	1337373	TraesCS1A02G002700	TraesCS1A03G0005600
RAC875_rep_c110533_92	1A	1339530	1337375	TraesCS1A02G002700	TraesCS1A03G0005600
Kukri_rep_c68121_88	1A	1339756	1337601	TraesCS1A02G002700	TraesCS1A03G0005600
BobWhite_c1361_1187	1A	1339768	1337613	TraesCS1A02G002700	TraesCS1A03G0005600
Kukri_c2408_857	1A	1342766	1340611	TraesCS1A02G002700	TraesCS1A03G0005600
Kukri_c2408_890	1A	1342799	1340644	TraesCS1A02G002700	TraesCS1A03G0005600
wsnp_Ra_c11211_18227610	1A	1343611	1341456	TraesCS1A02G002700	TraesCS1A03G0005600
Excalibur_c44612_474	1A	1346498	1344343	TraesCS1A02G002700	TraesCS1A03G0005600
Tdurum_contig35757_161	1A	1346643	1344488	TraesCS1A02G002700	TraesCS1A03G0005600
Kukri_c3888_1478	1A	2156509	3061623
BS00100774_51	1A	2378160	3282258	TraesCS1A02G003800	TraesCS1A03G0012100
BobWhite_c31470_532	1A	2919120	3818765
BS00026456_51	1A	3118324	4111322	TraesCS1A02G005400	TraesCS1A03G0015600
Excalibur_c58555_110	1A	3256255	4249254	TraesCS1A02G005600	TraesCS1A03G0016000
GENE-3142_72	1A	3256629	4249627	TraesCS1A02G005600	TraesCS1A03G0016000
Kukri_c48951_419	1A	3258090	4251089	TraesCS1A02G005600	TraesCS1A03G0016000
Kukri_c7192_399	1A	3381718	4374716	TraesCS1A02G005700	TraesCS1A03G0016200
Kukri_c7192_1077	1A	3382873	4375871	TraesCS1A02G005700	TraesCS1A03G0016200
wsnp_Ex_c12254_19574891	1A	3386405	4379403	TraesCS1A02G005800	TraesCS1A03G0016300
tplb0025b13_2879	1A	3386503	4379501	TraesCS1A02G005800	TraesCS1A03G0016300
tplb0025b13_2687	1A	3386936	4379934	TraesCS1A02G005800	TraesCS1A03G0016300
tplb0025b13_2372	1A	3387617	4380615	TraesCS1A02G005800	TraesCS1A03G0016300
Kukri_c1818_2380	1A	3387764	4380762	TraesCS1A02G005800	TraesCS1A03G0016300
tplb0025b13_2054	1A	3387935	4380933	TraesCS1A02G005800	TraesCS1A03G0016300
tplb0025b13_2033	1A	3387956	4380954	TraesCS1A02G005800	TraesCS1A03G0016300
tplb0025b13_1721	1A	3388635	4381632	TraesCS1A02G005800	TraesCS1A03G0016300
wsnp_Ku_c1818_3557849	1A	3389430	4382428	TraesCS1A02G005800	TraesCS1A03G0016300
wsnp_Ku_c1818_3557408	1A	3390251	4383249	TraesCS1A02G005800	TraesCS1A03G0016300
tplb0025b13_372	1A	3390691	4383689	TraesCS1A02G005800	TraesCS1A03G0016300
tplb0025b13_150	1A	3391831	4384829	TraesCS1A02G005800	TraesCS1A03G0016300
tplb0062i18_102	1A	3447114	4440112	TraesCS1A02G005900	TraesCS1A03G0016400
BobWhite_c4303_524	1A	3448854	4441852	TraesCS1A02G005900	TraesCS1A03G0016400
Excalibur_c72544_414	1A	3450077	4443075	TraesCS1A02G005900	TraesCS1A03G0016400
BS00059422_51	1A	3760728	4748527	TraesCS1A02G010000LC	TraesCS1A03G0019100LC
BS00059424_51	1A	3760750	4748549	TraesCS1A02G010000LC	TraesCS1A03G0019100LC
TA001286-0611-w	1A	3777295	4765848	TraesCS1A02G007200	TraesCS1A03G0019200
BS00023377_51	1A	3847127	4834831	TraesCS1A02G007300	TraesCS1A03G0019600
IACX2941	1A	4047996	5032844	TraesCS1A02G007500	TraesCS1A03G0020600
BS00082566_51	1A	4053449	5038297	TraesCS1A02G007700	TraesCS1A03G0020800
BS00082567_51	1A	4053566	5038414	TraesCS1A02G007700	TraesCS1A03G0020800
BobWhite_c20902_177	1A	4063212	5048061	TraesCS1A02G007900	TraesCS1A03G0021200
BS00023130_51	1A	5024234	6068718	TraesCS1A02G008600	TraesCS1A03G0023800
BS00075315_51	1A	5648798	6837662	TraesCS1A02G009400	TraesCS1A03G0025200
D_contig33959_220	1A	6022884	7211178	TraesCS1A02G009700	TraesCS1A03G0026200
BS00058867_51	1A	6151058	7338706	TraesCS1A02G009900	TraesCS1A03G0027200
BS00110974_51	1A	6153157	7340805	TraesCS1A02G009900	TraesCS1A03G0027200
BS00022296_51	1A	6153189	7340837	TraesCS1A02G009900	TraesCS1A03G0027200
Kukri_rep_c106285_295	1A	6294852	7482500	TraesCS1A02G010100	TraesCS1A03G0027400
Kukri_c8390_547	1A	6322741	7510389	TraesCS1A02G010200	TraesCS1A03G0027600
Kukri_c8390_1102	1A	6323705	7511353	TraesCS1A02G010200	TraesCS1A03G0027600
RAC875_rep_c78638_101	1A	6336848	7524496	TraesCS1A02G010300	TraesCS1A03G0027700
RAC875_c30399_406	1A	6337522	7525170	TraesCS1A02G010400	TraesCS1A03G0027800
BS00026003_51	1A	6339453	7527101	TraesCS1A02G010400	TraesCS1A03G0027800
BS00026002_51	1A	6339505	7527153	TraesCS1A02G010400	TraesCS1A03G0027800
BS00039789_51	1A	6517452	7705100	TraesCS1A02G010900	TraesCS1A03G0028300
Tdurum_contig11679_319	1A	6570241	7886208	TraesCS1A02G011200	TraesCS1A03G0028700
GENE-1118_570	1A	6571347	7887314	TraesCS1A02G011200	TraesCS1A03G0028700
BS00108242_51	1A	6654526	7970493	TraesCS1A02G011300	TraesCS1A03G0029000
BS00108243_51	1A	6654694	7970661	TraesCS1A02G011300	TraesCS1A03G0029000
RAC875_c9457_457	1A	6654815	7970782	TraesCS1A02G011300	TraesCS1A03G0029000
RAC875_c9457_507	1A	6654865	7970832	TraesCS1A02G011300	TraesCS1A03G0029000
RAC875_c9457_788	1A	6655276	7971243	TraesCS1A02G011300	TraesCS1A03G0029000
Kukri_rep_c102231_265	1A	7181881	8529707	TraesCS1A02G012500	TraesCS1A03G0031500
wsnp_Ex_c2868_5292662	1A	7183570	8531396	TraesCS1A02G012500	TraesCS1A03G0031500
wsnp_Ex_c2868_5293115	1A	7184451	8532277	TraesCS1A02G012500	TraesCS1A03G0031500
Ku_c8810_895	1A	7184567	8532393	TraesCS1A02G012500	TraesCS1A03G0031500
Ku_c8810_903	1A	7184575	8532401	TraesCS1A02G012500	TraesCS1A03G0031500
BS00085345_51	1A	7184741	8532567	TraesCS1A02G012500	TraesCS1A03G0031500
wsnp_Ex_c2868_5293485	1A	7184821	8532647	TraesCS1A02G012500	TraesCS1A03G0031500
RAC875_c30657_82	1A	7186031	8533857	TraesCS1A02G012600	TraesCS1A03G0031600
RAC875_c11276_340	1A	7186484	8534310	TraesCS1A02G012600	TraesCS1A03G0031600
BS00022448_51	1A	7275283	8616808	TraesCS1A02G012800	TraesCS1A03G0032000
BS00073243_51	1A	7292714	8633797	TraesCS1A02G013000	TraesCS1A03G0032200
BS00056550_51	1A	7294614	8635697	TraesCS1A02G013000	TraesCS1A03G0032200
BS00050936_51	1A	7332278	8673361	TraesCS1A02G017300LC	TraesCS1A03G0032600LC
BS00068580_51	1A	7536290	8876100	TraesCS1A02G013500	TraesCS1A03G0033300
BS00023201_51	1A	7643152	8982181	TraesCS1A02G013600	TraesCS1A03G0033600
wsnp_CAP11_c710_458019	1A	7657480	8996509	TraesCS1A02G013800	TraesCS1A03G0033900
CAP12_c1632_462	1A	7657609	8996638	TraesCS1A02G013800	TraesCS1A03G0033900
CAP12_c1632_478	1A	7657625	8996654	TraesCS1A02G013800	TraesCS1A03G0033900
wsnp_RFL_Contig4735_5673999	1A	7658314	8997343	TraesCS1A02G013800	TraesCS1A03G0033900
BS00079769_51	1A	7658612	8997641	TraesCS1A02G013800	TraesCS1A03G0033900
BS00022355_51	1A	7658729	8997758	TraesCS1A02G013800	TraesCS1A03G0033900
Excalibur_rep_c67141_73	1A	7659586	8998615	TraesCS1A02G013800	TraesCS1A03G0033900
Kukri_c2332_1093	1A	7660066	8999095	TraesCS1A02G013800	TraesCS1A03G0033900
RAC875_c19569_849	1A	7660264	8999293	TraesCS1A02G013800	TraesCS1A03G0033900
RAC875_c19569_765	1A	7660348	8999377	TraesCS1A02G013800	TraesCS1A03G0033900
CAP7_c2672_212	1A	8238509	9577268	TraesCS1A02G015100	TraesCS1A03G0036900
Excalibur_c51270_185	1A	8238652	9577411	TraesCS1A02G015100	TraesCS1A03G0036900
BobWhite_s64416_94	1A	8239352	9578111	TraesCS1A02G015100	TraesCS1A03G0036900
Kukri_c37212_1286	1A	8242653	9581412	TraesCS1A02G015200	TraesCS1A03G0037000
RFL_Contig1027_442	1A	8244156	9582915	TraesCS1A02G015200	TraesCS1A03G0037000
Excalibur_c6154_413	1A	8249660	9588419	TraesCS1A02G015300	TraesCS1A03G0037100
Kukri_c24454_286	1A	8250922	9589681	TraesCS1A02G015300	TraesCS1A03G0037100
RAC875_c4805_330	1A	8251050	9589809	TraesCS1A02G015300	TraesCS1A03G0037100
CAP8_c2499_173	1A	8251072	9589831	TraesCS1A02G015300	TraesCS1A03G0037100
RAC875_c40640_180	1A	8296816	9635575	TraesCS1A02G015600	TraesCS1A03G0037600
Excalibur_c71158_54	1A	8296948	9635707	TraesCS1A02G015600	TraesCS1A03G0037600
Excalibur_c71158_117	1A	8297011	9635770	TraesCS1A02G015600	TraesCS1A03G0037600
Kukri_c82615_228	1A	8297077	9635836	TraesCS1A02G015600	TraesCS1A03G0037600
Ra_c2904_122	1A	8327231	9665990	TraesCS1A02G015900	TraesCS1A03G0037900
Ra_c2904_202	1A	8327311	9666070	TraesCS1A02G015900	TraesCS1A03G0037900
Ex_c3229_2181	1A	8327617	9666376	TraesCS1A02G015900	TraesCS1A03G0037900
wsnp_Ex_c6420_11162653	1A	8328594	9667353	TraesCS1A02G015900	TraesCS1A03G0037900
Ku_c183_1811	1A	8328919	9667678	TraesCS1A02G015900	TraesCS1A03G0037900
wsnp_Ku_c183_358844	1A	8329287	9668046	TraesCS1A02G015900	TraesCS1A03G0037900
wsnp_Ex_c57982_59470152	1A	8329389	9668148	TraesCS1A02G015900	TraesCS1A03G0037900
Ex_c57982_980	1A	8329647	9668406	TraesCS1A02G015900	TraesCS1A03G0037900
Excalibur_c11330_695	1A	8631594	9968900	TraesCS1A02G016200	TraesCS1A03G0038800
RAC875_c19183_306	1A	8632433	9969739	TraesCS1A02G016200	TraesCS1A03G0038800
RAC875_c1710_376	1A	9103721	10438328	TraesCS1A02G016800	TraesCS1A03G0039400
RAC875_rep_c72805_651	1A	9105169	10439776	TraesCS1A02G016900	TraesCS1A03G0039500
RAC875_rep_c104335_293	1A	9107936	10442543	TraesCS1A02G016900	TraesCS1A03G0039500
Excalibur_c5139_198	1A	9110343	10444950	TraesCS1A02G016900	TraesCS1A03G0039500
Excalibur_c5139_150	1A	9110391	10444998	TraesCS1A02G016900	TraesCS1A03G0039500
IAAV892	1A	9122600	10457207	TraesCS1A02G017000	TraesCS1A03G0039600
Excalibur_c82557_201	1A	9122998	10457605	TraesCS1A02G017000	TraesCS1A03G0039600
BobWhite_c39996_85	1A	9156654	10491261	TraesCS1A02G017300	TraesCS1A03G0040000
BobWhite_c20934_450	1A	9355543	10725262	TraesCS1A02G017900	TraesCS1A03G0041900
BobWhite_c20934_397	1A	9355596	10725315	TraesCS1A02G017900	TraesCS1A03G0041900
wsnp_Ku_c13229_21142792	1A	9358688	10728407
Excalibur_s113077_141	1A	9362684	10732403	TraesCS1A02G018000	TraesCS1A03G0042000
BobWhite_c1137_1369	1A	9363151	10732870	TraesCS1A02G018000	TraesCS1A03G0042000
BobWhite_c1137_1405	1A	9363187	10732906	TraesCS1A02G018000	TraesCS1A03G0042000
RAC875_c27865_534	1A	9363227	10732946	TraesCS1A02G018000	TraesCS1A03G0042000
BS00069278_51	1A	9476747	10846466	TraesCS1A02G018300	TraesCS1A03G0042600
BS00074510_51	1A	9544498	10914217	TraesCS1A02G018400	TraesCS1A03G0042800
BS00074511_51	1A	9544521	10914240	TraesCS1A02G018400	TraesCS1A03G0042800
BobWhite_c863_1064	1A	9549296	10919015	TraesCS1A02G018500	TraesCS1A03G0042900
IAAV7479	1A	9549402	10919121	TraesCS1A02G018500	TraesCS1A03G0042900
BobWhite_rep_c52088_322	1A	9554067	10923786	TraesCS1A02G018600	TraesCS1A03G0043100
BobWhite_rep_c49343_878	1A	9556253	10925972	TraesCS1A02G018600	TraesCS1A03G0043100
JD_c49343_475	1A	9556656	10926375	TraesCS1A02G018600	TraesCS1A03G0043100
JD_c49343_430	1A	9556701	10926420	TraesCS1A02G018600	TraesCS1A03G0043100
BS00022943_51	1A	9579689	10949408	TraesCS1A02G018900	TraesCS1A03G0043500
Tdurum_contig68827_61	1A	9579689	10949408	TraesCS1A02G018900	TraesCS1A03G0043500
Tdurum_contig68827_118	1A	9579746	10949465	TraesCS1A02G018900	TraesCS1A03G0043500
Kukri_c46939_83	1A	9579783	10949502	TraesCS1A02G018900	TraesCS1A03G0043500
Kukri_c29655_239	1A	9579907	10949626	TraesCS1A02G018900	TraesCS1A03G0043500
RFL_Contig5637_1008	1A	9580120	10949839	TraesCS1A02G018900	TraesCS1A03G0043500
Excalibur_c63663_93	1A	9587076	10956795	TraesCS1A02G019000	TraesCS1A03G0043600
BobWhite_c2092_519	1A	9587091	10956810	TraesCS1A02G019000	TraesCS1A03G0043600
Kukri_c87556_380	1A	9643605	11013325	TraesCS1A02G019200	TraesCS1A03G0044000
GENE-4832_103	1A	9643692	11013412	TraesCS1A02G019200	TraesCS1A03G0044000
BS00003595_51	1A	9979793	11349500	TraesCS1A02G020000	TraesCS1A03G0045700
Jagger_c6846_109	1A	9980750	11350457	TraesCS1A02G020000	TraesCS1A03G0045700
BS00108351_51	1A	9980771	11350478	TraesCS1A02G020000	TraesCS1A03G0045700
RAC875_rep_c101110_474	1A	9980785	11350492	TraesCS1A02G020000	TraesCS1A03G0045700
RAC875_rep_c101110_563	1A	9980874	11350581	TraesCS1A02G020000	TraesCS1A03G0045700
Kukri_c24962_123	1A	9981076	11350783	TraesCS1A02G020000	TraesCS1A03G0045700
BS00025755_51	1A	9985220	11354927	TraesCS1A02G020100	TraesCS1A03G0045800
tplb0053o08_2004	1A	10048700	11418329	TraesCS1A02G020300	TraesCS1A03G0046100
Kukri_c29150_143	1A	10052788	11422417	TraesCS1A02G020400	TraesCS1A03G0046200
Excalibur_c114401_105	1A	10054266	11423895	TraesCS1A02G020400	TraesCS1A03G0046200
RAC875_c18640_821	1A	10054563	11424192	TraesCS1A02G020400	TraesCS1A03G0046200
RAC875_c75971_295	1A	10055430	11425059	TraesCS1A02G020400	TraesCS1A03G0046200
RAC875_c75971_349	1A	10055484	11425113	TraesCS1A02G020400	TraesCS1A03G0046200
Excalibur_c49234_475	1A	10055658	11425287	TraesCS1A02G020400	TraesCS1A03G0046200
Excalibur_c9196_313	1A	10067446	11437052	TraesCS1A02G020500	TraesCS1A03G0046300
Tdurum_contig43943_1165	1A	10067446	11437052	TraesCS1A02G020500	TraesCS1A03G0046300
GENE-0172_551	1A	10067809	11437415	TraesCS1A02G020500	TraesCS1A03G0046300
Ku_c11447_931	1A	10068414	11438020	TraesCS1A02G020500	TraesCS1A03G0046300
Tdurum_contig68637_256	1A	10068823	11438429	TraesCS1A02G020500	TraesCS1A03G0046300
Tdurum_contig43943_56	1A	10068932	11438538	TraesCS1A02G020500	TraesCS1A03G0046300
CAP11_c2581_302	1A	10069836	11439442	TraesCS1A02G020600	TraesCS1A03G0046500
CAP8_c2448_355	1A	10069891	11439497	TraesCS1A02G020600	TraesCS1A03G0046500
CAP7_c8902_121	1A	10070284	11439890	TraesCS1A02G020600	TraesCS1A03G0046500
Tdurum_contig14847_144	1A	10070374	11439980	TraesCS1A02G020600	TraesCS1A03G0046500
Excalibur_c97691_225	1A	10127683	11496591	TraesCS1A02G020800	TraesCS1A03G0046900
BS00081035_51	1A	10136114	11505022	TraesCS1A02G021000	TraesCS1A03G0047200
Ra_c28932_543	1A	10469384	11834730	TraesCS1A02G021700	TraesCS1A03G0048900
BS00008803_51	1A	10607103	11994351	TraesCS1A02G022000	TraesCS1A03G0049300
RAC875_c5831_1486	1A	10969929	12359692	TraesCS1A02G022500	TraesCS1A03G0050800
Tdurum_contig26035_231	1A	11571726	12956724	TraesCS1A02G023400	TraesCS1A03G0053400
RAC875_c57939_78	1A	11571881	12956879	TraesCS1A02G023400	TraesCS1A03G0053400
RAC875_c57939_175	1A	11571978	12956976	TraesCS1A02G023400	TraesCS1A03G0053400
BS00022304_51	1A	11633886	13018897	TraesCS1A02G023600	TraesCS1A03G0053800
BS00022288_51	1A	11633940	13018951	TraesCS1A02G023600	TraesCS1A03G0053800
BS00110945_51	1A	11633947	13018958	TraesCS1A02G023600	TraesCS1A03G0053800
Kukri_c34536_373	1A	11663168	13048013	TraesCS1A02G023800	TraesCS1A03G0054100
Kukri_c34536_259	1A	11663282	13048127	TraesCS1A02G023800	TraesCS1A03G0054100
GENE-0387_795	1A	11663599	13048444	TraesCS1A02G023800	TraesCS1A03G0054100
GENE-0387_823	1A	11663619	13048464	TraesCS1A02G023800	TraesCS1A03G0054100
Excalibur_c11848_919	1A	11664878	13049723	TraesCS1A02G023800	TraesCS1A03G0054100
CAP7_c4907_299	1A	11665226	13050071	TraesCS1A02G023800	TraesCS1A03G0054100
CAP7_c3299_316	1A	11665248	13050093	TraesCS1A02G023800	TraesCS1A03G0054100
CAP7_c3299_342	1A	11665274	13050119	TraesCS1A02G023800	TraesCS1A03G0054100
BS00074341_51	1A	11722330	13103848
Kukri_c5715_141	1A	11819683	13200862	TraesCS1A02G024200	TraesCS1A03G0054900
RAC875_rep_c70613_78	1A	11933926	13310073	TraesCS1A02G029000LC	TraesCS1A03G0055300LC
IAAV6115	1A	11934211	13310357	TraesCS1A02G029000LC	TraesCS1A03G0055300LC
TA002993-0179-w	1A	11934218	13310364	TraesCS1A02G029000LC	TraesCS1A03G0055300LC
BS00083340_51	1A	11934358	13310504	TraesCS1A02G029000LC	TraesCS1A03G0055300LC
wsnp_Ex_c38203_45790396	1A	11934920	13311066	TraesCS1A02G029000LC	TraesCS1A03G0055300LC
Excalibur_c44883_1846	1A	11935542	13311688	TraesCS1A02G029000LC	TraesCS1A03G0055300LC
Kukri_rep_c69910_1153	1A	11937627	13313773	TraesCS1A02G029000LC	TraesCS1A03G0055300LC
RAC875_c22821_479	1A	12004001	13446225	TraesCS1A02G024400	TraesCS1A03G0055800
RAC875_c22821_542	1A	12004064	13446288	TraesCS1A02G024400	TraesCS1A03G0055800
RAC875_c25125_210	1A	12093324	13535137	TraesCS1A02G024500	TraesCS1A03G0056400
RAC875_c34888_65	1A	12093366	13535179	TraesCS1A02G024500	TraesCS1A03G0056400
RAC875_c16352_326	1A	12097540	13539353	TraesCS1A02G024600	TraesCS1A03G0056500
BobWhite_c18592_327	1A	12098032	13539845	TraesCS1A02G024600	TraesCS1A03G0056500
BS00022701_51	1A	12098742	13540555	TraesCS1A02G024700	TraesCS1A03G0056600
BobWhite_c6558_234	1A	12098848	13540661	TraesCS1A02G024700	TraesCS1A03G0056600
RAC875_c33470_345	1A	12099909	13541722	TraesCS1A02G024700	TraesCS1A03G0056600
Excalibur_c44754_312	1A	12142438	13583749	TraesCS1A02G025100	TraesCS1A03G0057500
BS00022667_51	1A	12157317	13598628	TraesCS1A02G025200	TraesCS1A03G0057600
Tdurum_contig44809_1626	1A	12303663	13743278	TraesCS1A02G025600	TraesCS1A03G0059400
Kukri_c4126_240	1A	12303743	13743358	TraesCS1A02G025600	TraesCS1A03G0059400
Kukri_c4126_208	1A	12303775	13743390	TraesCS1A02G025600	TraesCS1A03G0059400
IACX11001	1A	12303846	13743461	TraesCS1A02G025600	TraesCS1A03G0059400
Kukri_c2121_1994	1A	12304546	13744161	TraesCS1A02G025600	TraesCS1A03G0059400
wsnp_Ex_c4876_8692849	1A	12305116	13744731	TraesCS1A02G025600	TraesCS1A03G0059400
wsnp_Ex_c4876_8692783	1A	12305182	13744797	TraesCS1A02G025600	TraesCS1A03G0059400
Kukri_c2121_1334	1A	12305206	13744821	TraesCS1A02G025600	TraesCS1A03G0059400
wsnp_JD_c7522_8606553	1A	12305206	13744821	TraesCS1A02G025600	TraesCS1A03G0059400
Ku_c2121_1232	1A	12305308	13744923	TraesCS1A02G025600	TraesCS1A03G0059400
Ex_c4876_1221	1A	12305338	13744953	TraesCS1A02G025600	TraesCS1A03G0059400
BS00023485_51	1A	12306127	13745742	TraesCS1A02G025600	TraesCS1A03G0059400
Ex_c28368_426	1A	12313253	13752868	TraesCS1A02G025700	TraesCS1A03G0059500
Excalibur_c25175_512	1A	12313454	13753069	TraesCS1A02G025700	TraesCS1A03G0059500
BS00077350_51	1A	12364395	13803722	TraesCS1A02G025900	TraesCS1A03G0059700
BS00077351_51	1A	12364396	13803723	TraesCS1A02G025900	TraesCS1A03G0059700
wsnp_Ex_c7705_13139890	1A	12367967	13807294	TraesCS1A02G025900	TraesCS1A03G0059700
tplb0061f07_961	1A	12368783	13808110	TraesCS1A02G025900	TraesCS1A03G0059700
wsnp_Ex_c7965_13519586	1A	12368783	13808110	TraesCS1A02G025900	TraesCS1A03G0059700
wsnp_Ku_c3097_5801027	1A	12369360	13808687	TraesCS1A02G025900	TraesCS1A03G0059700
BS00103478_51	1A	12369432	13808759	TraesCS1A02G025900	TraesCS1A03G0059700
wsnp_Ex_c7965_13520238	1A	12369432	13808759	TraesCS1A02G025900	TraesCS1A03G0059700
Ku_c4823_673	1A	12411382	13850373	TraesCS1A02G032100LC	TraesCS1A03G0060200LC
Tdurum_contig42479_1254	1A	12504276	13941377	TraesCS1A02G026200	TraesCS1A03G0060600
Tdurum_contig42479_1624	1A	12504646	13941747	TraesCS1A02G026200	TraesCS1A03G0060600
Ex_c1137_758	1A	12504768	13941869	TraesCS1A02G026200	TraesCS1A03G0060600
Ex_c1137_759	1A	12504769	13941870	TraesCS1A02G026200	TraesCS1A03G0060600
Tdurum_contig42479_2158	1A	12505180	13942281	TraesCS1A02G026200	TraesCS1A03G0060600
wsnp_Ex_c1137_2182795	1A	12505577	13942678	TraesCS1A02G026200	TraesCS1A03G0060600
Tdurum_contig42479_3110	1A	12506132	13943233	TraesCS1A02G026200	TraesCS1A03G0060600
wsnp_Ex_c1137_2183772	1A	12506554	13943655	TraesCS1A02G026200	TraesCS1A03G0060600
Tdurum_contig42479_3800	1A	12506822	13943923	TraesCS1A02G026200	TraesCS1A03G0060600
Jagger_rep_c10343_173	1A	12585383	14022042	TraesCS1A02G026400	TraesCS1A03G0061000
BS00065909_51	1A	12585728	14022387	TraesCS1A02G026400	TraesCS1A03G0061000
BobWhite_c685_1231	1A	12590201	14026860	TraesCS1A02G026400	TraesCS1A03G0061000
BobWhite_s66792_249	1A	12590413	14027072	TraesCS1A02G026400	TraesCS1A03G0061000
RAC875_c20875_753	1A	12590624	14027283	TraesCS1A02G026400	TraesCS1A03G0061000
BS00074370_51	1A	12769856	14237685	TraesCS1A02G027000	TraesCS1A03G0062100
BS00074369_51	1A	12769898	14237727	TraesCS1A02G027000	TraesCS1A03G0062100
BobWhite_c27474_65	1A	12916298	14384127	TraesCS1A02G027200	TraesCS1A03G0062700
BobWhite_c27474_124	1A	12916455	14384284	TraesCS1A02G027200	TraesCS1A03G0062700
BobWhite_c27474_154	1A	12916485	14384314	TraesCS1A02G027200	TraesCS1A03G0062700
Excalibur_c48152_818	1A	13083947	14551587	TraesCS1A02G027600	TraesCS1A03G0063500
Excalibur_c48152_563	1A	13084202	14551842	TraesCS1A02G027600	TraesCS1A03G0063500
Kukri_c13513_878	1A	13086299	14553939	TraesCS1A02G027600	TraesCS1A03G0063500
Kukri_c41943_535	1A	13230954	14705572	TraesCS1A02G027800	TraesCS1A03G0064100
Kukri_c964_1482	1A	13350591	14888953	TraesCS1A02G028500	TraesCS1A03G0065300
RAC875_c1852_709	1A	13453912	14992274	TraesCS1A02G028700	TraesCS1A03G0065600
RAC875_c50463_808	1A	13569665	15108027	TraesCS1A02G028900	TraesCS1A03G0065900
RAC875_c7031_488	1A	13573517	15111879	TraesCS1A02G028900	TraesCS1A03G0065900
RAC875_c13855_882	1A	13663374	15201706	TraesCS1A02G029100	TraesCS1A03G0066200
Kukri_rep_c113971_162	1A	13663863	15202195	TraesCS1A02G029100	TraesCS1A03G0066200
Excalibur_c23515_1177	1A	13665688	15204020	TraesCS1A02G029100	TraesCS1A03G0066200
wsnp_Ex_c19717_28713417	1A	13670749	15209081	TraesCS1A02G029200	TraesCS1A03G0066300
wsnp_Ku_c5756_10191339	1A	13671947	15210279	TraesCS1A02G029200	TraesCS1A03G0066300
Excalibur_c7252_840	1A	13673697	15212029	TraesCS1A02G029200	TraesCS1A03G0066300
RAC875_c14185_58	1A	13673733	15212065	TraesCS1A02G029200	TraesCS1A03G0066300
wsnp_Ex_c7252_12453079	1A	13673871	15212203	TraesCS1A02G029200	TraesCS1A03G0066300
wsnp_Ex_c7252_12452995	1A	13673955	15212287	TraesCS1A02G029200	TraesCS1A03G0066300
BS00079071_51	1A	13761856	15300188	TraesCS1A02G029300	TraesCS1A03G0066600
BobWhite_c1265_247	1A	13763020	15301352	TraesCS1A02G029300	TraesCS1A03G0066600
IACX6155	1A	13767613	15305945	TraesCS1A02G029300	TraesCS1A03G0066600
IAAV3809	1A	13767634	15305966	TraesCS1A02G029300	TraesCS1A03G0066600
RAC875_c23587_548	1A	13767640	15305972	TraesCS1A02G029300	TraesCS1A03G0066600
Excalibur_c20921_163	1A	13767694	15306026	TraesCS1A02G029300	TraesCS1A03G0066600
RAC875_c23587_447	1A	13767740	15306072	TraesCS1A02G029300	TraesCS1A03G0066600
RAC875_c23587_271	1A	13768014	15306346	TraesCS1A02G029300	TraesCS1A03G0066600
BS00081680_51	1A	13768044	15306376	TraesCS1A02G029300	TraesCS1A03G0066600
BS00081682_51	1A	13768099	15306431	TraesCS1A02G029300	TraesCS1A03G0066600
BS00101309_51	1A	13861580	15399912	TraesCS1A02G029800	TraesCS1A03G0067500
CAP7_c3847_204	1A	13861680	15400012	TraesCS1A02G029800	TraesCS1A03G0067500
Tdurum_contig75476_167	1A	13979501	15517833	TraesCS1A02G030000	TraesCS1A03G0068100
CAP11_c65_237	1A	13980049	15518381	TraesCS1A02G030000	TraesCS1A03G0068100
Tdurum_contig75476_721	1A	13980147	15518479	TraesCS1A02G030000	TraesCS1A03G0068100
BS00098484_51	1A	14046420	15584752	TraesCS1A02G030100	TraesCS1A03G0068200
Tdurum_contig83113_134	1A	14056065	15594397	TraesCS1A02G030100	TraesCS1A03G0068200
BS00022443_51	1A	14077803	15616135	TraesCS1A02G030300	TraesCS1A03G0068500
Tdurum_contig40655_227	1A	14132889	15671221	TraesCS1A02G036500LC	TraesCS1A03G0068900LC
Excalibur_c105151_200	1A	14143271	15681603	TraesCS1A02G030500	TraesCS1A03G0069000
Kukri_rep_c108031_378	1A	14143316	15681648	TraesCS1A02G030500	TraesCS1A03G0069000
Tdurum_contig52332_94	1A	14143732	15682064	TraesCS1A02G030600	TraesCS1A03G0069100
IAAV7856	1A	14143831	15682163	TraesCS1A02G030600	TraesCS1A03G0069100
BS00022977_51	1A	14163002	15701334	TraesCS1A02G030700	TraesCS1A03G0069300
Tdurum_contig50845_215	1A	14163002	15701334	TraesCS1A02G030700	TraesCS1A03G0069300
BS00100287_51	1A	14163051	15701383	TraesCS1A02G030700	TraesCS1A03G0069300
Tdurum_contig50845_82	1A	14163135	15701467	TraesCS1A02G030700	TraesCS1A03G0069300
Excalibur_c20777_428	1A	14196146	15734478	TraesCS1A02G037210LC	TraesCS1A03G0070000LC
BS00026453_51	1A	14253976	15792493	TraesCS1A02G030900	TraesCS1A03G0070300
BS00078401_51	1A	14255910	15794427	TraesCS1A02G030900	TraesCS1A03G0070300
BS00077492_51	1A	14360213	15898631
BS00110358_51	1A	14361000	15899418
Tdurum_contig78972_251	1A	14507567	16042981	TraesCS1A02G031200	TraesCS1A03G0070800
RFL_Contig1118_65	1A	14520026	16055178	TraesCS1A02G031300	TraesCS1A03G0070900
RFL_Contig1118_1073	1A	14521034	16056186	TraesCS1A02G031300	TraesCS1A03G0070900
CAP7_c1645_359	1A	14521538	16056690	TraesCS1A02G031300	TraesCS1A03G0070900
RAC875_c41481_283	1A	15182548	16711968
Kukri_c8592_121	1A	15430785	17316734	TraesCS1A02G033000	TraesCS1A03G0073700
GENE-3569_500	1A	15431071	17317020	TraesCS1A02G033000	TraesCS1A03G0073700
BobWhite_c1890_712	1A	15435210	17321159	TraesCS1A02G033000	TraesCS1A03G0073700
RAC875_c54245_88	1A	15438673	17324622	TraesCS1A02G033100	TraesCS1A03G0073800
Tdurum_contig61492_458	1A	15438673	17324622	TraesCS1A02G033100	TraesCS1A03G0073800
Tdurum_contig61492_684	1A	15438899	17324848	TraesCS1A02G033100	TraesCS1A03G0073800
D_GA8KES402HLZBX_181	1A	16029344	17913349	TraesCS1A02G039600LC	TraesCS1A03G0074900LC
BS00082266_51	1A	16375098	18255735	TraesCS1A02G033501	TraesCS1A03G0075700
BS00022472_51	1A	16375148	18255785	TraesCS1A02G033501	TraesCS1A03G0075700
BS00064536_51	1A	16389643	18270280	TraesCS1A02G033500	TraesCS1A03G0076000
BS00003761_51	1A	16390756	18271393	TraesCS1A02G033500	TraesCS1A03G0076000
IACX5892	1A	16390756	18271393	TraesCS1A02G033500	TraesCS1A03G0076000
wsnp_BF200531A_Ta_2_1	1A	16434515	18314483	TraesCS1A02G033800	TraesCS1A03G0076700
D_GA8KES402HUUGV_172	1A	16434987	18314955	TraesCS1A02G033800	TraesCS1A03G0076700
IAAV1469	1A	18486532	20347914	TraesCS1A02G035300	TraesCS1A03G0081600
RAC875_c59712_105	1A	18486646	20348028	TraesCS1A02G035300	TraesCS1A03G0081600
Excalibur_c31869_685	1A	18486918	20348300	TraesCS1A02G035300	TraesCS1A03G0081600
BS00022738_51	1A	20094316	21988135	TraesCS1A02G036100	TraesCS1A03G0084400
BobWhite_c46501_92	1A	20094363	21988182	TraesCS1A02G036100	TraesCS1A03G0084400
Tdurum_contig11756_458	1A	20094465	21988284	TraesCS1A02G036100	TraesCS1A03G0084400
Excalibur_c24303_1145	1A	20094503	21988322	TraesCS1A02G036100	TraesCS1A03G0084400
Tdurum_contig11756_264	1A	20094659	21988478	TraesCS1A02G036100	TraesCS1A03G0084400
BobWhite_c6347_307	1A	20158213	22051795	TraesCS1A02G036200	TraesCS1A03G0084800
Kukri_c18434_200	1A	20183329	22076911	TraesCS1A02G036300	TraesCS1A03G0085000
BS00039749_51	1A	20889641	22774082	TraesCS1A02G037300	TraesCS1A03G0089000
RAC875_c37934_225	1A	20977363	22861324	TraesCS1A02G037900	TraesCS1A03G0090000
RAC875_c37934_285	1A	20977423	22861384	TraesCS1A02G037900	TraesCS1A03G0090000
Jagger_c3429_157	1A	20977438	22861399	TraesCS1A02G037900	TraesCS1A03G0090000
Kukri_rep_c81545_195	1A	20977751	22861712	TraesCS1A02G037900	TraesCS1A03G0090000
BS00107852_51	1A	20979979	22863940	TraesCS1A02G037900	TraesCS1A03G0090000
IACX1066	1A	21025032	22908685	TraesCS1A02G038300	TraesCS1A03G0090900
wsnp_Ex_c64327_63176640	1A	21043117	22926769	TraesCS1A02G038400	TraesCS1A03G0091000
Kukri_c67721_342	1A	21281998	23224707	TraesCS1A02G039100	TraesCS1A03G0093300
Kukri_c67721_184	1A	21282156	23224865	TraesCS1A02G039100	TraesCS1A03G0093300
Excalibur_c55677_217	1A	21626746	23562397	TraesCS1A02G039400	TraesCS1A03G0094000
IAAV3168	1A	21626816	23562467	TraesCS1A02G039400	TraesCS1A03G0094000
Kukri_c16760_1086	1A	21634763	23570550	TraesCS1A02G052700LC	TraesCS1A03G0094200LC
RAC875_c13012_174	1A	22287591	24224356	TraesCS1A02G040400	TraesCS1A03G0096400
RAC875_c13012_1598	1A	22289730	24226495	TraesCS1A02G040400	TraesCS1A03G0096400
GENE-0321_427	1A	22295787	24232552	TraesCS1A02G040600	TraesCS1A03G0096700
GENE-0321_364	1A	22295842	24232607	TraesCS1A02G040600	TraesCS1A03G0096700
Excalibur_rep_c92985_510	1A	22296638	24233403	TraesCS1A02G040600	TraesCS1A03G0096700
IAAV7634	1A	22299031	24235796	TraesCS1A02G040600	TraesCS1A03G0096700
BS00022458_51	1A	22615304	24552404	TraesCS1A02G041100	TraesCS1A03G0098000
Kukri_c2464_592	1A	22615773	24552873	TraesCS1A02G041100	TraesCS1A03G0098000
Kukri_c2464_560	1A	22615805	24552905	TraesCS1A02G041100	TraesCS1A03G0098000
Excalibur_c10065_411	1A	22615834	24552934	TraesCS1A02G041100	TraesCS1A03G0098000
BS00004033_51	1A	22656710	24593359	TraesCS1A02G041400	TraesCS1A03G0098700
Ex_c3941_906	1A	23130893	25066605	TraesCS1A02G042500	TraesCS1A03G0100900
Excalibur_c3941_537	1A	23131262	25066974	TraesCS1A02G042500	TraesCS1A03G0100900
RAC875_c34173_198	1A	23179579	25114931	TraesCS1A02G056600LC	TraesCS1A03G0101300LC
Excalibur_c50356_899	1A	23180597	25115949	TraesCS1A02G056600LC	TraesCS1A03G0101300LC
Tdurum_contig34049_172	1A	23181104	25116456	TraesCS1A02G056600LC	TraesCS1A03G0101300LC
Tdurum_contig34049_100	1A	23181176	25116528	TraesCS1A02G056600LC	TraesCS1A03G0101300LC
Tdurum_contig60037_441	1A	23966437	26026947	TraesCS1A02G043200	TraesCS1A03G0103400
GENE-3956_91	1A	23966895	26027405	TraesCS1A02G043200	TraesCS1A03G0103400
BS00078982_51	1A	24247379	26306578	TraesCS1A02G043500	TraesCS1A03G0104100
IACX20627	1A	24320176	26379041	TraesCS1A02G043600	TraesCS1A03G0104200
BS00105601_51	1A	24321355	26380220	TraesCS1A02G043600	TraesCS1A03G0104200
wsnp_Ex_c48087_53105842	1A	24943668	27000549	TraesCS1A02G044200	TraesCS1A03G0105900
IAAV3527	1A	24944122	27001003	TraesCS1A02G044200	TraesCS1A03G0105900
wsnp_Ku_rep_c101175_88380491	1A	24944403	27001284	TraesCS1A02G044200	TraesCS1A03G0105900
wsnp_Ex_c10783_17555091	1A	25543187	27652272	TraesCS1A02G044500	TraesCS1A03G0106500
CAP7_c3250_98	1A	25544241	27653326	TraesCS1A02G044500	TraesCS1A03G0106500
Kukri_c16098_95	1A	25544603	27653688	TraesCS1A02G044500	TraesCS1A03G0106500
wsnp_Ex_c10783_17554146	1A	25544603	27653688	TraesCS1A02G044500	TraesCS1A03G0106500
CAP7_c4833_141	1A	25545972	27655057	TraesCS1A02G044600	TraesCS1A03G0106600
CAP7_c4833_55	1A	25546058	27655143	TraesCS1A02G044600	TraesCS1A03G0106600
wsnp_Ku_c42878_50516167	1A	25708710	27853568	TraesCS1A02G044800	TraesCS1A03G0107200
Kukri_c57586_190	1A	25791401	27936259	TraesCS1A02G045000	TraesCS1A03G0107400
Kukri_c7436_2259	1A	26958877	29100774	TraesCS1A02G045300	TraesCS1A03G0108300
wsnp_Ex_c5323_9408829	1A	26960753	29102650	TraesCS1A02G045300	TraesCS1A03G0108300
GENE-0074_370	1A	26961234	29103131	TraesCS1A02G045300	TraesCS1A03G0108300
GENE-0074_455	1A	26961317	29103214	TraesCS1A02G045300	TraesCS1A03G0108300
RAC875_c8245_272	1A	26961620	29103517	TraesCS1A02G045300	TraesCS1A03G0108300
RAC875_c8245_192	1A	26961700	29103597	TraesCS1A02G045300	TraesCS1A03G0108300
IAAV1312	1A	27249709	29391054	TraesCS1A02G045700	TraesCS1A03G0109100
RAC875_c16820_419	1A	27253549	29394894	TraesCS1A02G045700	TraesCS1A03G0109100
Excalibur_c25050_372	1A	27260838	29402183	TraesCS1A02G045800	TraesCS1A03G0109300
BS00063392_51	1A	27362514	29503859	TraesCS1A02G046100	TraesCS1A03G0110200
wsnp_Ku_c11896_19337444	1A	27362753	29504098	TraesCS1A02G046100	TraesCS1A03G0110200
wsnp_BF484606A_Ta_2_3	1A	27755795	29896200	TraesCS1A02G046300	TraesCS1A03G0110900
BobWhite_c23763_350	1A	28361226	30502699	TraesCS1A02G046400	TraesCS1A03G0111400
Kukri_c13136_1363	1A	28614097	30754730	TraesCS1A02G046500	TraesCS1A03G0111500
Excalibur_c7026_2635	1A	28620484	30760797	TraesCS1A02G046500	TraesCS1A03G0111500
RAC875_c14926_589	1A	28623752	30764065	TraesCS1A02G046600	TraesCS1A03G0111700
Tdurum_contig11661_598	1A	28625130	30765443	TraesCS1A02G046600	TraesCS1A03G0111700
BobWhite_c4328_1345	1A	28626883	30767196	TraesCS1A02G063000LC	TraesCS1A03G0111600LC
BS00011787_51	1A	28757527	30900872	TraesCS1A02G047000	TraesCS1A03G0112500
IAAV3057	1A	28757542	30900887	TraesCS1A02G047000	TraesCS1A03G0112500
Kukri_c22508_119	1A	28757899	30901244	TraesCS1A02G047000	TraesCS1A03G0112500
Tdurum_contig13937_1782	1A	29191079	31333607	TraesCS1A02G047200	TraesCS1A03G0114300
Kukri_c12534_559	1A	29191223	31333751	TraesCS1A02G047200	TraesCS1A03G0114300
wsnp_Ra_c26191_35761997	1A	29191797	31334325	TraesCS1A02G047200	TraesCS1A03G0114300
BS00064263_51	1A	29611146	31748515	TraesCS1A02G047500	TraesCS1A03G0114700
Tdurum_contig8382_300	1A	29611921	31749290	TraesCS1A02G047500	TraesCS1A03G0114700
BS00063679_51	1A	29801435	31938005	TraesCS1A02G048100	TraesCS1A03G0115600
Kukri_c6409_317	1A	30130444	32264121
GENE-3653_323	1A	30165069	32298533	TraesCS1A02G048500	TraesCS1A03G0116900
BobWhite_c15557_395	1A	30193451	32326621
RFL_Contig4873_542	1A	30196901	32329803	TraesCS1A02G048700	TraesCS1A03G0117100
CAP12_c6260_154	1A	31153081	33277024	TraesCS1A02G067800LC	TraesCS1A03G0119500LC
Tdurum_contig32186_114	1A	31252423	33375941	TraesCS1A02G049600	TraesCS1A03G0119600
GENE-0507_285	1A	31780027	33903685	TraesCS1A02G049700	TraesCS1A03G0120100
wsnp_BE586140A_Ta_2_1	1A	31780988	33904646	TraesCS1A02G049700	TraesCS1A03G0120100
BS00009885_51	1A	31781591	33905249	TraesCS1A02G049700	TraesCS1A03G0120100
BS00084022_51	1A	31781750	33905408	TraesCS1A02G049700	TraesCS1A03G0120100
GENE-0002_856	1A	32087536	34218387	TraesCS1A02G050100	TraesCS1A03G0121700
GENE-0002_654	1A	32087612	34218463	TraesCS1A02G050100	TraesCS1A03G0121700
Tdurum_contig17609_117	1A	32376359	34557939	TraesCS1A02G070100LC	TraesCS1A03G0123000LC
Excalibur_c14806_1091	1A	32532638	34714218	TraesCS1A02G070400LC	TraesCS1A03G0123600LC
Ra_c34126_292	1A	32552545	34734125	TraesCS1A02G051200	TraesCS1A03G0124000
wsnp_Ex_c31983_40709607	1A	32892931	35074511	TraesCS1A02G051300	TraesCS1A03G0125000
wsnp_Ex_c31983_40709866	1A	32893190	35074770	TraesCS1A02G051300	TraesCS1A03G0125000
Kukri_c46010_146	1A	32893506	35075086	TraesCS1A02G051300	TraesCS1A03G0125000
Kukri_c46010_265	1A	32893625	35075205	TraesCS1A02G051300	TraesCS1A03G0125000
Kukri_c46010_872	1A	32894232	35075812	TraesCS1A02G051300	TraesCS1A03G0125000
Tdurum_contig50355_269	1A	33020899	35202477	TraesCS1A02G051500	TraesCS1A03G0126000
BS00015528_51	1A	33020911	35202489	TraesCS1A02G051500	TraesCS1A03G0126000
Ra_c22663_367	1A	33021166	35202744	TraesCS1A02G051500	TraesCS1A03G0126000
Tdurum_contig50355_685	1A	33021578	35203156	TraesCS1A02G051500	TraesCS1A03G0126000
Kukri_c44416_250	1A	33072312	35253890
Excalibur_rep_c85213_146	1A	33228500	35410079	TraesCS1A02G051600	TraesCS1A03G0127300
Tdurum_contig13946_241	1A	33372421	35553999	TraesCS1A02G051700	TraesCS1A03G0127500
Tdurum_contig13946_329	1A	33372509	35554087	TraesCS1A02G051700	TraesCS1A03G0127500
BobWhite_c16167_327	1A	33372781	35554359	TraesCS1A02G051700	TraesCS1A03G0127500
Tdurum_contig77289_179	1A	33373162	35554740	TraesCS1A02G051700	TraesCS1A03G0127500
Tdurum_contig29280_216	1A	33375555	35557133	TraesCS1A02G051900	TraesCS1A03G0127800
RAC875_c53593_236	1A	33375649	35557227	TraesCS1A02G051900	TraesCS1A03G0127800
Kukri_c82555_88	1A	33375691	35557269	TraesCS1A02G051900	TraesCS1A03G0127800
IACX1465	1A	33375779	35557357	TraesCS1A02G051900	TraesCS1A03G0127800
Tdurum_contig11572_712	1A	34406932	36578650	TraesCS1A02G052300	TraesCS1A03G0129100
Kukri_c7579_559	1A	34919981	37212052
wsnp_Ku_c34659_43981982	1A	35935566	38218765	TraesCS1A02G054300	TraesCS1A03G0134700
Kukri_rep_c74100_228	1A	35938205	38221404	TraesCS1A02G054400	TraesCS1A03G0134800
Tdurum_contig56382_747	1A	36278798	38560329	TraesCS1A02G055200	TraesCS1A03G0135800
RAC875_rep_c117173_206	1A	36278889	38560420	TraesCS1A02G055200	TraesCS1A03G0135800
Excalibur_c7237_1112	1A	36568444	38848518	TraesCS1A02G055400	TraesCS1A03G0136200
Excalibur_c7237_1208	1A	36569350	38849424	TraesCS1A02G055400	TraesCS1A03G0136200
Excalibur_c1263_901	1A	37467363	39743407	TraesCS1A02G057100	TraesCS1A03G0139400
RAC875_s118539_64	1A	37481257	39757293	TraesCS1A02G057200	TraesCS1A03G0139500
BS00029346_51	1A	37501086	39778047	TraesCS1A02G057300	TraesCS1A03G0139600
RAC875_c26747_243	1A	38715017	40985772	TraesCS1A02G058200	TraesCS1A03G0141200
wsnp_BE490041A_Ta_2_1	1A	38729513	40999982	TraesCS1A02G058400	TraesCS1A03G0141400
IACX1592	1A	38729994	41000463	TraesCS1A02G058400	TraesCS1A03G0141400
Excalibur_c46833_204	1A	38731185	41001654	TraesCS1A02G058400	TraesCS1A03G0141400
RAC875_c826_2186	1A	39407460	41664285	TraesCS1A02G058600	TraesCS1A03G0142200
wsnp_CAP12_c2438_1180601	1A	39649661	41904283	TraesCS1A02G058900	TraesCS1A03G0142800
RAC875_c42113_423	1A	39870905	42124411	TraesCS1A02G059100	TraesCS1A03G0143500
GENE-3058_63	1A	39871984	42125490	TraesCS1A02G059100	TraesCS1A03G0143500
Kukri_c47895_471	1A	41709370	43976555	TraesCS1A02G084000LC	TraesCS1A03G0146600LC
IAAV5652	1A	41709423	43976608	TraesCS1A02G084000LC	TraesCS1A03G0146600LC
RFL_Contig5444_1284	1A	41709697	43976882	TraesCS1A02G084000LC	TraesCS1A03G0146600LC
IAAV614	1A	41709876	43977061	TraesCS1A02G084000LC	TraesCS1A03G0146600LC
BS00012210_51	1A	41710286	43977471	TraesCS1A02G084000LC	TraesCS1A03G0146600LC
Tdurum_contig37488_126	1A	41713981	43981166	TraesCS1A02G060500	TraesCS1A03G0146700
Kukri_rep_c98458_162	1A	41717063	43984248
GENE-0349_564	1A	41748432	44014841	TraesCS1A02G060700	TraesCS1A03G0147100
Kukri_c54074_76	1A	41749590	44015999	TraesCS1A02G060700	TraesCS1A03G0147100
Excalibur_c75270_566	1A	41901098	44167199	TraesCS1A02G061100	TraesCS1A03G0147700
Excalibur_c75270_450	1A	41901318	44167419	TraesCS1A02G061100	TraesCS1A03G0147700
Tdurum_contig47183_333	1A	42256090	44520455	TraesCS1A02G061700	TraesCS1A03G0148800
Tdurum_contig47183_205	1A	42256218	44520583	TraesCS1A02G061700	TraesCS1A03G0148800
Tdurum_contig76915_88	1A	42509841	44771834
Tdurum_contig622_285	1A	42510337	44772330
BS00096724_51	1A	42511292	44773285
BS00022885_51	1A	42511437	44773430
TA004545-0174	1A	42511497	44773490
Excalibur_c25782_632	1A	42549676	44811076	TraesCS1A02G062100	TraesCS1A03G0150700
Excalibur_c65961_156	1A	42667900	44929253	TraesCS1A02G062400	TraesCS1A03G0151500
Kukri_c97137_329	1A	44364150	46621309	TraesCS1A02G063300	TraesCS1A03G0153700
Kukri_c15725_585	1A	45635040	47872079
Ku_c11769_252	1A	45794194	48355939	TraesCS1A02G064100	TraesCS1A03G0156300
Tdurum_contig9199_714	1A	45796984	48358729	TraesCS1A02G064100	TraesCS1A03G0156300
RFL_Contig3232_1224	1A	45797171	48358916	TraesCS1A02G064100	TraesCS1A03G0156300
RFL_Contig3232_1308	1A	45797255	48359000	TraesCS1A02G064100	TraesCS1A03G0156300
Excalibur_rep_c114535_55	1A	45797333	48359075	TraesCS1A02G064100	TraesCS1A03G0156300
BS00067339_51	1A	46236207	48795528	TraesCS1A02G090800LC	TraesCS1A03G0157400LC
Ra_c27593_460	1A	46238736	48798057	TraesCS1A02G090800LC	TraesCS1A03G0157400LC
Excalibur_c12215_352	1A	46239669	48798990
RAC875_c86058_112	1A	47202393	49761577	TraesCS1A02G064900	TraesCS1A03G0158800
BS00109971_51	1A	47213343	49772527	TraesCS1A02G091910LC	TraesCS1A03G0159300LC
Excalibur_c30627_263	1A	47376439	49934570	TraesCS1A02G065200	TraesCS1A03G0159700
BobWhite_c20993_364	1A	47377920	49936051	TraesCS1A02G065200	TraesCS1A03G0159700
Tdurum_contig30187_138	1A	47583660	50140679	TraesCS1A02G065300	TraesCS1A03G0160100
Tdurum_contig30187_265	1A	47585255	50142274	TraesCS1A02G065300	TraesCS1A03G0160100
Kukri_c49776_192	1A	47587325	50144344	TraesCS1A02G065300	TraesCS1A03G0160100
Tdurum_contig5008_635	1A	47791170	50345300	TraesCS1A02G092800LC	TraesCS1A03G0160400LC
IAAV2987	1A	47791177	50345307	TraesCS1A02G092800LC	TraesCS1A03G0160400LC
Tdurum_contig5008_556	1A	47791249	50345379	TraesCS1A02G092800LC	TraesCS1A03G0160400LC
BobWhite_c7352_218	1A	47791665	50345795	TraesCS1A02G092800LC	TraesCS1A03G0160400LC
tplb0032k01_549	1A	47800835	50354963	TraesCS1A02G065400	TraesCS1A03G0160500
Kukri_c24648_554	1A	47805197	50359325	TraesCS1A02G065400	TraesCS1A03G0160500
BS00022426_51	1A	47806064	50360192	TraesCS1A02G065400	TraesCS1A03G0160500
Tdurum_contig43646_147	1A	47820543	50374671
Tdurum_contig69753_513	1A	47822901	50377203
Kukri_c26731_312	1A	48585209	51137319	TraesCS1A02G065700	TraesCS1A03G0162100
BS00022870_51	1A	48588559	51140669	TraesCS1A02G065700	TraesCS1A03G0162100
IAAV4861	1A	48589763	51141873	TraesCS1A02G065700	TraesCS1A03G0162100
tplb0052b04_1651	1A	48773572	51324807	TraesCS1A02G066100	TraesCS1A03G0162500
CAP8_c4853_261	1A	48786206	51337441	TraesCS1A02G066200	TraesCS1A03G0162800
CAP7_c2317_217	1A	48786251	51337486	TraesCS1A02G066200	TraesCS1A03G0162800
CAP8_c4853_176	1A	48786291	51337526	TraesCS1A02G066200	TraesCS1A03G0162800
CAP8_c4853_56	1A	48786411	51337646	TraesCS1A02G066200	TraesCS1A03G0162800
Kukri_c23985_166	1A	48978836	51529464	TraesCS1A02G066300	TraesCS1A03G0163200
Kukri_c23985_229	1A	48978899	51529527	TraesCS1A02G066300	TraesCS1A03G0163200
Excalibur_c7190_2995	1A	49096495	51646734	TraesCS1A02G066700	TraesCS1A03G0164000
Tdurum_contig25384_530	1A	49097251	51647490	TraesCS1A02G066700	TraesCS1A03G0164000
Excalibur_c47654_70	1A	49097441	51647680	TraesCS1A02G066700	TraesCS1A03G0164000
Ra_c8909_447	1A	49097855	51648094	TraesCS1A02G066700	TraesCS1A03G0164000
BS00064197_51	1A	49099484	51649723	TraesCS1A02G066700	TraesCS1A03G0164000
RAC875_s114164_239	1A	49101380	51651619	TraesCS1A02G066800	TraesCS1A03G0164300
BobWhite_rep_c51268_248	1A	49152810	51702323	TraesCS1A02G066900	TraesCS1A03G0164500
IACX5982	1A	49153543	51703056	TraesCS1A02G066900	TraesCS1A03G0164500
BobWhite_c4646_119	1A	49153584	51703097	TraesCS1A02G066900	TraesCS1A03G0164500
BobWhite_c4646_149	1A	49153614	51703127	TraesCS1A02G066900	TraesCS1A03G0164500
Kukri_c45997_239	1A	49252198	51801719	TraesCS1A02G067200	TraesCS1A03G0164800
Kukri_c45997_208	1A	49252229	51801750	TraesCS1A02G067200	TraesCS1A03G0164800
Excalibur_c77035_156	1A	49252857	51802379	TraesCS1A02G067200	TraesCS1A03G0164800
Tdurum_contig25732_229	1A	49252958	51802479	TraesCS1A02G067200	TraesCS1A03G0164800
Ra_c5544_1715	1A	49282321	51832721	TraesCS1A02G067300	TraesCS1A03G0165000
GENE-4777_297	1A	49287059	51837459	TraesCS1A02G067300	TraesCS1A03G0165000
RAC875_c5544_4156	1A	49287733	51838133	TraesCS1A02G067300	TraesCS1A03G0165000
GENE-0469_776	1A	49366633	51915969	TraesCS1A02G068000	TraesCS1A03G0166400
RAC875_c11871_1372	1A	49527177	52073488	TraesCS1A02G068300	TraesCS1A03G0167300
wsnp_Ex_c12117_19381493	1A	49529804	52076115	TraesCS1A02G068300	TraesCS1A03G0167300
wsnp_Ex_c12117_19381492	1A	49529805	52076116	TraesCS1A02G068300	TraesCS1A03G0167300
IAAV6799	1A	49530317	52076628	TraesCS1A02G068300	TraesCS1A03G0167300
Ra_c56967_900	1A	49530413	52076724	TraesCS1A02G068300	TraesCS1A03G0167300
Tdurum_contig102039_163	1A	49897060	52441545	TraesCS1A02G068400	TraesCS1A03G0167500
RAC875_c42365_265	1A	49995319	52539361
RAC875_c42365_61	1A	49998126	52542168
GENE-0451_529	1A	51706445	54232523	TraesCS1A02G069300	TraesCS1A03G0170400
BobWhite_rep_c61217_251	1A	52236195	54756488	TraesCS1A02G069600	TraesCS1A03G0170700
Tdurum_contig12906_704	1A	53188491	55705318	TraesCS1A02G070400	TraesCS1A03G0172500
CAP7_c7330_86	1A	54002300	56508869	TraesCS1A02G071500	TraesCS1A03G0174900
Kukri_c30293_477	1A	54008459	56515028	TraesCS1A02G071600	TraesCS1A03G0175100
Kukri_c44797_159	1A	54009324	56515893	TraesCS1A02G071600	TraesCS1A03G0175100
IAAV5931	1A	54022478	56529047	TraesCS1A02G071700	TraesCS1A03G0175300
TA004698-0181	1A	54351675	56858244	TraesCS1A02G072000	TraesCS1A03G0175800
wsnp_BE445121A_Ta_1_8	1A	54353547	56860116	TraesCS1A02G072000	TraesCS1A03G0175800
BS00021788_51	1A	54354071	56860640	TraesCS1A02G072000	TraesCS1A03G0175800
wsnp_Ex_rep_c66980_65419811	1A	54354809	56861378	TraesCS1A02G072000	TraesCS1A03G0175800
GENE-0065_246	1A	57191305	59682525	TraesCS1A02G073000	TraesCS1A03G0178400
GENE-0065_444	1A	57191471	59682691	TraesCS1A02G073000	TraesCS1A03G0178400
Tdurum_contig11824_281	1A	57306498	59801953	TraesCS1A02G073400	TraesCS1A03G0179100
Excalibur_s101203_75	1A	57635477	60126230	TraesCS1A02G073900	TraesCS1A03G0179800
RAC875_c10659_1539	1A	57764876	60256313	TraesCS1A02G074400	TraesCS1A03G0180300
RAC875_c46269_387	1A	57768535	60259961	TraesCS1A02G074400	TraesCS1A03G0180300
Kukri_c81766_686	1A	58172013	60661442	TraesCS1A02G075000	TraesCS1A03G0181600
Ex_c68770_506	1A	58174802	60664231	TraesCS1A02G075000	TraesCS1A03G0181600
Excalibur_c39375_84	1A	58200776	60690281	TraesCS1A02G075100	TraesCS1A03G0182400
Ra_c30689_939	1A	58482563	60968791	TraesCS1A02G075500	TraesCS1A03G0185100
BS00062723_51	1A	58704168	61189065	TraesCS1A02G075600	TraesCS1A03G0185400
Excalibur_c19488_2440	1A	58704295	61189192	TraesCS1A02G075600	TraesCS1A03G0185400
RAC875_c11899_366	1A	58704729	61189626	TraesCS1A02G075600	TraesCS1A03G0185400
Kukri_c25500_879	1A	58840801	61324064	TraesCS1A02G075800	TraesCS1A03G0185600
RAC875_c13454_934	1A	58903293	61385409	TraesCS1A02G076000	TraesCS1A03G0185800
RAC875_c13454_1256	1A	58904301	61386417	TraesCS1A02G076000	TraesCS1A03G0185800
Ku_c107175_320	1A	59131184	61612731	TraesCS1A02G076400	TraesCS1A03G0186500
Excalibur_c6213_689	1A	59131276	61612823	TraesCS1A02G076400	TraesCS1A03G0186500
BobWhite_c13378_662	1A	59615202	62093239	TraesCS1A02G076900	TraesCS1A03G0187800
Tdurum_contig49251_560	1A	60351524	62816130	TraesCS1A02G077500	TraesCS1A03G0189700
BobWhite_c3239_103	1A	61575866	64035860	TraesCS1A02G078800	TraesCS1A03G0193000
Tdurum_contig79715_470	1A	61714379	64172821	TraesCS1A02G078900	TraesCS1A03G0193100
Ra_c72462_718	1A	62612166	65064826	TraesCS1A02G079700	TraesCS1A03G0193900
Ra_c109888_100	1A	62612974	65065634	TraesCS1A02G079700	TraesCS1A03G0193900
Tdurum_contig14418_753	1A	62615609	65068269	TraesCS1A02G079800	TraesCS1A03G0194000
wsnp_Ex_c3253_5994376	1A	62615794	65068454	TraesCS1A02G079800	TraesCS1A03G0194000
Tdurum_contig14418_1242	1A	62616609	65069269	TraesCS1A02G079800	TraesCS1A03G0194000
BS00067444_51	1A	63052201	65499275	TraesCS1A02G080200	TraesCS1A03G0194700
BobWhite_c15790_372	1A	63052557	65499631	TraesCS1A02G080200	TraesCS1A03G0194700
Excalibur_c5606_1192	1A	63057775	65504849	TraesCS1A02G080300	TraesCS1A03G0194800
Tdurum_contig28494_269	1A	63294577	65740885
Tdurum_contig28494_288	1A	63294596	65740904
RAC875_rep_c110946_140	1A	63477003	65913328	TraesCS1A02G080600	TraesCS1A03G0195200
BS00021913_51	1A	64413515	66843787	TraesCS1A02G081200	TraesCS1A03G0197100
wsnp_Ex_c2181_4089639	1A	64597041	67025919	TraesCS1A02G081300	TraesCS1A03G0197600
wsnp_Ex_c2181_4089788	1A	64597300	67026178	TraesCS1A02G081300	TraesCS1A03G0197600
Excalibur_c2181_542	1A	64597565	67026443	TraesCS1A02G081300	TraesCS1A03G0197600
Excalibur_c2181_1067	1A	64598224	67027102	TraesCS1A02G081300	TraesCS1A03G0197600
wsnp_CAP11_c23_61357	1A	64693135	67121022	TraesCS1A02G081400	TraesCS1A03G0197700
BobWhite_c15522_250	1A	64693405	67121292	TraesCS1A02G081400	TraesCS1A03G0197700
Kukri_c6027_66	1A	64693421	67121308	TraesCS1A02G081400	TraesCS1A03G0197700
IAAV4349	1A	64713337	67141443	TraesCS1A02G081500	TraesCS1A03G0197900
BobWhite_rep_c53779_108	1A	65265658	67677106	TraesCS1A02G082000	TraesCS1A03G0200200
Ku_c68198_1427	1A	65265766	67677214	TraesCS1A02G082000	TraesCS1A03G0200200
wsnp_Ex_c24686_33942264	1A	66892494	69296311	TraesCS1A02G083100	TraesCS1A03G0202100
wsnp_Ex_c24686_33941368	1A	66893642	69297459	TraesCS1A02G083100	TraesCS1A03G0202100
IACX18186	1A	67689496	70090213	TraesCS1A02G083500	TraesCS1A03G0202800
GENE-0025_120	1A	69189172	71577034	TraesCS1A02G084100	TraesCS1A03G0204800
GENE-0025_338	1A	69189236	71577098	TraesCS1A02G084100	TraesCS1A03G0204800
BobWhite_c19204_92	1A	71076527	73458163	TraesCS1A02G084900	TraesCS1A03G0206200
IAAV4243	1A	71087375	73469011	TraesCS1A02G085000	TraesCS1A03G0206300
CAP12_c6351_288	1A	71548572	73927638	TraesCS1A02G085400	TraesCS1A03G0207300
Tdurum_contig30966_389	1A	72782488	75149819	TraesCS1A02G121200LC	TraesCS1A03G0209700LC
RAC875_c81146_179	1A	73300270	75664666	TraesCS1A02G086500	TraesCS1A03G0210300
wsnp_Ku_rep_c107796_93118214	1A	73313041	75677386	TraesCS1A02G086800	TraesCS1A03G0210600
Ku_c3695_456	1A	73324199	75688567	TraesCS1A02G086900	TraesCS1A03G0210700
IAAV1554	1A	73327986	75692354	TraesCS1A02G086900	TraesCS1A03G0210700
Tdurum_contig12173_180	1A	73355490	75719302	TraesCS1A02G087100	TraesCS1A03G0211100
BS00065287_51	1A	74274006	76633498	TraesCS1A02G087400	TraesCS1A03G0211700
BS00066317_51	1A	74319717	76679104
JD_c37202_67	1A	74426619	76785256	TraesCS1A02G122100LC	TraesCS1A03G0212000LC
RAC875_c19348_713	1A	74437174	76795811	TraesCS1A02G087500	TraesCS1A03G0212200
Ex_c29914_480	1A	76031032	78387168	TraesCS1A02G088000	TraesCS1A03G0213700
wsnp_Ex_c29914_38896441	1A	76031114	78387250	TraesCS1A02G088000	TraesCS1A03G0213700
wsnp_Ex_rep_c103028_88077819	1A	76486926	78841935	TraesCS1A02G088100	TraesCS1A03G0214000
Ex_c103028_968	1A	76490516	78845525	TraesCS1A02G088100	TraesCS1A03G0214000
Ra_c66653_670	1A	76498415	78853424	TraesCS1A02G088200	TraesCS1A03G0214200
IACX7053	1A	77070587	79422989	TraesCS1A02G088600	TraesCS1A03G0215100
IAAV6503	1A	80298110	82626836	TraesCS1A02G090300	TraesCS1A03G0218600
wsnp_Ex_c12101_19360213	1A	82084141	84391442	TraesCS1A02G126800LC	TraesCS1A03G0220100LC
Tdurum_contig42243_2022	1A	82129412	84436713
Tdurum_contig42243_2074	1A	82129464	84436765
IAAV814	1A	82527899	84832029	TraesCS1A02G091100	TraesCS1A03G0220900
BS00110181_51	1A	82531597	84835727	TraesCS1A02G091200	TraesCS1A03G0221000
Kukri_c58586_62	1A	82947388	85250302	TraesCS1A02G091300	TraesCS1A03G0221400
Excalibur_c22270_524	1A	83822977	86122868	TraesCS1A02G091400	TraesCS1A03G0221900
BS00064406_51	1A	83833186	86132757	TraesCS1A02G091400	TraesCS1A03G0221900
Kukri_c10764_290	1A	84013542	86312316	TraesCS1A02G091500	TraesCS1A03G0222100
Kukri_c10764_268	1A	84013564	86312338	TraesCS1A02G091500	TraesCS1A03G0222100
Kukri_c10764_229	1A	84013603	86312377	TraesCS1A02G091500	TraesCS1A03G0222100
BS00063872_51	1A	84014541	86313315	TraesCS1A02G091500	TraesCS1A03G0222100
RAC875_rep_c105942_155	1A	85344299	87633143	TraesCS1A02G092900	TraesCS1A03G0224700
RFL_Contig1865_97	1A	85346364	87635207	TraesCS1A02G092900	TraesCS1A03G0224700
BS00063905_51	1A	85831120	88118095	TraesCS1A02G129600LC	TraesCS1A03G0225100LC
RAC875_c2138_254	1A	86238149	88522674	TraesCS1A02G093300	TraesCS1A03G0225800
Ex_c60135_528	1A	86239701	88524226	TraesCS1A02G093300	TraesCS1A03G0225800
Kukri_rep_c68217_1456	1A	86645141	88927188	TraesCS1A02G093900	TraesCS1A03G0227200
RAC875_c21004_880	1A	88346887	90620168	TraesCS1A02G094200	TraesCS1A03G0228200
Tdurum_contig41117_102	1A	89012076	91283632	TraesCS1A02G131800LC	TraesCS1A03G0228500LC
Tdurum_contig30121_240	1A	89012471	91284027	TraesCS1A02G131800LC	TraesCS1A03G0228500LC
Ra_c4140_287	1A	90178822	92445637	TraesCS1A02G132900LC	TraesCS1A03G0230200LC
IAAV8458	1A	90761606	93026303	TraesCS1A02G095000	TraesCS1A03G0230500
IAAV3306	1A	91048299	93312690	TraesCS1A02G095100	TraesCS1A03G0230700
Excalibur_c14541_350	1A	91058593	93322984	TraesCS1A02G095200	TraesCS1A03G0230800
IAAV2375	1A	91058688	93323079	TraesCS1A02G095200	TraesCS1A03G0230800
Kukri_c24897_140	1A	91162645	93426732	TraesCS1A02G095500	TraesCS1A03G0231200
IACX235	1A	91411519	93675051	TraesCS1A02G095800	TraesCS1A03G0231900
GENE-0564_313	1A	91594145	93857440	TraesCS1A02G096200	TraesCS1A03G0232300
GENE-0564_125	1A	91594325	93857620	TraesCS1A02G096200	TraesCS1A03G0232300
BobWhite_rep_c51917_234	1A	92565416	94819656	TraesCS1A02G096500	TraesCS1A03G0232800
wsnp_Ex_c111741_93530669	1A	92567869	94822109	TraesCS1A02G096500	TraesCS1A03G0232800
IACX6344	1A	92567918	94822158	TraesCS1A02G096500	TraesCS1A03G0232800
IAAV1463	1A	92570693	94824933	TraesCS1A02G096600	TraesCS1A03G0232900
RAC875_c1668_1110	1A	92572247	94826487	TraesCS1A02G096600	TraesCS1A03G0232900
wsnp_Ex_c2749_5091813	1A	92574091	94828331	TraesCS1A02G096600	TraesCS1A03G0232900
tplb0043c04_639	1A	94113523	96356694	TraesCS1A02G097600	TraesCS1A03G0234500
IAAV3128	1A	94113832	96357003	TraesCS1A02G097600	TraesCS1A03G0234500
BS00066852_51	1A	94120880	96364051	TraesCS1A02G134600LC	TraesCS1A03G0234600LC
CAP8_c2036_140	1A	94245262	96488017	TraesCS1A02G097700	TraesCS1A03G0235000
BobWhite_c26285_263	1A	94245442	96488197	TraesCS1A02G097700	TraesCS1A03G0235000
Kukri_c7196_311	1A	95838655	98071400
Ra_c5696_1556	1A	95848534	98081279	TraesCS1A02G099400	TraesCS1A03G0242000
wsnp_Ex_c31525_40302747	1A	95848619	98081364	TraesCS1A02G099400	TraesCS1A03G0242000
Ex_c31525_336	1A	95850936	98083681	TraesCS1A02G099400	TraesCS1A03G0242000
wsnp_Ex_c31525_40302140	1A	95851276	98084021	TraesCS1A02G099400	TraesCS1A03G0242000
JD_c10304_254	1A	95855773	98088518	TraesCS1A02G099500	TraesCS1A03G0242100
GENE-0489_946	1A	95857404	98090149	TraesCS1A02G099500	TraesCS1A03G0242100
BS00065001_51	1A	96428513	98666366	TraesCS1A02G140800LC	TraesCS1A03G0243000LC
BS00062749_51	1A	96430463	98668316	TraesCS1A02G140800LC	TraesCS1A03G0243000LC
BS00062729_51	1A	96430497	98668350	TraesCS1A02G140800LC	TraesCS1A03G0243000LC
BobWhite_c34661_208	1A	96471310	98708903	TraesCS1A02G100400	TraesCS1A03G0244100
Tdurum_contig42247_2504	1A	96473450	98711042	TraesCS1A02G100400	TraesCS1A03G0244100
Ex_c53206_775	1A	96480793	98718385	TraesCS1A02G100600	TraesCS1A03G0244400
Kukri_c48434_88	1A	97800822	100028189	TraesCS1A02G101200	TraesCS1A03G0245800
JD_c29665_136	1A	97808405	100035502	TraesCS1A02G101300	TraesCS1A03G0245900
RAC875_c75885_302	1A	97809357	100036454	TraesCS1A02G101300	TraesCS1A03G0245900
Kukri_c33561_564	1A	97809541	100036638	TraesCS1A02G101300	TraesCS1A03G0245900
Ex_c22160_814	1A	97952043	100178351
Ex_c22160_777	1A	97952080	100178388
JD_c4432_1913	1A	98242794	100467732	TraesCS1A02G102300	TraesCS1A03G0247700
Kukri_c28196_1480	1A	99015805	101238195	TraesCS1A02G102600	TraesCS1A03G0249000
wsnp_BF478737A_Ta_2_1	1A	99017523	101239913	TraesCS1A02G102600	TraesCS1A03G0249000
Kukri_c21244_73	1A	100272029	102123312	TraesCS1A02G104500	TraesCS1A03G0253000
IAAV7414	1A	100292729	102144007	TraesCS1A02G104700	TraesCS1A03G0253200
wsnp_Ex_c14733_22819350	1A	100292729	102144007	TraesCS1A02G104700	TraesCS1A03G0253200
RAC875_c616_534	1A	100292907	102144185	TraesCS1A02G104700	TraesCS1A03G0253200
BobWhite_c24113_529	1A	100293004	102144282	TraesCS1A02G104700	TraesCS1A03G0253200
wsnp_Ex_c14733_22819625	1A	100293004	102144282	TraesCS1A02G104700	TraesCS1A03G0253200
GENE-4436_478	1A	100294900	102146178	TraesCS1A02G104700	TraesCS1A03G0253200
wsnp_Ex_c1725_3267186	1A	100392824	102244164	TraesCS1A02G104800	TraesCS1A03G0253600
tplb0032d09_1393	1A	101377545	103220061	TraesCS1A02G105500	TraesCS1A03G0255300
BS00076668_51	1A	101670445	103512961	TraesCS1A02G148300LC	TraesCS1A03G0255700LC
RAC875_rep_c76047_63	1A	101763979	103605131	TraesCS1A02G105600	TraesCS1A03G0255900
wsnp_Ex_c49829_54319220	1A	101764663	103605814	TraesCS1A02G105600	TraesCS1A03G0255900
IACX11317	1A	102364265	104203206	TraesCS1A02G105800	TraesCS1A03G0256300
CAP11_c2984_419	1A	102370423	104209364	TraesCS1A02G105900	TraesCS1A03G0256500
wsnp_Ex_c48375_53299028	1A	102372111	104211052	TraesCS1A02G106000	TraesCS1A03G0256600
BobWhite_c16801_126	1A	102375045	104213986	TraesCS1A02G106000	TraesCS1A03G0256600
Kukri_rep_c68615_94	1A	103311801	105147916	TraesCS1A02G106100	TraesCS1A03G0257200
JD_c2070_563	1A	103312042	105148157	TraesCS1A02G106100	TraesCS1A03G0257200
Kukri_s112903_219	1A	103312075	105148190	TraesCS1A02G106100	TraesCS1A03G0257200
BS00067277_51	1A	103316377	105152492	TraesCS1A02G106100	TraesCS1A03G0257200
wsnp_Ex_c50235_54588957	1A	103319469	105155584	TraesCS1A02G106100	TraesCS1A03G0257200
Excalibur_c102338_617	1A	104214285	106048627	TraesCS1A02G106300	TraesCS1A03G0257700
Kukri_c43037_997	1A	104214468	106048810	TraesCS1A02G106300	TraesCS1A03G0257700
wsnp_Ex_c7258_12461939	1A	104218811	106053153	TraesCS1A02G106300	TraesCS1A03G0257700
Kukri_c97964_293	1A	104379407	106213749	TraesCS1A02G106600	TraesCS1A03G0258300
wsnp_Ex_c18662_27538313	1A	104937423	106770859	TraesCS1A02G107300	TraesCS1A03G0259500
Ra_c27730_983	1A	104938880	106772316	TraesCS1A02G107300	TraesCS1A03G0259500
Ra_c27730_962	1A	104938901	106772337	TraesCS1A02G107300	TraesCS1A03G0259500
Excalibur_c13438_542	1A	105904252	107734401	TraesCS1A02G107600	TraesCS1A03G0259800
Excalibur_c44498_610	1A	105904466	107734615	TraesCS1A02G107600	TraesCS1A03G0259800
wsnp_Ex_c44498_50537128	1A	105905641	107735790	TraesCS1A02G107600	TraesCS1A03G0259800
Excalibur_c5775_228	1A	105906068	107736217	TraesCS1A02G107600	TraesCS1A03G0259800
BobWhite_c18618_677	1A	106228780	108057420	TraesCS1A02G107800	TraesCS1A03G0260200
RAC875_c12670_158	1A	107102268	108932503	TraesCS1A02G108000	TraesCS1A03G0260700
wsnp_Ex_c26098_35349905	1A	107227170	109056739	TraesCS1A02G151100LC	TraesCS1A03G0261100LC
wsnp_Ex_c26098_35349418	1A	107227656	109057225	TraesCS1A02G151100LC	TraesCS1A03G0261100LC
Tdurum_contig10663_409	1A	107467723	109292679	TraesCS1A02G108300	TraesCS1A03G0261400
RFL_Contig5921_1007	1A	107472539	109297495	TraesCS1A02G108300	TraesCS1A03G0261400
Tdurum_contig10663_1143	1A	107473429	109298385	TraesCS1A02G108300	TraesCS1A03G0261400
wsnp_Ex_c9872_16271161	1A	107481460	109306130	TraesCS1A02G108300	TraesCS1A03G0261400
Ex_c9201_714	1A	107648269	109472497	TraesCS1A02G108500	TraesCS1A03G0262100
BS00064029_51	1A	107777283	109601329	TraesCS1A02G108600	TraesCS1A03G0262400
Ku_c2449_578	1A	108076867	109899605	TraesCS1A02G108900	TraesCS1A03G0263600
RAC875_c2202_1097	1A	108078238	109900976	TraesCS1A02G108900	TraesCS1A03G0263600
GENE-0084_248	1A	108078413	109901151	TraesCS1A02G108900	TraesCS1A03G0263600
GENE-0041_486	1A	108690081	110889874	TraesCS1A02G109200	TraesCS1A03G0264500
GENE-0041_415	1A	108690144	110889937	TraesCS1A02G109200	TraesCS1A03G0264500
RAC875_c14049_376	1A	108691174	110890967	TraesCS1A02G109200	TraesCS1A03G0264500
wsnp_Ex_c66106_64268316	1A	108693167	110892960	TraesCS1A02G109300	TraesCS1A03G0264600
Kukri_c10100_1557	1A	108696521	110896314	TraesCS1A02G109300	TraesCS1A03G0264600
Kukri_rep_c101218_200	1A	108760708	110959894	TraesCS1A02G109400	TraesCS1A03G0264800
Kukri_c12000_1447	1A	108765555	110964741	TraesCS1A02G109400	TraesCS1A03G0264800
Tdurum_contig11442_1349	1A	108773634	110972820	TraesCS1A02G109500	TraesCS1A03G0264900
IAAV3583	1A	109982594	112176383	TraesCS1A02G110300	TraesCS1A03G0266700
wsnp_Ex_rep_c66767_65124989	1A	111129882	113334579	TraesCS1A02G110900	TraesCS1A03G0267900
GENE-0032_895	1A	111131551	113336248	TraesCS1A02G110900	TraesCS1A03G0267900
GENE-0032_951	1A	111131603	113336300	TraesCS1A02G110900	TraesCS1A03G0267900
BobWhite_c45409_389	1A	111538183	113731622	TraesCS1A02G111100	TraesCS1A03G0268200
Ra_c23612_145	1A	111539120	113732559	TraesCS1A02G111100	TraesCS1A03G0268200
RAC875_c4878_170	1A	111970985	114158939
Kukri_c8682_360	1A	111971422	114159376
BS00026015_51	1A	111973690	114161644
BobWhite_c27560_350	1A	112036405	114224339	TraesCS1A02G111300	TraesCS1A03G0270200
wsnp_Ku_rep_c68419_67400635	1A	112036479	114224413	TraesCS1A02G111300	TraesCS1A03G0270200
BS00063274_51	1A	112204175	114400170
Ex_c801_820	1A	112827114	115016286	TraesCS1A02G157600LC	TraesCS1A03G0271000LC
Ex_c801_555	1A	112827379	115016551	TraesCS1A02G157600LC	TraesCS1A03G0271000LC
BS00092422_51	1A	113857897	116041965	TraesCS1A02G112000	TraesCS1A03G0272100
Kukri_c8011_287	1A	113859642	116043710	TraesCS1A02G112100	TraesCS1A03G0272200
GENE-1529_878	1A	113859891	116043959	TraesCS1A02G112100	TraesCS1A03G0272200
GENE-1529_886	1A	113859895	116043963	TraesCS1A02G112100	TraesCS1A03G0272200
BS00087437_51	1A	113860349	116044417	TraesCS1A02G112100	TraesCS1A03G0272200
wsnp_Ex_c8162_13799067	1A	113878228	116061874	TraesCS1A02G112200	TraesCS1A03G0272800
wsnp_Ra_c20126_29372577	1A	114062296	116253771	TraesCS1A02G112400	TraesCS1A03G0273000
wsnp_Ex_c39661_46902650	1A	114545847	116733428	TraesCS1A02G112500	TraesCS1A03G0273100
tplb0025n03_403	1A	114545868	116733449	TraesCS1A02G112500	TraesCS1A03G0273100
wsnp_Ex_c39661_46902689	1A	114545886	116733467	TraesCS1A02G112500	TraesCS1A03G0273100
Tdurum_contig25516_102	1A	114548422	116736003	TraesCS1A02G112600	TraesCS1A03G0273200
IAAV2342	1A	115359214	117543942	TraesCS1A02G112700	TraesCS1A03G0273400
Tdurum_contig26414_129	1A	116699893	118876983	TraesCS1A02G161100LC	TraesCS1A03G0276500LC
BS00028874_51	1A	117808277	119974902
BS00048117_51	1A	118290157	120456014	TraesCS1A02G163100LC	TraesCS1A03G0279300LC
BS00048118_51	1A	118290380	120456237	TraesCS1A02G163100LC	TraesCS1A03G0279300LC
BS00044052_51	1A	118507822	120673066	TraesCS1A02G114300	TraesCS1A03G0279700
wsnp_Ex_rep_c66282_64438053	1A	118507822	120673066	TraesCS1A02G114300	TraesCS1A03G0279700
Ra_c79926_85	1A	118508386	120673630	TraesCS1A02G114300	TraesCS1A03G0279700
JD_c11817_592	1A	118815055	120977195	TraesCS1A02G114600	TraesCS1A03G0280200
Tdurum_contig21489_536	1A	119150121	121310622	TraesCS1A02G115000	TraesCS1A03G0280800
BS00037007_51	1A	119496744	121656223	TraesCS1A02G115100	TraesCS1A03G0280900
GENE-0163_949	1A	120010272	122166968	TraesCS1A02G115500	TraesCS1A03G0282800
BS00010004_51	1A	120010546	122167242	TraesCS1A02G115500	TraesCS1A03G0282800
BS00010287_51	1A	120010843	122167539	TraesCS1A02G115500	TraesCS1A03G0282800
RFL_Contig4120_577	1A	120364941	122519744	TraesCS1A02G115700	TraesCS1A03G0283100
IAAV8824	1A	121046541	123195611
Kukri_c26936_1370	1A	121046892	123195962	TraesCS1A02G165700LC	TraesCS1A03G0283500LC
RAC875_rep_c105801_247	1A	121047663	123196733	TraesCS1A02G165800LC	TraesCS1A03G0283600LC
RAC875_rep_c105801_585	1A	121048001	123197071
RAC875_c58221_503	1A	121049231	123198301	TraesCS1A02G165900LC	TraesCS1A03G0283700LC
BobWhite_rep_c57285_109	1A	121129263	123278330	TraesCS1A02G115900	TraesCS1A03G0283800
CAP8_c3376_126	1A	121129309	123278376	TraesCS1A02G115900	TraesCS1A03G0283800
BobWhite_c13107_217	1A	121129320	123278387	TraesCS1A02G115900	TraesCS1A03G0283800
BobWhite_c36597_177	1A	121129339	123278406	TraesCS1A02G115900	TraesCS1A03G0283800
BobWhite_c36597_232	1A	121129394	123278461	TraesCS1A02G115900	TraesCS1A03G0283800
BobWhite_c33518_72	1A	121129454	123278521	TraesCS1A02G115900	TraesCS1A03G0283800
BobWhite_rep_c55282_267	1A	121129472	123278539	TraesCS1A02G115900	TraesCS1A03G0283800
IAAV5246	1A	121133922	123282989	TraesCS1A02G116000	TraesCS1A03G0284000
RFL_Contig2310_704	1A	121135702	123284769	TraesCS1A02G116000	TraesCS1A03G0284000
Tdurum_contig25317_94	1A	121136763	123285830	TraesCS1A02G116000	TraesCS1A03G0284000
Kukri_rep_c101022_1595	1A	121740753	123889134	TraesCS1A02G116200	TraesCS1A03G0284800
Ra_c97178_544	1A	121741803	123890184	TraesCS1A02G116200	TraesCS1A03G0284800
Tdurum_contig31716_54	1A	123552788	125693506
Excalibur_c29402_61	1A	124011491	126150706	TraesCS1A02G116700	TraesCS1A03G0286300
BS00026917_51	1A	126544629	128671683	TraesCS1A02G169800LC	TraesCS1A03G0289900LC
Kukri_c19224_182	1A	126857830	128982562	TraesCS1A02G118300	TraesCS1A03G0290200
Kukri_c26669_515	1A	127075701	129198550	TraesCS1A02G118400	TraesCS1A03G0290300
BS00063964_51	1A	127076716	129199565	TraesCS1A02G118400	TraesCS1A03G0290300
BS00004637_51	1A	127758757	129880378	TraesCS1A02G118800	TraesCS1A03G0291600
RAC875_c6018_1378	1A	129995863	132113988
Ex_c9042_1461	1A	129996820	132114945
Excalibur_c35312_109	1A	129999761	132117886
GENE-0450_181	1A	130910125	133022123	TraesCS1A02G119500	TraesCS1A03G0293900
GENE-0450_158	1A	130910140	133022138	TraesCS1A02G119500	TraesCS1A03G0293900
wsnp_Ex_c28165_37310070	1A	131964716	134070769	TraesCS1A02G119700	TraesCS1A03G0294600
Tdurum_contig13709_317	1A	132414837	134518269	TraesCS1A02G120000	TraesCS1A03G0294900
Tdurum_contig13709_477	1A	132414997	134518429	TraesCS1A02G120000	TraesCS1A03G0294900
wsnp_Ex_c11374_18361760	1A	132482055	134584678	TraesCS1A02G120100	TraesCS1A03G0295000
wsnp_Ku_c3468_6420199	1A	132485826	134588449
RAC875_c21620_1359	1A	132784415	134883132	TraesCS1A02G120200	TraesCS1A03G0295200
RAC875_rep_c70404_755	1A	132785570	134884287	TraesCS1A02G120200	TraesCS1A03G0295200
wsnp_Ex_rep_c68183_66958099	1A	132785570	134884288	TraesCS1A02G120200	TraesCS1A03G0295200
GENE-0158_103	1A	132790560	134888963	TraesCS1A02G120200	TraesCS1A03G0295200
Excalibur_c24117_534	1A	132790659	134889062	TraesCS1A02G120200	TraesCS1A03G0295200
BS00080438_51	1A	132790821	134889224	TraesCS1A02G120200	TraesCS1A03G0295200
tplb0032f08_401	1A	133164590	135261105	TraesCS1A02G120800	TraesCS1A03G0296500
Ra_c25766_676	1A	133170366	135266881
IAAV1625	1A	133416756	135512503	TraesCS1A02G121000	TraesCS1A03G0297300
RAC875_rep_c72400_1791	1A	133418206	135513953	TraesCS1A02G121000	TraesCS1A03G0297300
Ex_c23451_720	1A	134956682	137046483	TraesCS1A02G121400	TraesCS1A03G0298600
RAC875_c26585_184	1A	135445686	137537958
wsnp_Ex_rep_c104706_89338057	1A	135509257	137601242	TraesCS1A02G121700	TraesCS1A03G0299700
wsnp_Ku_rep_c104517_90964418	1A	135509453	137601438	TraesCS1A02G121700	TraesCS1A03G0299700
wsnp_Ra_c7847_13421750	1A	135517338	137609327	TraesCS1A02G121700	TraesCS1A03G0299700
wsnp_Ex_rep_c66318_64485410	1A	135968946	138059135	TraesCS1A02G122000	TraesCS1A03G0300200
wsnp_Ku_rep_c101863_88951284	1A	135970175	138060364	TraesCS1A02G122000	TraesCS1A03G0300200
wsnp_Ex_rep_c105244_89727546	1A	136959301	139045891	TraesCS1A02G122100	TraesCS1A03G0300800
wsnp_Ex_rep_c105244_89727666	1A	136959421	139046011	TraesCS1A02G122100	TraesCS1A03G0300800
wsnp_Ex_rep_c105244_89727820	1A	136959575	139046165	TraesCS1A02G122100	TraesCS1A03G0300800
Excalibur_c29482_106	1A	137233180	139316907	TraesCS1A02G122200	TraesCS1A03G0301200
BS00030644_51	1A	138228854	140310832	TraesCS1A02G122500	TraesCS1A03G0302700
Excalibur_c43793_81	1A	140370557	142493134	TraesCS1A02G179500LC	TraesCS1A03G0304300LC
Excalibur_c43793_106	1A	140370582	142493159	TraesCS1A02G179500LC	TraesCS1A03G0304300LC
Excalibur_c64855_328	1A	143270511	145375242	TraesCS1A02G180400LC	TraesCS1A03G0305600LC
Tdurum_contig14501_82	1A	143818995	145919061	TraesCS1A02G123600	TraesCS1A03G0306700
GENE-0561_311	1A	145371716	147466713	TraesCS1A02G123900	TraesCS1A03G0307800
Jagger_c6610_109	1A	146630215	148715654	TraesCS1A02G124200	TraesCS1A03G0308600
Excalibur_c22621_160	1A	146630542	148715981	TraesCS1A02G124200	TraesCS1A03G0308600
GENE-0553_173	1A	147355017	149434981	TraesCS1A02G124600	TraesCS1A03G0309300
BS00066308_51	1A	147908275	149986484	TraesCS1A02G183500LC	TraesCS1A03G0310300LC
wsnp_JD_rep_c49359_33578909	1A	148608949	150681610	TraesCS1A02G125100	TraesCS1A03G0310800
Kukri_c66773_111	1A	148610726	150683387	TraesCS1A02G125100	TraesCS1A03G0310800
BobWhite_c22256_79	1A	148959304	151031128	TraesCS1A02G125300	TraesCS1A03G0311400
Ra_c49478_264	1A	148959337	151031161	TraesCS1A02G125300	TraesCS1A03G0311400
IAAV4362	1A	150450671	152511702	TraesCS1A02G125800	TraesCS1A03G0312600
BS00003813_51	1A	150894884	152953214	TraesCS1A02G126000	TraesCS1A03G0313200
IACX933	1A	151775867	153829629	TraesCS1A02G126300	TraesCS1A03G0313800
RAC875_c46062_63	1A	153586222	155633969	TraesCS1A02G126900	TraesCS1A03G0316300
RAC875_c21367_209	1A	154576016	156620145	TraesCS1A02G127400	TraesCS1A03G0317300
wsnp_Ex_c2389_4479352	1A	155079239	157119122	TraesCS1A02G188400LC	TraesCS1A03G0317900LC
wsnp_Ex_c2389_4479047	1A	155080069	157119952
Ex_c2389_1834	1A	155080516	157120399	TraesCS1A02G188500LC	TraesCS1A03G0318000LC
Ex_c2389_1828	1A	155080522	157120405	TraesCS1A02G188500LC	TraesCS1A03G0318000LC
wsnp_Ex_c2389_4478587	1A	155080636	157120519
Ex_c2389_1633	1A	155080717	157120600	TraesCS1A02G188600LC	TraesCS1A03G0318100LC
wsnp_Ex_c2389_4478238	1A	155080985	157120868	TraesCS1A02G188600LC	TraesCS1A03G0318100LC
wsnp_Ex_c2389_4477880	1A	155081343	157121226
wsnp_Ex_c2389_4477621	1A	155081689	157121572	TraesCS1A02G188700LC	TraesCS1A03G0318200LC
wsnp_Ex_c2389_4477552	1A	155081758	157121641	TraesCS1A02G188700LC	TraesCS1A03G0318200LC
Excalibur_c2389_361	1A	155082213	157122096	TraesCS1A02G188700LC	TraesCS1A03G0318200LC
wsnp_Ex_c2389_4477096	1A	155082351	157122234	TraesCS1A02G188700LC	TraesCS1A03G0318200LC
Excalibur_c2389_90	1A	155082484	157122367	TraesCS1A02G188700LC	TraesCS1A03G0318200LC
wsnp_Ex_c3963_7179699	1A	155082484	157122367	TraesCS1A02G188700LC	TraesCS1A03G0318200LC
wsnp_Ex_c3963_7179957	1A	155082742	157122625
GENE-0303_312	1A	155695168	157734854	TraesCS1A02G127900	TraesCS1A03G0319000
BS00033760_51	1A	157831768	159858431	TraesCS1A02G128600	TraesCS1A03G0321300
Excalibur_c16256_551	1A	159517161	161536186	TraesCS1A02G128900	TraesCS1A03G0322200
RAC875_rep_c110776_179	1A	161671229	163677989	TraesCS1A02G129000	TraesCS1A03G0322700
Ex_c12913_269	1A	163383524	165388483	TraesCS1A02G129100	TraesCS1A03G0323800
BobWhite_c13654_447	1A	163393248	165398207	TraesCS1A02G129200	TraesCS1A03G0324000
wsnp_Ex_rep_c66382_64577768	1A	165172799	167168008	TraesCS1A02G129400	TraesCS1A03G0324600
GENE-0256_368	1A	165175647	167170856	TraesCS1A02G129400	TraesCS1A03G0324600
RAC875_c2021_1417	1A	166322397	168327481	TraesCS1A02G129500	TraesCS1A03G0325400
RAC875_c47291_175	1A	168740441	170734944
Excalibur_c34268_81	1A	168742447	170736950
IAAV5581	1A	169654058	171636159	TraesCS1A02G130800	TraesCS1A03G0329700
Kukri_c44553_550	1A	171453910	173437232	TraesCS1A02G131000	TraesCS1A03G0330800
RAC875_c15646_2033	1A	171454858	173438180	TraesCS1A02G131000	TraesCS1A03G0330800
RAC875_c2313_887	1A	175173463	177126251	TraesCS1A02G131500	TraesCS1A03G0332500
Kukri_c23382_1431	1A	176457991	178405229	TraesCS1A02G131600	TraesCS1A03G0333400
wsnp_Ex_c41237_48104282	1A	176457991	178405229	TraesCS1A02G131600	TraesCS1A03G0333400
Excalibur_rep_c105180_199	1A	176462564	178409503	TraesCS1A02G131600	TraesCS1A03G0333400
RAC875_c7891_426	1A	177478002	179420039	TraesCS1A02G200400LC	TraesCS1A03G0334300LC
wsnp_Ex_c26800_36025427	1A	177479920	179421957	TraesCS1A02G200400LC	TraesCS1A03G0334300LC
wsnp_Ex_c26800_36025663	1A	177480156	179422193	TraesCS1A02G200400LC	TraesCS1A03G0334300LC
wsnp_Ex_c8101_13712260	1A	177481594	179423631	TraesCS1A02G200400LC	TraesCS1A03G0334300LC
wsnp_Ex_c25220_34487119	1A	177482585	179424624
BS00076538_51	1A	180412546	182536532
BobWhite_c20703_141	1A	180413284	182537270	TraesCS1A02G132500	TraesCS1A03G0336500
Tdurum_contig10022_564	1A	180413660	182537646	TraesCS1A02G132500	TraesCS1A03G0336500
Kukri_c24402_564	1A	181771926	183896411	TraesCS1A02G132600	TraesCS1A03G0337200
IAAV5756	1A	182069450	184191911	TraesCS1A02G132800	TraesCS1A03G0337800
Ku_c2898_1284	1A	182069450	184191911	TraesCS1A02G132800	TraesCS1A03G0337800
Ku_c2898_1247	1A	182069487	184191948	TraesCS1A02G132800	TraesCS1A03G0337800
Ku_c2898_783	1A	182069951	184192412	TraesCS1A02G132800	TraesCS1A03G0337800
Ku_c2898_221	1A	182144426	184266733	TraesCS1A02G132800	TraesCS1A03G0337800
Ex_c3799_2429	1A	182176248	184298555	TraesCS1A02G132800	TraesCS1A03G0337800
wsnp_Ex_c13724_21535046	1A	185141594	187234928	TraesCS1A02G133100	TraesCS1A03G0339400
JD_c66048_149	1A	185141936	187235270	TraesCS1A02G133100	TraesCS1A03G0339400
wsnp_Ex_rep_c70593_69508988	1A	185144846	187238180	TraesCS1A02G133100	TraesCS1A03G0339400
Excalibur_c18874_134	1A	185519317	187611191	TraesCS1A02G204300LC	TraesCS1A03G0339600LC
BS00021661_51	1A	186993182	189083137	TraesCS1A02G133400	TraesCS1A03G0341000
BS00110039_51	1A	186993358	189083313	TraesCS1A02G133400	TraesCS1A03G0341000
BobWhite_rep_c66520_103	1A	189715531	191790181	TraesCS1A02G133700	TraesCS1A03G0342100
wsnp_Ex_rep_c67763_66441222	1A	189716481	191791131	TraesCS1A02G133700	TraesCS1A03G0342100
IACX19890	1A	189716770	191791420	TraesCS1A02G133700	TraesCS1A03G0342100
Tdurum_contig15013_753	1A	199209368	201355421	TraesCS1A02G208700LC	TraesCS1A03G0345000LC
wsnp_Ex_c17684_26426672	1A	201746460	203881425	TraesCS1A02G134300	TraesCS1A03G0346700
wsnp_Ex_c17684_26426785	1A	201746573	203881538	TraesCS1A02G134300	TraesCS1A03G0346700
BS00066117_51	1A	202098914	204229443	TraesCS1A02G134600	TraesCS1A03G0347400
Kukri_c43274_188	1A	203323019	205447345	TraesCS1A02G210900LC	TraesCS1A03G0347800LC
wsnp_Ex_c10595_17292077	1A	203323648	205447974	TraesCS1A02G210900LC	TraesCS1A03G0347800LC
wsnp_Ex_c10595_17291999	1A	203324240	205448565	TraesCS1A02G210900LC	TraesCS1A03G0347800LC
wsnp_Ex_c591_1177097	1A	203324412	205448738	TraesCS1A02G210900LC	TraesCS1A03G0347800LC
RAC875_rep_c72774_131	1A	203324519	205448845	TraesCS1A02G210900LC	TraesCS1A03G0347800LC
wsnp_Ex_c15852_24239968	1A	203807504	205929967	TraesCS1A02G211100LC	TraesCS1A03G0348000LC
Kukri_c22856_385	1A	204829348	206947906
wsnp_Ra_c26956_36503468	1A	208208379	210309180	TraesCS1A02G135300	TraesCS1A03G0350800
RAC875_rep_c70319_1751	1A	208209408	210310208	TraesCS1A02G135300	TraesCS1A03G0350800
wsnp_Ex_rep_c66875_65276404	1A	208209636	210310436	TraesCS1A02G135300	TraesCS1A03G0350800
Ex_c45028_794	1A	208211643	210312443	TraesCS1A02G135300	TraesCS1A03G0350800
Ex_c45028_806	1A	208211655	210312455	TraesCS1A02G135300	TraesCS1A03G0350800
Kukri_rep_c81206_235	1A	208681974	210776324	TraesCS1A02G213400LC	TraesCS1A03G0351000LC
Ra_c16532_425	1A	208682166	210776516	TraesCS1A02G213400LC	TraesCS1A03G0351000LC
Excalibur_rep_c101549_460	1A	208682563	210776913	TraesCS1A02G213400LC	TraesCS1A03G0351000LC
Ra_c16532_954	1A	208682774	210777124	TraesCS1A02G213400LC	TraesCS1A03G0351000LC
Ex_c17168_1216	1A	208711235	210805585	TraesCS1A02G213610LC	TraesCS1A03G0351300LC
Ex_c27351_850	1A	208713515	210807865	TraesCS1A02G213700LC	TraesCS1A03G0351400LC
IAAV839	1A	208726926	210821276	TraesCS1A02G214100LC	TraesCS1A03G0351900LC
wsnp_Ex_c13783_21613564	1A	208913404	211007138	TraesCS1A02G135600	TraesCS1A03G0352100
wsnp_Ex_rep_c67065_65532802	1A	209353855	211441681	TraesCS1A02G135700	TraesCS1A03G0352600
RAC875_c19509_174	1A	212022218	214020622	TraesCS1A02G136000	TraesCS1A03G0353300
Excalibur_c44731_1000	1A	213905466	215887248	TraesCS1A02G136200	TraesCS1A03G0355000
Ku_c20906_471	1A	216409238	218387384
RAC875_c25442_231	1A	216415143	218393289	TraesCS1A02G136400	TraesCS1A03G0357800
Kukri_rep_c104816_697	1A	216452579	218430725	TraesCS1A02G136400	TraesCS1A03G0357800
wsnp_Ex_c3747_6824863	1A	217612407	219582566	TraesCS1A02G136500	TraesCS1A03G0359000
BS00066135_51	1A	218215074	220175466	TraesCS1A02G136600	TraesCS1A03G0359100
BS00065700_51	1A	219365252	221318757
wsnp_Ex_c645_1273901	1A	219895001	221845204	TraesCS1A02G137000	TraesCS1A03G0360600
Kukri_rep_c82294_159	1A	221707342	223652991	TraesCS1A02G137200	TraesCS1A03G0361500
Kukri_rep_c82294_182	1A	221707365	223653014	TraesCS1A02G137200	TraesCS1A03G0361500
Kukri_c52490_100	1A	222358437	224300935	TraesCS1A02G137400	TraesCS1A03G0362200
Excalibur_c77944_162	1A	222358612	224301110	TraesCS1A02G137400	TraesCS1A03G0362200
Kukri_rep_c111709_265	1A	222374670	224317168
Ra_c7062_430	1A	222917663	224859463	TraesCS1A02G223000LC	TraesCS1A03G0362800LC
IAAV9022	1A	222918217	224860017	TraesCS1A02G223000LC	TraesCS1A03G0362800LC
Ex_c3567_1048	1A	222918978	224860778	TraesCS1A02G223000LC	TraesCS1A03G0362800LC
wsnp_Ex_c3567_6526582	1A	222919265	224861065	TraesCS1A02G223000LC	TraesCS1A03G0362800LC
wsnp_Ra_rep_c105422_89367749	1A	223938186	225874282	TraesCS1A02G137700	TraesCS1A03G0363800
Kukri_c20801_424	1A	223944279	225880375	TraesCS1A02G137700	TraesCS1A03G0363800
BS00053717_51	1A	223990409	225925813	TraesCS1A02G223800LC	TraesCS1A03G0363900LC
BS00053718_51	1A	223990496	225925900
wsnp_CAP12_c2645_1267978	1A	224805944	226737672	TraesCS1A02G137800	TraesCS1A03G0364800
wsnp_Ex_c21450_30588044	1A	224826871	226758355	TraesCS1A02G137800	TraesCS1A03G0364800
Ex_c21450_396	1A	224826935	226758419	TraesCS1A02G137800	TraesCS1A03G0364800
Tdurum_contig20340_79	1A	228087876	229994408
wsnp_Ex_c6934_11953178	1A	228530238	230435037	TraesCS1A02G226800LC	TraesCS1A03G0367200LC
wsnp_Ex_c9279_15416671	1A	228532118	230436917	TraesCS1A02G226800LC	TraesCS1A03G0367200LC
RAC875_rep_c105400_1131	1A	232069524	233963797	TraesCS1A02G138400	TraesCS1A03G0369600
wsnp_Ex_c19730_28728245	1A	232073788	233968063	TraesCS1A02G138400	TraesCS1A03G0369600
wsnp_Ex_rep_c102155_87382570	1A	232086790	233981063	TraesCS1A02G138500	TraesCS1A03G0369700
RAC875_c7305_75	1A	232606183	234498544	TraesCS1A02G138700	TraesCS1A03G0370200
BS00067330_51	1A	233921831	235801593	TraesCS1A02G138800	TraesCS1A03G0370700
wsnp_Ex_c15722_24074399	1A	233923384	235803146	TraesCS1A02G138800	TraesCS1A03G0370700
Kukri_rep_c75458_277	1A	235653252	237512105	TraesCS1A02G139400	TraesCS1A03G0371800
Ex_c24433_1086	1A	235675625	237534153	TraesCS1A02G139400	TraesCS1A03G0371800
wsnp_Ex_c8374_14111734	1A	235688753	237547279	TraesCS1A02G139400	TraesCS1A03G0371800
IACX7767	1A	236720470	238580840	TraesCS1A02G139500	TraesCS1A03G0372800
wsnp_Ex_c2972_5477975	1A	236720470	238580840	TraesCS1A02G139500	TraesCS1A03G0372800
IAAV5236	1A	236720979	238581349	TraesCS1A02G139500	TraesCS1A03G0372800
wsnp_Ex_c11697_18821490	1A	236721213	238581583	TraesCS1A02G139500	TraesCS1A03G0372800
BS00077815_51	1A	238653598	240499236	TraesCS1A02G233700LC	TraesCS1A03G0376800LC
wsnp_Ex_c6826_11774795	1A	238680137	240525775	TraesCS1A02G140900	TraesCS1A03G0377200
BobWhite_c44224_71	1A	238680789	240526427	TraesCS1A02G140900	TraesCS1A03G0377200
wsnp_Ex_c6826_11775106	1A	238680789	240526427	TraesCS1A02G140900	TraesCS1A03G0377200
wsnp_Ex_c2357_4417439	1A	239902082	241740852	TraesCS1A02G141400	TraesCS1A03G0378500
BS00063063_51	1A	240318280	242155371	TraesCS1A02G234900LC	TraesCS1A03G0378900LC
BS00063062_51	1A	240318327	242155418	TraesCS1A02G234900LC	TraesCS1A03G0378900LC
wsnp_Ex_c6278_10941843	1A	242012656	243842639	TraesCS1A02G142200	TraesCS1A03G0381000
BS00057649_51	1A	243618670	245437939	TraesCS1A02G237100LC	TraesCS1A03G0382000LC
BS00057650_51	1A	243618676	245437945	TraesCS1A02G237100LC	TraesCS1A03G0382000LC
RAC875_c42104_639	1A	244501267	246313789	TraesCS1A02G142700	TraesCS1A03G0383400
Excalibur_c34057_417	1A	244502671	246315195	TraesCS1A02G142700	TraesCS1A03G0383400
Kukri_rep_c102143_405	1A	244548808	246360403
Kukri_rep_c102143_343	1A	244548870	246360465
wsnp_Ex_c8666_14522816	1A	245116895	246926107	TraesCS1A02G142900	TraesCS1A03G0384100
Ra_c17726_169	1A	245520464	247327448	TraesCS1A02G143000	TraesCS1A03G0384700
Ra_c17726_304	1A	245520599	247327583	TraesCS1A02G143000	TraesCS1A03G0384700
wsnp_Ex_c3365_6183009	1A	245524081	247331065	TraesCS1A02G143000	TraesCS1A03G0384700
RAC875_c14280_769	1A	246129744	247934454	TraesCS1A02G143200	TraesCS1A03G0385100
IAAV742	1A	246130045	247934755	TraesCS1A02G143200	TraesCS1A03G0385100
Excalibur_c10608_993	1A	247314499	249113688	TraesCS1A02G143400	TraesCS1A03G0385800
RAC875_c14290_632	1A	248426447	250219619	TraesCS1A02G143500	TraesCS1A03G0386600
wsnp_Ex_c18196_27006489	1A	249053380	250841299	TraesCS1A02G144000	TraesCS1A03G0387200
RAC875_c7568_768	1A	250194316	252088768	TraesCS1A02G243110LC	TraesCS1A03G0389900LC
Excalibur_c16976_627	1A	251016529	252914623	TraesCS1A02G144800	TraesCS1A03G0390800
Tdurum_contig25426_334	1A	251018699	252916793	TraesCS1A02G144800	TraesCS1A03G0390800
Kukri_c50414_251	1A	251585557	253480581	TraesCS1A02G244100LC	TraesCS1A03G0392100LC
wsnp_Ex_c759_1493846	1A	251585557	253480581	TraesCS1A02G244100LC	TraesCS1A03G0392100LC
Excalibur_c57610_331	1A	251586664	253481688	TraesCS1A02G244100LC	TraesCS1A03G0392100LC
BobWhite_c40914_538	1A	251587605	253482629
Ex_c759_3362	1A	251588578	253483602
wsnp_Ra_c6474_11298812	1A	251589343	253484367
wsnp_Ra_c6474_11298858	1A	251589389	253484413
Ex_c759_2378	1A	251589859	253484883	TraesCS1A02G244300LC	TraesCS1A03G0392300LC
IACX11112	1A	251590248	253485272	TraesCS1A02G244300LC	TraesCS1A03G0392300LC
Ex_c14515_220	1A	251590764	253485788
Ex_c14515_218	1A	251590766	253485790
RAC875_c3868_152	1A	251591161	253486185	TraesCS1A02G244400LC	TraesCS1A03G0392400LC
Ra_c11042_1519	1A	251591346	253486370	TraesCS1A02G244400LC	TraesCS1A03G0392400LC
Ra_c11042_1500	1A	251591365	253486389	TraesCS1A02G244400LC	TraesCS1A03G0392400LC
Excalibur_c759_163	1A	251592072	253487096	TraesCS1A02G244400LC	TraesCS1A03G0392400LC
RAC875_rep_c109905_101	1A	252323099	254214562	TraesCS1A02G146000	TraesCS1A03G0393400
Excalibur_c7692_139	1A	252324284	254215747	TraesCS1A02G146000	TraesCS1A03G0393400
Excalibur_c62832_446	1A	252624024	254514025	TraesCS1A02G146400	TraesCS1A03G0393900
Kukri_c46608_277	1A	252624591	254514592	TraesCS1A02G146400	TraesCS1A03G0393900
BobWhite_c17969_100	1A	253721739	255610197	TraesCS1A02G147000	TraesCS1A03G0396400
Tdurum_contig101047_119	1A	253901841	255790019
Tdurum_contig28948_119	1A	254382973	256268073	TraesCS1A02G147400	TraesCS1A03G0397200
Tdurum_contig28948_64	1A	254383028	256268128	TraesCS1A02G147400	TraesCS1A03G0397200
wsnp_Ex_c3142_5808330	1A	254385535	256270635	TraesCS1A02G147500	TraesCS1A03G0397700
wsnp_Ex_c3142_5808220	1A	254386061	256271161	TraesCS1A02G147500	TraesCS1A03G0397700
GENE-0394_679	1A	254994891	256879037	TraesCS1A02G147600	TraesCS1A03G0397900
GENE-0394_127	1A	254994914	256879061	TraesCS1A02G147600	TraesCS1A03G0397900
GENE-0264_60	1A	255483827	257366326	TraesCS1A02G148000	TraesCS1A03G0398900
GENE-0264_108	1A	255483863	257366362	TraesCS1A02G148000	TraesCS1A03G0398900
Jagger_c10668_218	1A	255898366	257776366	TraesCS1A02G148400	TraesCS1A03G0400700
wsnp_BE518393A_Td_2_3	1A	255898890	257776890	TraesCS1A02G148400	TraesCS1A03G0400700
BS00077504_51	1A	256697068	258571028	TraesCS1A02G250100LC	TraesCS1A03G0401600LC
tplb0049k18_1067	1A	256826733	258699788	TraesCS1A02G149300	TraesCS1A03G0402200
tplb0049k18_224	1A	256827666	258700721	TraesCS1A02G149300	TraesCS1A03G0402200
IAAV3846	1A	257558157	259449211	TraesCS1A02G149800	TraesCS1A03G0403100
GENE-0037_625	1A	258180418	260069397	TraesCS1A02G150500	TraesCS1A03G0404500
Kukri_rep_c107212_523	1A	258858260	260745328	TraesCS1A02G150800	TraesCS1A03G0405100
Ra_c4139_510	1A	258873309	260760377	TraesCS1A02G150900	TraesCS1A03G0405200
Excalibur_c10453_646	1A	259477650	261359577
Tdurum_contig10779_632	1A	260835354	262714484	TraesCS1A02G151500	TraesCS1A03G0407200
Tdurum_contig100984_170	1A	261247223	263132998	TraesCS1A02G152100	TraesCS1A03G0407800
Tdurum_contig100984_162	1A	261247231	263133006	TraesCS1A02G152100	TraesCS1A03G0407800
RAC875_c14994_490	1A	261816851	263700035	TraesCS1A02G152200	TraesCS1A03G0408100
RAC875_c14994_1040	1A	261817681	263700865	TraesCS1A02G152200	TraesCS1A03G0408100
RAC875_rep_c73465_334	1A	261818269	263701453	TraesCS1A02G152200	TraesCS1A03G0408100
Kukri_c13156_129	1A	262841115	264720063	TraesCS1A02G152500	TraesCS1A03G0409400
Ku_c68642_603	1A	262841306	264720254	TraesCS1A02G152500	TraesCS1A03G0409400
BS00022207_51	1A	264213803	266090835	TraesCS1A02G152800	TraesCS1A03G0410200
IACX9019	1A	264982935	266855460	TraesCS1A02G255100LC	TraesCS1A03G0410500LC
BS00084428_51	1A	264983115	266855640	TraesCS1A02G255100LC	TraesCS1A03G0410500LC
BobWhite_c13867_217	1A	264983336	266855861	TraesCS1A02G255100LC	TraesCS1A03G0410500LC
BS00025518_51	1A	264986341	266858866	TraesCS1A02G255100LC	TraesCS1A03G0410500LC
RAC875_c21131_3615	1A	265022136	266894415	TraesCS1A02G152900	TraesCS1A03G0410700
BS00068164_51	1A	267795457	269650521	TraesCS1A02G153900	TraesCS1A03G0413200
Excalibur_c10872_176	1A	267798161	269653225	TraesCS1A02G153900	TraesCS1A03G0413200
BS00068036_51	1A	268932276	270783964	TraesCS1A02G154400	TraesCS1A03G0413900
Kukri_rep_c69775_747	1A	268937032	270788720	TraesCS1A02G154400	TraesCS1A03G0413900
Ku_c5608_1625	1A	269580340	271424274	TraesCS1A02G154600	TraesCS1A03G0414700
Tdurum_contig42289_1857	1A	270004110	271844336	TraesCS1A02G154700	TraesCS1A03G0414800
Kukri_c8473_1915	1A	270005743	271845969	TraesCS1A02G154700	TraesCS1A03G0414800
Excalibur_c20660_753	1A	272205132	274018776	TraesCS1A02G258500LC	TraesCS1A03G0416100LC
IACX9106	1A	272208172	274021816	TraesCS1A02G258510LC	TraesCS1A03G0416200LC
BS00021730_51	1A	272313241	274126179
Kukri_c75852_543	1A	272607809	274419601	TraesCS1A02G258800LC	TraesCS1A03G0416500LC
tplb0061k05_719	1A	272612967	274424560	TraesCS1A02G155200	TraesCS1A03G0416600
Excalibur_c9662_70	1A	272613609	274425202	TraesCS1A02G155200	TraesCS1A03G0416600
BS00048887_51	1A	274785621	276590038	TraesCS1A02G259300LC	TraesCS1A03G0417500LC
BS00062969_51	1A	276322736	278116405	TraesCS1A02G155900	TraesCS1A03G0418900
Kukri_c10313_154	1A	276571797	278364380	TraesCS1A02G156000	TraesCS1A03G0419000
RAC875_c55843_449	1A	276861926	278654409	TraesCS1A02G156200	TraesCS1A03G0419400
D_GB5Y7FA02F14MQ_404	1A	277645616	279434487
BS00078977_51	1A	278143477	279930494	TraesCS1A02G156600	TraesCS1A03G0420500
Kukri_c17765_664	1A	278145354	279932371	TraesCS1A02G156600	TraesCS1A03G0420500
IAAV5391	1A	278145448	279932465	TraesCS1A02G156600	TraesCS1A03G0420500
Excalibur_c5052_151	1A	279824981	281610935	TraesCS1A02G157600	TraesCS1A03G0425600
RAC875_c11749_97	1A	279825442	281611396	TraesCS1A02G157600	TraesCS1A03G0425600
RAC875_c2972_225	1A	279825827	281611781	TraesCS1A02G157600	TraesCS1A03G0425600
RAC875_c63421_83	1A	279826289	281612243	TraesCS1A02G157600	TraesCS1A03G0425600
BS00022216_51	1A	279832097	281617703	TraesCS1A02G157600	TraesCS1A03G0425600
RAC875_c18282_1390	1A	279838513	281624211	TraesCS1A02G265400LC	TraesCS1A03G0425700LC
Ex_c34070_464	1A	279838615	281624313	TraesCS1A02G265400LC	TraesCS1A03G0425700LC
Tdurum_contig19102_84	1A	279839057	281624755	TraesCS1A02G265400LC	TraesCS1A03G0425700LC
Tdurum_contig14650_689	1A	279840904	281626602	TraesCS1A02G265400LC	TraesCS1A03G0425700LC
RAC875_c25708_503	1A	279841078	281626776	TraesCS1A02G265400LC	TraesCS1A03G0425700LC
RAC875_c62715_185	1A	279904268	281689967	TraesCS1A02G157700	TraesCS1A03G0425900
BS00022217_51	1A	281094978	282874022
BS00086680_51	1A	281657026	283434503	TraesCS1A02G158300	TraesCS1A03G0427800
Tdurum_contig11660_159	1A	281889052	283666042	TraesCS1A02G158400	TraesCS1A03G0427900
Tdurum_contig11660_200	1A	281889093	283666083	TraesCS1A02G158400	TraesCS1A03G0427900
Tdurum_contig11660_253	1A	281889146	283666136	TraesCS1A02G158400	TraesCS1A03G0427900
Tdurum_contig11660_328	1A	281889221	283666211	TraesCS1A02G158400	TraesCS1A03G0427900
Tdurum_contig12971_285	1A	282545529	284328969	TraesCS1A02G158500	TraesCS1A03G0428100
RAC875_c7341_144	1A	282546814	284330254	TraesCS1A02G158500	TraesCS1A03G0428100
Kukri_c98935_301	1A	282551164	284334321	TraesCS1A02G158500	TraesCS1A03G0428100
JD_c21027_212	1A	282553403	284336560	TraesCS1A02G158600	TraesCS1A03G0428200
Tdurum_contig28273_336	1A	282554024	284337181	TraesCS1A02G158600	TraesCS1A03G0428200
CAP7_rep_c12879_187	1A	282554470	284337626	TraesCS1A02G158600	TraesCS1A03G0428200
RFL_Contig2784_641	1A	284912518	286688371	TraesCS1A02G159300	TraesCS1A03G0429500
GENE-2174_219	1A	284913566	286689419	TraesCS1A02G159300	TraesCS1A03G0429500
Tdurum_contig34093_101	1A	285418958	287194027
Kukri_c7945_206	1A	286006684	287809244	TraesCS1A02G159600	TraesCS1A03G0429800
Kukri_c7945_455	1A	286006933	287809493	TraesCS1A02G159600	TraesCS1A03G0429800
BS00069117_51	1A	287305110	289101276	TraesCS1A02G269500LC	TraesCS1A03G0432100LC
BobWhite_c28001_244	1A	287691827	289485077	TraesCS1A02G160500	TraesCS1A03G0432900
GENE-0545_313	1A	287697385	289490635	TraesCS1A02G160500	TraesCS1A03G0432900
BS00011683_51	1A	288511167	290305477	TraesCS1A02G160600	TraesCS1A03G0433600
Kukri_c2683_307	1A	288511248	290305558	TraesCS1A02G160600	TraesCS1A03G0433600
BS00065930_51	1A	289328473	291121246	TraesCS1A02G271300LC	TraesCS1A03G0434700LC
Excalibur_c88113_139	1A	290122421	291911856	TraesCS1A02G161200	TraesCS1A03G0435600
Tdurum_contig53332_743	1A	290125941	291915376	TraesCS1A02G161200	TraesCS1A03G0435600
Excalibur_c17660_1101	1A	291245907	293029290	TraesCS1A02G162200	TraesCS1A03G0438200
Kukri_c6106_470	1A	291255227	293038445	TraesCS1A02G162300	TraesCS1A03G0438300
RAC875_c47408_267	1A	291561355	293344545	TraesCS1A02G162400	TraesCS1A03G0438500
BobWhite_c31155_350	1A	292078341	293856392	TraesCS1A02G162800	TraesCS1A03G0439700
RAC875_rep_c85118_294	1A	292078845	293856896	TraesCS1A02G162800	TraesCS1A03G0439700
Kukri_c2577_777	1A	292084391	293862442	TraesCS1A02G162800	TraesCS1A03G0439700
Tdurum_contig33980_153	1A	292501894	294278418
Excalibur_c65280_322	1A	293319410	295089588	TraesCS1A02G276200LC	TraesCS1A03G0442200LC
BS00068297_51	1A	293728936	295498132	TraesCS1A02G163500	TraesCS1A03G0442700
Tdurum_contig10519_221	1A	294857110	296621154	TraesCS1A02G277800LC	TraesCS1A03G0444200LC
Kukri_c4318_101	1A	294858466	296622510	TraesCS1A02G277800LC	TraesCS1A03G0444200LC
RAC875_c39165_148	1A	294860748	296624792	TraesCS1A02G277800LC	TraesCS1A03G0444200LC
RAC875_c61590_448	1A	294860748	296624792	TraesCS1A02G277800LC	TraesCS1A03G0444200LC
BS00008865_51	1A	295228499	296987771	TraesCS1A02G163900	TraesCS1A03G0444900
Kukri_c56996_147	1A	295574361	297331356	TraesCS1A02G278600LC	TraesCS1A03G0445400LC
RAC875_s118740_182	1A	295585134	297342033	TraesCS1A02G164200	TraesCS1A03G0445600
Kukri_rep_c99813_69	1A	295585316	297342215	TraesCS1A02G164200	TraesCS1A03G0445600
Kukri_rep_c108194_232	1A	295586619	297343518	TraesCS1A02G164200	TraesCS1A03G0445600
Ra_c23584_1128	1A	296209013	297962739	TraesCS1A02G164300	TraesCS1A03G0445700
Excalibur_c31920_105	1A	297378077	299127653	TraesCS1A02G164600	TraesCS1A03G0447000
CAP8_c806_297	1A	297380842	299130418	TraesCS1A02G164600	TraesCS1A03G0447000
CAP12_c1540_251	1A	297380852	299130428	TraesCS1A02G164600	TraesCS1A03G0447000
GENE-0227_217	1A	297697348	299446290	TraesCS1A02G164700	TraesCS1A03G0447200
BobWhite_c2506_332	1A	297745370	299494312	TraesCS1A02G164800	TraesCS1A03G0447700
BobWhite_c8713_420	1A	297746461	299495403	TraesCS1A02G164800	TraesCS1A03G0447700
Excalibur_c20133_87	1A	298037397	299785431	TraesCS1A02G165300	TraesCS1A03G0448400
Ku_c723_149	1A	298108656	299855850	TraesCS1A02G165500	TraesCS1A03G0448800
Excalibur_rep_c88290_94	1A	298108877	299856071	TraesCS1A02G165500	TraesCS1A03G0448800
RAC875_c53748_52	1A	298109473	299856667	TraesCS1A02G165500	TraesCS1A03G0448800
BS00022201_51	1A	298116028	299863222	TraesCS1A02G165500	TraesCS1A03G0448800
BS00102492_51	1A	298116057	299863251	TraesCS1A02G165500	TraesCS1A03G0448800
Kukri_c362_91	1A	298116701	299863895	TraesCS1A02G280800LC	TraesCS1A03G0449000LC
Kukri_c362_151	1A	298116904	299864098	TraesCS1A02G280800LC	TraesCS1A03G0449000LC
BS00011835_51	1A	298117391	299864585	TraesCS1A02G280800LC	TraesCS1A03G0449000LC
BS00063885_51	1A	298561709	300303850	TraesCS1A02G165700	TraesCS1A03G0449900
Tdurum_contig13074_113	1A	298566083	300308223	TraesCS1A02G165700	TraesCS1A03G0449900
Kukri_s115538_215	1A	298566492	300308632	TraesCS1A02G165700	TraesCS1A03G0449900
wsnp_CAP11_c1029_611774	1A	298635766	300377898	TraesCS1A02G166100	TraesCS1A03G0450700
BS00037255_51	1A	298646400	300388532	TraesCS1A02G166200	TraesCS1A03G0450800
Tdurum_contig31700_330	1A	299271331	301012559
Ra_c39369_468	1A	299652481	301391854	TraesCS1A02G166900	TraesCS1A03G0451800
Excalibur_rep_c106001_513	1A	299657716	301397089	TraesCS1A02G166900	TraesCS1A03G0451800
Tdurum_contig28756_222	1A	300102501	301837995	TraesCS1A02G167200	TraesCS1A03G0452600
BobWhite_rep_c66952_53	1A	300857053	302589756	TraesCS1A02G168100	TraesCS1A03G0454100
Kukri_c88958_205	1A	300931554	302662159	TraesCS1A02G283400LC	TraesCS1A03G0454300LC
IACX500	1A	301130580	302858893	TraesCS1A02G168400	TraesCS1A03G0454700
BobWhite_c47713_140	1A	301197380	302923372	TraesCS1A02G168600	TraesCS1A03G0455000
BS00022156_51	1A	301197484	302923476	TraesCS1A02G168600	TraesCS1A03G0455000
TA001042-0912	1A	301197484	302923476	TraesCS1A02G168600	TraesCS1A03G0455000
Tdurum_contig43360_1592	1A	301197487	302923479	TraesCS1A02G168600	TraesCS1A03G0455000
Tdurum_contig43360_1381	1A	301197698	302923690	TraesCS1A02G168600	TraesCS1A03G0455000
RFL_Contig4863_550	1A	301630996	303354960	TraesCS1A02G168700	TraesCS1A03G0455100
IAAV4916	1A	301776516	303498981	TraesCS1A02G168900	TraesCS1A03G0455700
IAAV2546	1A	301776822	303499287	TraesCS1A02G168900	TraesCS1A03G0455700
BS00031200_51	1A	301782334	303504799	TraesCS1A02G169000	TraesCS1A03G0455800
Ra_c2322_174	1A	301857714	303579766	TraesCS1A02G169100	TraesCS1A03G0455900
RAC875_c2322_420	1A	301857960	303580012	TraesCS1A02G169100	TraesCS1A03G0455900
Ra_c2322_732	1A	301863674	303585726	TraesCS1A02G169100	TraesCS1A03G0455900
Ra_c2322_1067	1A	301864279	303586331	TraesCS1A02G169100	TraesCS1A03G0455900
IACX7695	1A	301897816	303619868	TraesCS1A02G169300	TraesCS1A03G0456200
wsnp_Ex_c1959_3692097	1A	302628817	304347809	TraesCS1A02G169600	TraesCS1A03G0457400
Ku_c30921_1751	1A	303853710	305566727	TraesCS1A02G170200	TraesCS1A03G0459800
wsnp_Ku_c30921_40705731	1A	303853997	305567014	TraesCS1A02G170200	TraesCS1A03G0459800
IAAV3552	1A	304037345	305749951	TraesCS1A02G170400	TraesCS1A03G0460000
RAC875_c11944_57	1A	304037478	305750084	TraesCS1A02G170400	TraesCS1A03G0460000
wsnp_Ra_c34203_42948357	1A	304040711	305753317	TraesCS1A02G170400	TraesCS1A03G0460000
Excalibur_c47628_690	1A	304043031	305755637	TraesCS1A02G170400	TraesCS1A03G0460000
Excalibur_c47628_793	1A	304043134	305755740	TraesCS1A02G170400	TraesCS1A03G0460000
Kukri_c35355_540	1A	304997436	306714214	TraesCS1A02G170500	TraesCS1A03G0460400
RAC875_c41581_856	1A	304998351	306715129	TraesCS1A02G170500	TraesCS1A03G0460400
RAC875_c41581_176	1A	305003327	306720105	TraesCS1A02G287300LC	TraesCS1A03G0460500LC
wsnp_Ex_c2178_4086161	1A	305003327	306720105	TraesCS1A02G287300LC	TraesCS1A03G0460500LC
CAP7_c3885_73	1A	305327669	307042552	TraesCS1A02G170700	TraesCS1A03G0460700
GENE-2323_270	1A	305327983	307042866	TraesCS1A02G170700	TraesCS1A03G0460700
Tdurum_contig11305_877	1A	305333912	307048609	TraesCS1A02G170800	TraesCS1A03G0460800
Tdurum_contig11305_795	1A	305333994	307048691	TraesCS1A02G170800	TraesCS1A03G0460800
GENE-0458_254	1A	306110023	307819388	TraesCS1A02G171100	TraesCS1A03G0461600
wsnp_Ex_c15188_23387754	1A	306111931	307821296	TraesCS1A02G171100	TraesCS1A03G0461600
wsnp_Ex_c15188_23387523	1A	306112162	307821527	TraesCS1A02G171100	TraesCS1A03G0461600
RAC875_c50635_128	1A	306983335	308688337
Excalibur_c37474_179	1A	306983490	308688492
Tdurum_contig10467_1037	1A	307040414	308744571	TraesCS1A02G171700	TraesCS1A03G0462800
BS00064548_51	1A	307482606	309181846	TraesCS1A02G288900LC	TraesCS1A03G0463500LC
BS00062841_51	1A	307482651	309181891	TraesCS1A02G288900LC	TraesCS1A03G0463500LC
Ra_c10580_1629	1A	307705711	309403749	TraesCS1A02G172100	TraesCS1A03G0463800
BS00092129_51	1A	308202881	309898843	TraesCS1A02G172300	TraesCS1A03G0464100
RAC875_c49760_107	1A	308210617	309906579	TraesCS1A02G172300	TraesCS1A03G0464100
Excalibur_c58300_540	1A	308351574	310047404	TraesCS1A02G289510LC	TraesCS1A03G0464700LC
Tdurum_contig28703_113	1A	308351730	310047560	TraesCS1A02G289510LC	TraesCS1A03G0464700LC
BS00095100_51	1A	308572338	310267911	TraesCS1A02G172700	TraesCS1A03G0465100
Tdurum_contig81558_113	1A	308812702	310507255	TraesCS1A02G173100	TraesCS1A03G0465800
Tdurum_contig81558_272	1A	308812861	310507414	TraesCS1A02G173100	TraesCS1A03G0465800
wsnp_Ku_rep_c71909_71634013	1A	308813558	310508111	TraesCS1A02G173100	TraesCS1A03G0465800
BobWhite_c21572_171	1A	308952574	310645643	TraesCS1A02G173200	TraesCS1A03G0466200
BS00085851_51	1A	309401684	311093276	TraesCS1A02G173400	TraesCS1A03G0466600
Excalibur_c5878_413	1A	309457744	311149336	TraesCS1A02G173500	TraesCS1A03G0467000
BS00048892_51	1A	309709788	311400538	TraesCS1A02G291200LC	TraesCS1A03G0467400LC
Tdurum_contig27881_413	1A	310248146	311933612	TraesCS1A02G174000	TraesCS1A03G0469000
BS00064679_51	1A	311806352	313480473	TraesCS1A02G293900LC	TraesCS1A03G0470800LC
Tdurum_contig27865_302	1A	312160617	313832647	TraesCS1A02G174700	TraesCS1A03G0471300
Ra_c100507_1004	1A	312773666	314443813	TraesCS1A02G175000	TraesCS1A03G0472200
BS00072686_51	1A	313161496	314831699	TraesCS1A02G175200	TraesCS1A03G0472600
BS00101116_51	1A	313161810	314832013	TraesCS1A02G175200	TraesCS1A03G0472600
BS00062943_51	1A	313591965	315258890	TraesCS1A02G175600	TraesCS1A03G0473400
GENE-0572_334	1A	313740706	315406398	TraesCS1A02G175700	TraesCS1A03G0473800
IACX542	1A	313740706	315406398	TraesCS1A02G175700	TraesCS1A03G0473800
wsnp_BE605063A_Ta_2_2	1A	313740736	315406428	TraesCS1A02G175700	TraesCS1A03G0473800
wsnp_BE605063A_Ta_2_3	1A	313740877	315406569	TraesCS1A02G175700	TraesCS1A03G0473800
Tdurum_contig45671_799	1A	313748544	315414236	TraesCS1A02G175700	TraesCS1A03G0473800
Tdurum_contig30751_333	1A	313751628	315417320	TraesCS1A02G175700	TraesCS1A03G0473800
wsnp_BE585780A_Ta_2_1	1A	319083067	320720744	TraesCS1A02G176900	TraesCS1A03G0477800
wsnp_BE585780A_Ta_2_2	1A	319083275	320720952	TraesCS1A02G176900	TraesCS1A03G0477800
wsnp_Ex_c5634_9907829	1A	320222879	321854481	TraesCS1A02G177400	TraesCS1A03G0479200
BS00090634_51	1A	320222948	321854550	TraesCS1A02G177400	TraesCS1A03G0479200
Tdurum_contig54929_517	1A	320223211	321854813	TraesCS1A02G177400	TraesCS1A03G0479200
wsnp_Ex_c5634_9906981	1A	320223727	321855329	TraesCS1A02G177400	TraesCS1A03G0479200
Kukri_c6622_763	1A	320223805	321855407	TraesCS1A02G177400	TraesCS1A03G0479200
RAC875_c21842_1647	1A	320489869	322118090	TraesCS1A02G177600	TraesCS1A03G0479800
JD_c49839_558	1A	323643065	325242466	TraesCS1A02G179000	TraesCS1A03G0483700
Excalibur_rep_c114297_54	1A	323643276	325242677	TraesCS1A02G179000	TraesCS1A03G0483700
BobWhite_rep_c63282_355	1A	323643573	325242974	TraesCS1A02G179000	TraesCS1A03G0483700
Tdurum_contig29712_520	1A	324494295	326091105	TraesCS1A02G179500	TraesCS1A03G0484700
RAC875_c31364_576	1A	324499259	326096069	TraesCS1A02G179600	TraesCS1A03G0484800
IAAV6919	1A	324500560	326097370	TraesCS1A02G179600	TraesCS1A03G0484800
RAC875_c45984_286	1A	324501582	326098392	TraesCS1A02G179600	TraesCS1A03G0484800
Tdurum_contig100743_127	1A	324611298	326208109	TraesCS1A02G179700	TraesCS1A03G0484900
Tdurum_contig100743_207	1A	324611378	326208189	TraesCS1A02G179700	TraesCS1A03G0484900
wsnp_Ex_rep_c105541_89932598	1A	325047151	326640823	TraesCS1A02G180200	TraesCS1A03G0486200
IACX872	1A	327528024	329112897	TraesCS1A02G181400	TraesCS1A03G0488800
Ra_c7909_94	1A	327529730	329114603	TraesCS1A02G181400	TraesCS1A03G0488800
Ra_c3882_1418	1A	327530990	329115863	TraesCS1A02G181500	TraesCS1A03G0488900
IAAV6726	1A	328250958	329834478	TraesCS1A02G181900	TraesCS1A03G0489900
Tdurum_contig13405_483	1A	328715164	330296316	TraesCS1A02G182100	TraesCS1A03G0490100
IAAV2709	1A	333886554	335441269	TraesCS1A02G183900	TraesCS1A03G0494600
Excalibur_c12593_231	1A	333921916	335476215	TraesCS1A02G184100	TraesCS1A03G0494900
RAC875_c60610_118	1A	335108302	336657553	TraesCS1A02G311000LC	TraesCS1A03G0498300LC
wsnp_CAP7_c323_176386	1A	335545655	337093874	TraesCS1A02G184900	TraesCS1A03G0498700
RAC875_rep_c111214_304	1A	335998188	337546006	TraesCS1A02G311700LC	TraesCS1A03G0499700LC
BobWhite_c3144_473	1A	336476699	338023442	TraesCS1A02G185700	TraesCS1A03G0500900
wsnp_Ex_c1427_2736441	1A	337008044	338553227	TraesCS1A02G185900	TraesCS1A03G0501200
Ku_c71233_41	1A	337008790	338553973	TraesCS1A02G185900	TraesCS1A03G0501200
wsnp_Ex_c34821_43076533	1A	337011672	338556855	TraesCS1A02G185900	TraesCS1A03G0501200
RAC875_c18527_296	1A	337655913	339199269	TraesCS1A02G186400	TraesCS1A03G0501900
wsnp_Ku_c17726_26872129	1A	337656597	339199953	TraesCS1A02G186400	TraesCS1A03G0501900
wsnp_Ex_c44049_50205457	1A	337677633	339220989	TraesCS1A02G186600	TraesCS1A03G0502500
wsnp_Ex_c44049_50205614	1A	337677790	339221146	TraesCS1A02G186600	TraesCS1A03G0502500
wsnp_Ex_c44049_50205904	1A	337678166	339221522	TraesCS1A02G186600	TraesCS1A03G0502500
Excalibur_rep_c109660_101	1A	338594306	340135699	TraesCS1A02G187600	TraesCS1A03G0503900
wsnp_Ex_c8364_14095508	1A	338842914	340383264	TraesCS1A02G313800LC	TraesCS1A03G0504300LC
Excalibur_c11273_284	1A	341869554	343432524	TraesCS1A02G188800	TraesCS1A03G0506600
Excalibur_c22728_409	1A	342875219	344433271	TraesCS1A02G189500	TraesCS1A03G0508100
Excalibur_c22728_610	1A	342875420	344433472	TraesCS1A02G189500	TraesCS1A03G0508100
wsnp_Ex_c14866_22995097	1A	343409213	344966381	TraesCS1A02G316800LC	TraesCS1A03G0509200LC
RAC875_c41113_144	1A	343410479	344967647	TraesCS1A02G316900LC	TraesCS1A03G0509300LC
RAC875_c41113_109	1A	343410514	344967682	TraesCS1A02G316900LC	TraesCS1A03G0509300LC
BS00064357_51	1A	343410718	344967886	TraesCS1A02G316900LC	TraesCS1A03G0509300LC
Kukri_rep_c109011_230	1A	343618107	345172804	TraesCS1A02G190000	TraesCS1A03G0509500
BS00090408_51	1A	343681264	345235784	TraesCS1A02G190200	TraesCS1A03G0510100
Tdurum_contig42632_1231	1A	344293318	345845216	TraesCS1A02G190500	TraesCS1A03G0511000
RAC875_c18539_1159	1A	344294441	345846339	TraesCS1A02G190500	TraesCS1A03G0511000
Tdurum_contig42632_184	1A	344294449	345846347	TraesCS1A02G190500	TraesCS1A03G0511000
Tdurum_contig42632_113	1A	344294520	345846418	TraesCS1A02G190500	TraesCS1A03G0511000
Tdurum_contig30046_139	1A	344477981	346029106	TraesCS1A02G318100LC	TraesCS1A03G0511400LC
IAAV5730	1A	344480903	346032028	TraesCS1A02G190700	TraesCS1A03G0511500
wsnp_Ex_c34260_42602649	1A	344482920	346034045	TraesCS1A02G190700	TraesCS1A03G0511500
wsnp_Ex_c34260_42602746	1A	344483109	346034234	TraesCS1A02G190700	TraesCS1A03G0511500
Ex_c5759_663	1A	345108227	346656466	TraesCS1A02G190800	TraesCS1A03G0511700
Ex_c5759_628	1A	345108262	346656501	TraesCS1A02G190800	TraesCS1A03G0511700
Ra_c113371_491	1A	345116530	346664769	TraesCS1A02G190800	TraesCS1A03G0511700
BS00066336_51	1A	345308565	346856067	TraesCS1A02G318210LC	TraesCS1A03G0512100LC
RAC875_c15998_53	1A	345308692	346856194	TraesCS1A02G318210LC	TraesCS1A03G0512100LC
wsnp_Ex_c33831_42253707	1A	345308692	346856194	TraesCS1A02G318210LC	TraesCS1A03G0512100LC
Excalibur_c102582_360	1A	345786602	347344918	TraesCS1A02G191300	TraesCS1A03G0513100
Ku_c6979_182	1A	346446186	347996830	TraesCS1A02G191600	TraesCS1A03G0513900
GENE-0116_102	1A	347634195	349179012	TraesCS1A02G192300	TraesCS1A03G0515400
Excalibur_c3140_697	1A	347634627	349179444	TraesCS1A02G192300	TraesCS1A03G0515400
wsnp_Ex_c9979_16421462	1A	347640488	349185305	TraesCS1A02G192400	TraesCS1A03G0515500
GENE-1214_288	1A	347919022	349463839	TraesCS1A02G192500	TraesCS1A03G0515800
GENE-1214_159	1A	347919147	349463964	TraesCS1A02G192500	TraesCS1A03G0515800
GENE-1214_92	1A	347919210	349464027	TraesCS1A02G192500	TraesCS1A03G0515800
GENE-1214_57	1A	347919241	349464058	TraesCS1A02G192500	TraesCS1A03G0515800
wsnp_Ex_c7271_12483592	1A	348717440	350260811	TraesCS1A02G193000	TraesCS1A03G0517100
Ku_c82608_293	1A	350000427	351540495	TraesCS1A02G193300	TraesCS1A03G0518300
Tdurum_contig42182_4958	1A	350003711	351543779	TraesCS1A02G193300	TraesCS1A03G0518300
RAC875_rep_c73347_2610	1A	350003799	351543867	TraesCS1A02G193300	TraesCS1A03G0518300
wsnp_Ex_c13564_21327699	1A	350753756	352290875	TraesCS1A02G193600	TraesCS1A03G0519900
RAC875_c89934_219	1A	351860091	353389823	TraesCS1A02G194700	TraesCS1A03G0522000
RAC875_c10506_434	1A	351882241	353411973	TraesCS1A02G194800	TraesCS1A03G0522900
Tdurum_contig41931_487	1A	351882469	353412201
Tdurum_contig41931_480	1A	351882476	353412208
Ex_c12763_662	1A	352013338	353542254	TraesCS1A02G195000	TraesCS1A03G0523200
RAC875_rep_c71967_282	1A	352016250	353545166	TraesCS1A02G195000	TraesCS1A03G0523200
RAC875_rep_c71967_180	1A	352016352	353545268	TraesCS1A02G195000	TraesCS1A03G0523200
RAC875_rep_c71967_125	1A	352016407	353545323	TraesCS1A02G195000	TraesCS1A03G0523200
Kukri_rep_c106359_124	1A	352016497	353545413	TraesCS1A02G195000	TraesCS1A03G0523200
wsnp_Ex_c12352_19708127	1A	352016497	353545413	TraesCS1A02G195000	TraesCS1A03G0523200
Tdurum_contig41436_77	1A	352025121	353553801	TraesCS1A02G325600LC
wsnp_Ku_c67495_66513940	1A	352026366	353555046	TraesCS1A02G325600LC	TraesCS1A03G0523400LC
wsnp_Ex_c1374_2630879	1A	352137657	353665671	TraesCS1A02G195100	TraesCS1A03G0524200
wsnp_Ex_c1374_2630830	1A	352137706	353665720	TraesCS1A02G195100	TraesCS1A03G0524200
wsnp_Ex_c8885_14842394	1A	352173504	353701188	TraesCS1A02G195200	TraesCS1A03G0524400
wsnp_Ra_c18045_27024765	1A	353253652	354776247	TraesCS1A02G195400	TraesCS1A03G0525100
Excalibur_c22881_712	1A	353254318	354776913	TraesCS1A02G195400	TraesCS1A03G0525100
GENE-0126_115	1A	353254798	354777393	TraesCS1A02G195400	TraesCS1A03G0525100
GENE-0126_140	1A	353254815	354777410	TraesCS1A02G195400	TraesCS1A03G0525100
Kukri_c43730_841	1A	353255356	354777951	TraesCS1A02G195400	TraesCS1A03G0525100
Excalibur_rep_c68424_255	1A	353255462	354778057	TraesCS1A02G195400	TraesCS1A03G0525100
wsnp_Ex_c21592_30743815	1A	353255462	354778057	TraesCS1A02G195400	TraesCS1A03G0525100
wsnp_Ex_c21592_30743513	1A	353255764	354778359	TraesCS1A02G195400	TraesCS1A03G0525100
wsnp_Ra_rep_c74936_72685894	1A	353256349	354778944	TraesCS1A02G195400	TraesCS1A03G0525100
CAP12_c7284_182	1A	353258458	354781053	TraesCS1A02G195500	TraesCS1A03G0525200
CAP12_c7284_116	1A	353258524	354781119	TraesCS1A02G195500	TraesCS1A03G0525200
wsnp_Ex_c3572_6533892	1A	353625879	355147859	TraesCS1A02G195700	TraesCS1A03G0526300
BS00009731_51	1A	353625948	355147928	TraesCS1A02G195700	TraesCS1A03G0526300
Excalibur_c3572_1287	1A	353628121	355150101	TraesCS1A02G195700	TraesCS1A03G0526300
wsnp_Ex_c3572_6531810	1A	353628518	355150498	TraesCS1A02G195700	TraesCS1A03G0526300
RFL_Contig5001_1099	1A	353916338	355437451	TraesCS1A02G195900	TraesCS1A03G0526600
RAC875_c33300_141	1A	354303779	355822903	TraesCS1A02G196300	TraesCS1A03G0527300
CAP12_c6266_339	1A	354823472	356340314
CAP12_c6266_298	1A	354823513	356340355
CAP12_c6266_187	1A	354823624	356340466	TraesCS1A02G196400	TraesCS1A03G0527900
wsnp_JD_c40990_29127031	1A	354935012	356451513	TraesCS1A02G196500	TraesCS1A03G0528100
Excalibur_c7995_469	1A	354935243	356451744	TraesCS1A02G196500	TraesCS1A03G0528100
CAP11_c1839_422	1A	354935478	356451979	TraesCS1A02G196500	TraesCS1A03G0528100
RFL_Contig3859_833	1A	354936558	356453059	TraesCS1A02G196500	TraesCS1A03G0528100
BobWhite_c46349_402	1A	354938468	356454969	TraesCS1A02G196600	TraesCS1A03G0528200
Excalibur_rep_c86757_244	1A	354950322	356466152	TraesCS1A02G196800	TraesCS1A03G0528400
Ku_c18611_362	1A	354950414	356466244	TraesCS1A02G196800	TraesCS1A03G0528400
Excalibur_c2273_2392	1A	354950488	356466318	TraesCS1A02G196800	TraesCS1A03G0528400
wsnp_Ku_c18611_27943266	1A	354950554	356466384	TraesCS1A02G196800	TraesCS1A03G0528400
Excalibur_rep_c112293_381	1A	355323463	356837711	TraesCS1A02G197000	TraesCS1A03G0528800
Excalibur_c33881_618	1A	355324299	356838547	TraesCS1A02G197000	TraesCS1A03G0528800
Excalibur_c17872_137	1A	355335999	356850247	TraesCS1A02G197300	TraesCS1A03G0529100
Tdurum_contig20752_248	1A	355730439	357243518	TraesCS1A02G198100	TraesCS1A03G0530200
Excalibur_rep_c98714_177	1A	355732482	357245561	TraesCS1A02G198100	TraesCS1A03G0530200
Ex_c78467_1074	1A	356474500	357984576	TraesCS1A02G198500	TraesCS1A03G0531100
Kukri_rep_c103147_745	1A	356474547	357984623	TraesCS1A02G198500	TraesCS1A03G0531100
IACX2325	1A	356474568	357984644	TraesCS1A02G198500	TraesCS1A03G0531100
wsnp_BF482891A_Ta_2_2	1A	357415956	358918289	TraesCS1A02G198900	TraesCS1A03G0532100
RAC875_c38417_246	1A	358761707	360259436	TraesCS1A02G199600	TraesCS1A03G0533300
Ex_c33668_347	1A	361358790	362824414	TraesCS1A02G200800	TraesCS1A03G0536900
Kukri_rep_c108436_534	1A	361510900	362976524	TraesCS1A02G200900	TraesCS1A03G0537300
Ra_c8807_1021	1A	361511811	362977435	TraesCS1A02G200900	TraesCS1A03G0537300
Tdurum_contig25501_215	1A	362405075	363869011	TraesCS1A02G201400	TraesCS1A03G0538400
Tdurum_contig25501_371	1A	362405231	363869167	TraesCS1A02G201400	TraesCS1A03G0538400
Tdurum_contig25501_437	1A	362405297	363869233	TraesCS1A02G201400	TraesCS1A03G0538400
Ex_c2840_1013	1A	362627855	364091322	TraesCS1A02G334500LC	TraesCS1A03G0538800LC
RAC875_c8515_653	1A	362628680	364092147	TraesCS1A02G334500LC	TraesCS1A03G0538800LC
BobWhite_c1488_299	1A	362862886	364321378	TraesCS1A02G201600	TraesCS1A03G0538900
Ex_c15679_1185	1A	362862933	364321425	TraesCS1A02G201600	TraesCS1A03G0538900
Ra_c11023_679	1A	362864281	364322773	TraesCS1A02G201600	TraesCS1A03G0538900
RAC875_c39721_709	1A	363695787	365149822	TraesCS1A02G202700	TraesCS1A03G0540500
Kukri_c55251_190	1A	364017490	365469127	TraesCS1A02G335100LC	TraesCS1A03G0540600LC
Kukri_c55063_339	1A	364226613	365676815	TraesCS1A02G203000	TraesCS1A03G0541300
Ku_c102965_513	1A	365070687	366512590	TraesCS1A02G203400	TraesCS1A03G0542000
Ku_c102965_678	1A	365070852	366512755	TraesCS1A02G203400	TraesCS1A03G0542000
BobWhite_c16504_456	1A	367874140	369305890	TraesCS1A02G205300	TraesCS1A03G0546000
Excalibur_c25273_1064	1A	367876413	369308001	TraesCS1A02G205400	TraesCS1A03G0546100
Excalibur_c49588_76	1A	368197802	369626443	TraesCS1A02G205600	TraesCS1A03G0546300
CAP7_c3269_236	1A	368198287	369626928	TraesCS1A02G205600	TraesCS1A03G0546300
Excalibur_c57714_101	1A	368366930	369794923	TraesCS1A02G206000	TraesCS1A03G0546900
CAP8_c4584_343	1A	368815833	370238505	TraesCS1A02G206600	TraesCS1A03G0547700
RAC875_c39125_365	1A	368815872	370238544	TraesCS1A02G206600	TraesCS1A03G0547700
wsnp_Ex_c3906_7086162	1A	368815872	370238544	TraesCS1A02G206600	TraesCS1A03G0547700
wsnp_Ex_c3906_7086294	1A	368816004	370238676	TraesCS1A02G206600	TraesCS1A03G0547700
Kukri_rep_c111979_282	1A	369054027	370475588	TraesCS1A02G206900	TraesCS1A03G0548300
IAAV749	1A	369089146	370510621	TraesCS1A02G207100	TraesCS1A03G0548500
Tdurum_contig10835_438	1A	369092205	370513456	TraesCS1A02G207100	TraesCS1A03G0548500
Tdurum_contig48416_335	1A	369502385	370921808
Excalibur_c15614_739	1A	369504480	370923903	TraesCS1A02G207700	TraesCS1A03G0550100
Excalibur_c15614_988	1A	369504729	370924152	TraesCS1A02G207700	TraesCS1A03G0550100
Excalibur_c15614_1360	1A	369505186	370924609	TraesCS1A02G207700	TraesCS1A03G0550100
wsnp_Ex_rep_c103087_88124573	1A	369697871	371115386	TraesCS1A02G208000	TraesCS1A03G0550700
BS00067104_51	1A	369994213	371410468	TraesCS1A02G208100	TraesCS1A03G0550900
JD_c4174_818	1A	370022820	371438937	TraesCS1A02G208400	TraesCS1A03G0551200
GENE-0053_224	1A	370093299	371506916	TraesCS1A02G208500	TraesCS1A03G0551300
Kukri_c67601_267	1A	370095271	371508888	TraesCS1A02G208500	TraesCS1A03G0551300
BS00081455_51	1A	370097196	371510813	TraesCS1A02G208500	TraesCS1A03G0551300
wsnp_Ex_c18169_26977013	1A	370097196	371510813	TraesCS1A02G208500	TraesCS1A03G0551300
Tdurum_contig62552_256	1A	370097408	371511025	TraesCS1A02G208500	TraesCS1A03G0551300
wsnp_Ex_c4605_8241260	1A	370105457	371519074	TraesCS1A02G208600	TraesCS1A03G0551400
wsnp_Ex_c4605_8240189	1A	370106619	371520236	TraesCS1A02G208600	TraesCS1A03G0551400
wsnp_BF475149A_Ta_2_1	1A	370107077	371520694	TraesCS1A02G208600	TraesCS1A03G0551400
wsnp_Ex_c4605_8239915	1A	370107077	371520694	TraesCS1A02G208600	TraesCS1A03G0551400
wsnp_Ex_rep_c101414_86780996	1A	370107407	371521024	TraesCS1A02G208600	TraesCS1A03G0551400
RAC875_c3751_96	1A	370107590	371521207	TraesCS1A02G208600	TraesCS1A03G0551400
BS00065663_51	1A	371085869	372496154	TraesCS1A02G209000	TraesCS1A03G0551900
BS00063620_51	1A	371088239	372498524	TraesCS1A02G209000	TraesCS1A03G0551900
BS00002001_51	1A	372287370	373688012	TraesCS1A02G209800	TraesCS1A03G0554500
IACX4168	1A	372287427	373688069	TraesCS1A02G209800	TraesCS1A03G0554500
BS00110415_51	1A	372315822	373715650	TraesCS1A02G209900	TraesCS1A03G0554600
RAC875_c9135_308	1A	372552344	373951765	TraesCS1A02G210200	TraesCS1A03G0554900
Ra_c1177_550	1A	373316994	374714070	TraesCS1A02G210800	TraesCS1A03G0556000
GENE-0203_314	1A	373767935	375163713	TraesCS1A02G210900	TraesCS1A03G0556500
TA001772-0625	1A	374216815	375609092	TraesCS1A02G211500	TraesCS1A03G0557300
BS00094681_51	1A	374689384	376079836	TraesCS1A02G212000	TraesCS1A03G0558000
wsnp_BE403956A_Ta_2_3	1A	375468477	376854718	TraesCS1A02G212600	TraesCS1A03G0559500
IACX293	1A	375468835	376855076	TraesCS1A02G212600	TraesCS1A03G0559500
BS00077199_51	1A	375474953	376861194	TraesCS1A02G212700	TraesCS1A03G0559700
Kukri_c54467_100	1A	376137575	377521899	TraesCS1A02G212800	TraesCS1A03G0560100
wsnp_Ex_rep_c69738_68695568	1A	376137575	377521899	TraesCS1A02G212800	TraesCS1A03G0560100
Kukri_c29668_338	1A	376144613	377528937	TraesCS1A02G212800	TraesCS1A03G0560100
IAAV7929	1A	376670363	378054686	TraesCS1A02G213400	TraesCS1A03G0561300
BS00011712_51	1A	376670535	378054858	TraesCS1A02G213400	TraesCS1A03G0561300
Excalibur_c17301_398	1A	376864356	378248045	TraesCS1A02G345500LC	TraesCS1A03G0561900LC
Excalibur_c17301_365	1A	376864389	378248078	TraesCS1A02G345500LC	TraesCS1A03G0561900LC
wsnp_Ku_c4413_8008008	1A	377427867	378921859	TraesCS1A02G214300	TraesCS1A03G0563200
wsnp_Ex_c35563_43690084	1A	377427976	378921968	TraesCS1A02G214300	TraesCS1A03G0563200
wsnp_Ra_c4481_8119609	1A	377428964	378922956	TraesCS1A02G214300	TraesCS1A03G0563200
BS00110766_51	1A	377614438	379128346	TraesCS1A02G214700	TraesCS1A03G0565200
RFL_Contig2385_1367	1A	379185896	380697001
Excalibur_c44697_74	1A	379186441	380697546
Kukri_c51537_151	1A	379188855	380699960	TraesCS1A02G347000LC	TraesCS1A03G0565600LC
wsnp_Ex_c3565_6520901	1A	380964447	382462532	TraesCS1A02G215400	TraesCS1A03G0568200
Excalibur_c3565_2673	1A	380964667	382462752	TraesCS1A02G215400	TraesCS1A03G0568200
wsnp_Ex_c25628_34888253	1A	380973276	382471361	TraesCS1A02G215400	TraesCS1A03G0568200
wsnp_Ex_c25628_34888439	1A	380973462	382471547	TraesCS1A02G215400	TraesCS1A03G0568200
Kukri_c19389_97	1A	381274245	382771412	TraesCS1A02G215600	TraesCS1A03G0568600
Excalibur_c74277_84	1A	381275953	382773120	TraesCS1A02G215600	TraesCS1A03G0568600
RAC875_c25799_457	1A	381314821	382811667	TraesCS1A02G215800	TraesCS1A03G0568900
GENE-0235_131	1A	381316764	382813610	TraesCS1A02G215800	TraesCS1A03G0568900
Tdurum_contig50275_905	1A	381820460	383312736	TraesCS1A02G215900	TraesCS1A03G0569000
BS00041358_51	1A	381822406	383314681	TraesCS1A02G215900	TraesCS1A03G0569000
RAC875_c31168_238	1A	382229667	383720584	TraesCS1A02G349400LC	TraesCS1A03G0569300LC
RAC875_c12808_182	1A	382233075	383723992	TraesCS1A02G349400LC	TraesCS1A03G0569300LC
wsnp_Ku_c37925_46678703	1A	382233159	383724076	TraesCS1A02G349400LC	TraesCS1A03G0569300LC
wsnp_Ku_c37925_46679146	1A	382233797	383724714	TraesCS1A02G349400LC	TraesCS1A03G0569300LC
BS00065146_51	1A	382738759	384226594
wsnp_Ex_c6817_11761300	1A	382740093	384227928	TraesCS1A02G350600LC	TraesCS1A03G0570900LC
wsnp_Ex_c6817_11762714	1A	382745197	384233033	TraesCS1A02G350700LC	TraesCS1A03G0571000LC
wsnp_Ex_c3986_7217641	1A	385355602	386978795	TraesCS1A02G217400	TraesCS1A03G0572700
Tdurum_contig12296_520	1A	385651141	387273823	TraesCS1A02G217500	TraesCS1A03G0572900
Tdurum_contig12296_581	1A	385651202	387273884	TraesCS1A02G217500	TraesCS1A03G0572900
wsnp_Ex_rep_c66562_64849366	1A	385899445	387521380	TraesCS1A02G217900	TraesCS1A03G0573400
Ra_c8077_826	1A	387362036	388978088	TraesCS1A02G218700	TraesCS1A03G0575100
Tdurum_contig29140_276	1A	387515597	389131303	TraesCS1A02G218800	TraesCS1A03G0575400
Tdurum_contig11087_516	1A	387520378	389136084	TraesCS1A02G218900	TraesCS1A03G0575600
Kukri_c36652_301	1A	388841615	390453738	TraesCS1A02G219900	TraesCS1A03G0576900
Kukri_c36652_275	1A	388841641	390453764	TraesCS1A02G219900	TraesCS1A03G0576900
Excalibur_c16292_1338	1A	390089743	391695196	TraesCS1A02G221100	TraesCS1A03G0578400
GENE-3085_343	1A	391849245	393542991	TraesCS1A02G222200	TraesCS1A03G0581700
BobWhite_c6344_239	1A	392527122	394216464	TraesCS1A02G222700	TraesCS1A03G0583200
Excalibur_rep_c84731_611	1A	392529388	394218730	TraesCS1A02G222800	TraesCS1A03G0583300
BobWhite_rep_c51400_385	1A	392744626	394433140	TraesCS1A02G222900	TraesCS1A03G0583500
BobWhite_c17072_584	1A	392781367	394469881	TraesCS1A02G223000	TraesCS1A03G0583700
Tdurum_contig42129_3280	1A	394258781	395935650	TraesCS1A02G223700	TraesCS1A03G0585600
Tdurum_contig42129_3350	1A	394258851	395935720	TraesCS1A02G223700	TraesCS1A03G0585600
Kukri_c14480_793	1A	394301682	395978140	TraesCS1A02G223800	TraesCS1A03G0585700
Tdurum_contig102258_360	1A	394327118	396003576	TraesCS1A02G224000	TraesCS1A03G0585900
Ku_c8549_573	1A	394590808	396266919	TraesCS1A02G224700	TraesCS1A03G0587300
Kukri_rep_c96140_621	1A	394852932	396528584	TraesCS1A02G224800	TraesCS1A03G0587600
JD_c12131_75	1A	396288601	397967740	TraesCS1A02G359300LC	TraesCS1A03G0589300LC
tplb0057n01_1423	1A	396428128	398119724	TraesCS1A02G226300	TraesCS1A03G0589700
tplb0057n01_1040	1A	396428637	398120233	TraesCS1A02G226300	TraesCS1A03G0589700
Kukri_c8332_120	1A	396467168	398158763	TraesCS1A02G226500	TraesCS1A03G0590000
Tdurum_contig24079_635	1A	397662992	399349681	TraesCS1A02G226900	TraesCS1A03G0591300
Ku_c8422_699	1A	397772314	399453461	TraesCS1A02G227200	TraesCS1A03G0591800
Ku_c8422_654	1A	397772359	399453506	TraesCS1A02G227200	TraesCS1A03G0591800
Kukri_c8422_642	1A	397772371	399453518	TraesCS1A02G227200	TraesCS1A03G0591800
RAC875_c3464_632	1A	398052997	399732959	TraesCS1A02G227300	TraesCS1A03G0592000
BS00065940_51	1A	398132073	399811872	TraesCS1A02G227400	TraesCS1A03G0592500
Tdurum_contig10558_130	1A	399491263	401161353	TraesCS1A02G228300	TraesCS1A03G0593700
Kukri_c49072_290	1A	401224081	402885230	TraesCS1A02G363100LC	TraesCS1A03G0596200LC
BS00063440_51	1A	401772587	403426884	TraesCS1A02G229400	TraesCS1A03G0596600
BS00012051_51	1A	402258367	403910582	TraesCS1A02G229700	TraesCS1A03G0597000
BobWhite_rep_c50332_900	1A	403024660	404673534	TraesCS1A02G230400	TraesCS1A03G0598600
Excalibur_rep_c108356_73	1A	403025751	404674625	TraesCS1A02G230400	TraesCS1A03G0598600
GENE-0549_18	1A	403026115	404674989	TraesCS1A02G230400	TraesCS1A03G0598600
IACX767	1A	403363406	405010759	TraesCS1A02G230600	TraesCS1A03G0599100
Ex_c12571_1531	1A	403380145	405027158	TraesCS1A02G230600	TraesCS1A03G0599100
Excalibur_c23214_583	1A	406584272	408222675	TraesCS1A02G233100	TraesCS1A03G0604800
Tdurum_contig42515_218	1A	406597589	408235992	TraesCS1A02G367700LC	TraesCS1A03G0604900LC
Tdurum_contig42515_1245	1A	406599356	408237759	TraesCS1A02G367900LC	TraesCS1A03G0605100LC
Excalibur_c5617_1291	1A	407331425	408966478	TraesCS1A02G233600	TraesCS1A03G0605700
Ex_c5617_972	1A	407331744	408966797	TraesCS1A02G233600	TraesCS1A03G0605700
Ex_c5617_928	1A	407331788	408966841	TraesCS1A02G233600	TraesCS1A03G0605700
BobWhite_c3195_212	1A	407335025	408970078	TraesCS1A02G233600	TraesCS1A03G0605700
BobWhite_c3195_140	1A	407335097	408970150	TraesCS1A02G233600	TraesCS1A03G0605700
Kukri_c18285_806	1A	407513399	409148449	TraesCS1A02G368200LC	TraesCS1A03G0605900LC
RFL_Contig1766_1788	1A	409790033	411414256	TraesCS1A02G234100	TraesCS1A03G0607700
Tdurum_contig13272_154	1A	409833985	411458106	TraesCS1A02G234200	TraesCS1A03G0607800
tplb0022o13_126	1A	410153069	411775308	TraesCS1A02G234600	TraesCS1A03G0608300
CAP12_c3622_97	1A	410156843	411779082	TraesCS1A02G234600	TraesCS1A03G0608300
Tdurum_contig10250_272	1A	412458142	414060314	TraesCS1A02G234800	TraesCS1A03G0609600
RAC875_c12847_2362	1A	413784065	415379015	TraesCS1A02G234900	TraesCS1A03G0610200
RAC875_rep_c107085_366	1A	415582654	417180450	TraesCS1A02G235100	TraesCS1A03G0610900
RAC875_c5081_756	1A	415584789	417182585	TraesCS1A02G235100	TraesCS1A03G0610900
tplb0041o17_745	1A	416549989	418141695	TraesCS1A02G372900LC	TraesCS1A03G0612600LC
tplb0031j15_562	1A	416550193	418141899	TraesCS1A02G372900LC	TraesCS1A03G0612600LC
Kukri_c65726_173	1A	417398120	419196223	TraesCS1A02G235800	TraesCS1A03G0613200
IAAV7862	1A	418058330	419853351
Kukri_c8281_1242	1A	418936885	420732914	TraesCS1A02G236500	TraesCS1A03G0615300
BS00066259_51	1A	419032810	420908840	TraesCS1A02G236600	TraesCS1A03G0615700
RFL_Contig530_2305	1A	424803886	426655030	TraesCS1A02G238400	TraesCS1A03G0620400
Excalibur_c1907_2438	1A	425250951	427100453	TraesCS1A02G378400LC	TraesCS1A03G0621000LC
RFL_Contig3715_263	1A	425264933	427114435	TraesCS1A02G238700	TraesCS1A03G0621200
Tdurum_contig25803_353	1A	426518800	428369337	TraesCS1A02G239100	TraesCS1A03G0622500
JD_c8217_422	1A	426521692	428372229	TraesCS1A02G239100	TraesCS1A03G0622500
Kukri_c2425_1036	1A	426521855	428372392	TraesCS1A02G239100	TraesCS1A03G0622500
Ex_c10562_139	1A	426522457	428372994	TraesCS1A02G239100	TraesCS1A03G0622500
CAP8_c4610_292	1A	426888508	428737427	TraesCS1A02G239700	TraesCS1A03G0623300
Tdurum_contig25641_409	1A	426888911	428737830	TraesCS1A02G239800	TraesCS1A03G0623400
Excalibur_c50341_127	1A	427513316	429369514	TraesCS1A02G380000LC	TraesCS1A03G0624400LC
IACX592	1A	428546913	430397875	TraesCS1A02G241000	TraesCS1A03G0625600
BobWhite_c16234_286	1A	430181465	432028926	TraesCS1A02G241900	TraesCS1A03G0627000
BobWhite_c16234_262	1A	430181489	432028950	TraesCS1A02G241900	TraesCS1A03G0627000
Ra_c43812_239	1A	430236835	432082585	TraesCS1A02G242200	TraesCS1A03G0627600
GENE-0058_235	1A	430238902	432084651	TraesCS1A02G242200	TraesCS1A03G0627600
Tdurum_contig81875_184	1A	430600452	432441816	TraesCS1A02G381700LC	TraesCS1A03G0628200LC
Tdurum_contig81875_148	1A	430600488	432441852	TraesCS1A02G381700LC	TraesCS1A03G0628200LC
BobWhite_c7412_403	1A	431017726	432857214	TraesCS1A02G243100	TraesCS1A03G0628900
Kukri_c6068_371	1A	431432773	433269887	TraesCS1A02G243200	TraesCS1A03G0629100
Ku_c20103_650	1A	432198674	434030372	TraesCS1A02G243700	TraesCS1A03G0630100
Tdurum_contig99671_174	1A	432586390	434416991	TraesCS1A02G382900LC	TraesCS1A03G0631300LC
Tdurum_contig92564_326	1A	432590406	434421007	TraesCS1A02G244400	TraesCS1A03G0631400
Tdurum_contig43203_318	1A	432634528	434465129	TraesCS1A02G383100LC	TraesCS1A03G0631700LC
wsnp_Ex_c22963_32183009	1A	432635042	434465643	TraesCS1A02G383100LC	TraesCS1A03G0631700LC
Kukri_c28699_328	1A	432770699	434601300	TraesCS1A02G244700	TraesCS1A03G0632000
Excalibur_c25689_2779	1A	432973744	434838137	TraesCS1A02G245000	TraesCS1A03G0632600
Ex_c25689_1606	1A	432974917	434839310	TraesCS1A02G245000	TraesCS1A03G0632600
Ex_c25689_1603	1A	432974920	434839313	TraesCS1A02G245000	TraesCS1A03G0632600
IAAV5939	1A	432979304	434843697	TraesCS1A02G245000	TraesCS1A03G0632600
Kukri_c26680_331	1A	432983674	434848067	TraesCS1A02G245000	TraesCS1A03G0632600
RAC875_rep_c104557_1245	1A	434425788	436286872	TraesCS1A02G245300	TraesCS1A03G0634200
Ex_c4242_1442	1A	434425856	436286940	TraesCS1A02G245300	TraesCS1A03G0634200
Tdurum_contig29168_109	1A	434641242	436501113	TraesCS1A02G245500	TraesCS1A03G0634400
Tdurum_contig29168_166	1A	434641299	436501170	TraesCS1A02G245500	TraesCS1A03G0634400
RAC875_c6664_63	1A	434873758	436733238	TraesCS1A02G245600	TraesCS1A03G0634500
RAC875_c32916_430	1A	435675109	437531045
wsnp_Ex_c10257_16825240	1A	436423039	438273757	TraesCS1A02G246300	TraesCS1A03G0637200
RFL_Contig345_777	1A	436423721	438274439	TraesCS1A02G246400	TraesCS1A03G0637300
IACX219	1A	436431272	438281990	TraesCS1A02G246500	TraesCS1A03G0637400
CAP12_c1194_74	1A	436436638	438287357	TraesCS1A02G246600	TraesCS1A03G0637500
Kukri_rep_c94976_351	1A	437586867	439431003	TraesCS1A02G246800	TraesCS1A03G0638100
Tdurum_contig12887_131	1A	437587098	439431234	TraesCS1A02G246800	TraesCS1A03G0638100
tplb0060a06_202	1A	438300600	440142807	TraesCS1A02G246900	TraesCS1A03G0638500
Kukri_c4395_456	1A	438300791	440142998	TraesCS1A02G246900	TraesCS1A03G0638500
JD_c63991_766	1A	438300798	440143005	TraesCS1A02G246900	TraesCS1A03G0638500
wsnp_Ex_c14361_22341570	1A	438308642	440150848
Ex_c14361_506	1A	438309017	440151224
RAC875_rep_c105624_826	1A	440026092	441858748	TraesCS1A02G247900	TraesCS1A03G0642300
Excalibur_c35985_1150	1A	440028991	441861647	TraesCS1A02G247900	TraesCS1A03G0642300
RAC875_c34937_93	1A	440029300	441861956	TraesCS1A02G247900	TraesCS1A03G0642300
Excalibur_c869_1767	1A	441111008	442946209	TraesCS1A02G249100	TraesCS1A03G0645200
Excalibur_c869_2091	1A	441111332	442946533	TraesCS1A02G249100	TraesCS1A03G0645200
Excalibur_c869_2341	1A	441111582	442946783	TraesCS1A02G249100	TraesCS1A03G0645200
Tdurum_contig28680_516	1A	441184538	443019274	TraesCS1A02G249300	TraesCS1A03G0645400
wsnp_Ex_rep_c66846_65240088	1A	441235985	443070721	TraesCS1A02G249400	TraesCS1A03G0645500
RAC875_rep_c108861_365	1A	441236012	443070748	TraesCS1A02G249400	TraesCS1A03G0645500
Excalibur_rep_c83900_245	1A	441236228	443070964	TraesCS1A02G249400	TraesCS1A03G0645500
Ku_c27851_570	1A	441238591	443073327	TraesCS1A02G249400	TraesCS1A03G0645500
GENE-0505_148	1A	441765022	443596350	TraesCS1A02G249600	TraesCS1A03G0645900
GENE-0505_230	1A	441765100	443596428	TraesCS1A02G249600	TraesCS1A03G0645900
GENE-0505_443	1A	441765309	443596637	TraesCS1A02G249600	TraesCS1A03G0645900
tplb0030n24_1190	1A	442559799	444382129	TraesCS1A02G250800	TraesCS1A03G0647900
CAP7_c9231_230	1A	442567461	444389791
Tdurum_contig35514_177	1A	442803363	444624075	TraesCS1A02G251400	TraesCS1A03G0648800
BobWhite_rep_c51642_1057	1A	443198010	445016314	TraesCS1A02G251600	TraesCS1A03G0649000
Kukri_rep_c77383_613	1A	443204028	445022332	TraesCS1A02G251700	TraesCS1A03G0649100
Tdurum_contig11332_626	1A	443708959	445524414	TraesCS1A02G252000	TraesCS1A03G0650100
RAC875_c26690_862	1A	445654192	447460447	TraesCS1A02G254100	TraesCS1A03G0653200
GENE-0035_484	1A	445655012	447461267	TraesCS1A02G254100	TraesCS1A03G0653200
RAC875_c27045_1651	1A	445880377	447685410	TraesCS1A02G254200	TraesCS1A03G0653300
Excalibur_c42595_581	1A	445884014	447689047	TraesCS1A02G254200	TraesCS1A03G0653300
JD_c15885_428	1A	445916678	447721711	TraesCS1A02G254400	TraesCS1A03G0653600
Tdurum_contig49788_1162	1A	447007697	448804837	TraesCS1A02G396700LC	TraesCS1A03G0655900LC
Ra_c48736_614	1A	448920095	450710115	TraesCS1A02G256300	TraesCS1A03G0657800
Excalibur_rep_c108206_398	1A	448920099	450710119	TraesCS1A02G256300	TraesCS1A03G0657800
Tdurum_contig24842_160	1A	449820753	451603296	TraesCS1A02G257900	TraesCS1A03G0661200
Excalibur_c51843_501	1A	449854145	451636619	TraesCS1A02G258100	TraesCS1A03G0661600
RAC875_c46646_549	1A	449937122	451719009	TraesCS1A02G258200	TraesCS1A03G0661700
BS00003656_51	1A	452020384	453795438	TraesCS1A02G258800	TraesCS1A03G0663000
Tdurum_contig16085_393	1A	452023510	453798564	TraesCS1A02G258900	TraesCS1A03G0663100
Tdurum_contig10872_364	1A	452453379	454224330	TraesCS1A02G259400	TraesCS1A03G0663800
Tdurum_contig10872_377	1A	452453392	454224343	TraesCS1A02G259400	TraesCS1A03G0663800
RAC875_c8878_232	1A	452755092	454522377	TraesCS1A02G259500	TraesCS1A03G0664000
Kukri_c5785_205	1A	452755335	454522620	TraesCS1A02G259500	TraesCS1A03G0664000
tplb0055b10_1478	1A	452860614	454627370	TraesCS1A02G259800	TraesCS1A03G0664400
tplb0055b10_1427	1A	452860761	454627517	TraesCS1A02G259800	TraesCS1A03G0664400
Kukri_c20672_360	1A	454333708	456093039	TraesCS1A02G260200	TraesCS1A03G0666400
RAC875_c83508_72	1A	455036843	456790782	TraesCS1A02G261000	TraesCS1A03G0667800
GENE-0064_130	1A	456656972	458403420	TraesCS1A02G262100	TraesCS1A03G0669200
IAAV4099	1A	456940544	458685526	TraesCS1A02G262300	TraesCS1A03G0669400
Tdurum_contig10316_521	1A	457956454	459698882	TraesCS1A02G262600	TraesCS1A03G0670100
tplb0046g22_1351	1A	458397080	460135691	TraesCS1A02G262900	TraesCS1A03G0670600
Kukri_c12945_349	1A	458560373	460301315	TraesCS1A02G263200	TraesCS1A03G0671300
tplb0059e14_515	1A	458908106	460648083	TraesCS1A02G263400	TraesCS1A03G0671800
Tdurum_contig18795_117	1A	459097298	460835717	TraesCS1A02G263600	TraesCS1A03G0672100
BS00066294_51	1A	459301214	461036881	TraesCS1A02G263900	TraesCS1A03G0672600
Tdurum_contig32104_157	1A	459949266	461679199	TraesCS1A02G264400	TraesCS1A03G0673300
Jagger_c1403_60	1A	461047793	462767018	TraesCS1A02G265500	TraesCS1A03G0675300
BS00004522_51	1A	461048322	462767547	TraesCS1A02G265500	TraesCS1A03G0675300
BS00022958_51	1A	461048323	462767548	TraesCS1A02G265500	TraesCS1A03G0675300
JD_c17158_393	1A	461338077	463053277	TraesCS1A02G265600	TraesCS1A03G0676100
tplb0041a22_935	1A	462001757	463710978	TraesCS1A02G266600	TraesCS1A03G0677700
Ku_c4018_1814	1A	462433828	464140136
wsnp_Ra_c2895_5488879	1A	462433865	464140173
Kukri_c22434_513	1A	462434503	464140811	TraesCS1A02G408100LC	TraesCS1A03G0679500LC
wsnp_Ku_c4018_7333828	1A	462434780	464141088
wsnp_Ex_c572_1138770	1A	462434946	464141254
Kukri_rep_c107097_192	1A	462435098	464141406
wsnp_Ex_c572_1138503	1A	462435213	464141521
IAAV7203	1A	462435377	464141685
wsnp_Ex_c572_1138339	1A	462435377	464141685
Ra_c2895_591	1A	462435782	464142090	TraesCS1A02G267300	TraesCS1A03G0679600
BS00016654_51	1A	463288438	464990450	TraesCS1A02G268500	TraesCS1A03G0681700
RFL_Contig4608_1156	1A	463290306	464992318	TraesCS1A02G268500	TraesCS1A03G0681700
RFL_Contig5104_1578	1A	463813191	465512450	TraesCS1A02G269000	TraesCS1A03G0682300
Excalibur_c59894_97	1A	463813646	465512905	TraesCS1A02G269000	TraesCS1A03G0682300
wsnp_Ex_c4310_7770452	1A	464250075	465944318	TraesCS1A02G270300	TraesCS1A03G0684800
GENE-0106_229	1A	464251209	465945452	TraesCS1A02G270300	TraesCS1A03G0684800
GENE-0106_172	1A	464251258	465945501	TraesCS1A02G270300	TraesCS1A03G0684800
Kukri_c14850_141	1A	464791644	466484452	TraesCS1A02G270400	TraesCS1A03G0685100
wsnp_Ra_c32175_41221223	1A	464793031	466485839	TraesCS1A02G270400	TraesCS1A03G0685100
BobWhite_c37935_124	1A	464796383	466489191	TraesCS1A02G270500	TraesCS1A03G0685200
RAC875_c86680_391	1A	464810348	466503156	TraesCS1A02G270700	TraesCS1A03G0685400
Kukri_c88698_296	1A	464837153	466529961	TraesCS1A02G270800	TraesCS1A03G0685600
BS00022318_51	1A	465131790	466821911	TraesCS1A02G271400	TraesCS1A03G0686500
BS00021719_51	1A	465131806	466821927	TraesCS1A02G271400	TraesCS1A03G0686500
BobWhite_c38865_319	1A	465283022	466970269	TraesCS1A02G271700	TraesCS1A03G0686900
CAP7_rep_c10603_130	1A	466341754	468023429
wsnp_JD_c9291_10157217	1A	466346438	468028113	TraesCS1A02G412500LC	TraesCS1A03G0689500LC
BS00067175_51	1A	467256089	468936731	TraesCS1A02G273800	TraesCS1A03G0692000
CAP8_rep_c5390_220	1A	469369642	471033913	TraesCS1A02G275200	TraesCS1A03G0694200
Excalibur_c5621_526	1A	469370130	471034401	TraesCS1A02G275200	TraesCS1A03G0694200
Kukri_c7924_393	1A	469370240	471034511	TraesCS1A02G275200	TraesCS1A03G0694200
Tdurum_contig102264_294	1A	469393685	471057956	TraesCS1A02G415100LC	TraesCS1A03G0694500LC
Kukri_c2574_76	1A	469587891	471247920	TraesCS1A02G275400	TraesCS1A03G0694600
Excalibur_rep_c113669_264	1A	469591542	471251571	TraesCS1A02G275400	TraesCS1A03G0694600
Kukri_rep_c103291_208	1A	469592800	471252829	TraesCS1A02G275400	TraesCS1A03G0694600
Ex_c28144_1843	1A	471320712	472964919	TraesCS1A02G276100	TraesCS1A03G0696400
RAC875_c30283_84	1A	471479088	473122767
IACX3496	1A	471488518	473132197	TraesCS1A02G276300	TraesCS1A03G0697900
Excalibur_c32809_90	1A	471506444	473149816	TraesCS1A02G276500	TraesCS1A03G0698400
Kukri_c10453_875	1A	471698449	473340847	TraesCS1A02G276600	TraesCS1A03G0698700
Ex_c8514_1342	1A	471700415	473342813	TraesCS1A02G276600	TraesCS1A03G0698700
wsnp_Ex_rep_c73818_71733737	1A	472140949	473780031	TraesCS1A02G277000	TraesCS1A03G0699400
IAAV213	1A	472143502	473782584	TraesCS1A02G277000	TraesCS1A03G0699400
wsnp_Ku_c557_1166684	1A	472168091	473807173	TraesCS1A02G277100	TraesCS1A03G0699700
wsnp_Ex_c25734_34995416	1A	472169030	473808112	TraesCS1A02G277100	TraesCS1A03G0699700
RAC875_c10835_144	1A	472429271	474067980	TraesCS1A02G418810LC	TraesCS1A03G0700200LC
BS00033469_51	1A	473034633	474671893	TraesCS1A02G277600	TraesCS1A03G0701100
RAC875_c21625_246	1A	473630914	475265079	TraesCS1A02G278000	TraesCS1A03G0701700
wsnp_Ex_c56097_58352130	1A	473630992	475265157	TraesCS1A02G278000	TraesCS1A03G0701700
Excalibur_c13183_128	1A	474189275	475822364	TraesCS1A02G278100	TraesCS1A03G0702200
Kukri_c19798_680	1A	474191950	475825039	TraesCS1A02G278100	TraesCS1A03G0702200
Excalibur_c39803_166	1A	474197929	475831018	TraesCS1A02G278200	TraesCS1A03G0702300
Excalibur_c39803_142	1A	474197953	475831042	TraesCS1A02G278200	TraesCS1A03G0702300
Tdurum_contig10728_76	1A	474292814	475925421	TraesCS1A02G278600	TraesCS1A03G0703100
Kukri_c3582_87	1A	474642192	476273813	TraesCS1A02G279000	TraesCS1A03G0704200
CAP11_c654_240	1A	474699868	476331486	TraesCS1A02G279100	TraesCS1A03G0704300
BS00067807_51	1A	474792619	476423907	TraesCS1A02G279200	TraesCS1A03G0704500
RAC875_c25507_551	1A	475312850	476941774	TraesCS1A02G279300	TraesCS1A03G0704600
Tdurum_contig101868_243	1A	476981314	478600664	TraesCS1A02G279600	TraesCS1A03G0706100
Ex_c12362_222	1A	477018321	478637398	TraesCS1A02G279800	TraesCS1A03G0706500
wsnp_Ku_c2815_5317230	1A	477019228	478638305	TraesCS1A02G279800	TraesCS1A03G0706500
IAAV1225	1A	477046669	478665746
wsnp_Ex_c16592_25117132	1A	477048517	478667594
Kukri_c10239_2186	1A	477654671	479272214	TraesCS1A02G280200	TraesCS1A03G0707500
wsnp_Ra_c7818_13376644	1A	477654858	479272401	TraesCS1A02G280200	TraesCS1A03G0707500
Kukri_c10239_1303	1A	477659405	479276709	TraesCS1A02G280200	TraesCS1A03G0707500
BS00065676_51	1A	477701436	479318513	TraesCS1A02G423300LC	TraesCS1A03G0707600LC
Excalibur_c27012_646	1A	477735721	479352798	TraesCS1A02G280400	TraesCS1A03G0708000
CAP7_c2417_401	1A	478626334	480237399	TraesCS1A02G281000	TraesCS1A03G0709000
CAP11_c2226_255	1A	478626397	480237462	TraesCS1A02G281000	TraesCS1A03G0709000
Kukri_c38997_380	1A	478627776	480238841	TraesCS1A02G281000	TraesCS1A03G0709000
BobWhite_c4321_152	1A	479819628	481426094	TraesCS1A02G281300	TraesCS1A03G0710500
CAP8_c2296_169	1A	479819712	481426178	TraesCS1A02G281300	TraesCS1A03G0710500
Kukri_c27785_400	1A	479827769	481434235	TraesCS1A02G425200LC	TraesCS1A03G0710600LC
wsnp_Ra_rep_c110367_93018635	1A	479834120	481440586	TraesCS1A02G281400	TraesCS1A03G0710700
wsnp_Ex_rep_c70358_69302556	1A	479836678	481443144	TraesCS1A02G281400	TraesCS1A03G0710700
Excalibur_c43164_161	1A	480427585	482031346	TraesCS1A02G281600	TraesCS1A03G0711700
Tdurum_contig11254_745	1A	480572185	482175649	TraesCS1A02G282000	TraesCS1A03G0712400
RAC875_c47959_85	1A	480596269	482199733	TraesCS1A02G282300	TraesCS1A03G0712800
RAC875_c2734_135	1A	480598537	482202001	TraesCS1A02G282300	TraesCS1A03G0712800
BS00023126_51	1A	480604446	482207910	TraesCS1A02G282600	TraesCS1A03G0713100
BS00040968_51	1A	480755283	482357845
BS00067420_51	1A	480755631	482358193	TraesCS1A02G283000	TraesCS1A03G0714300
BS00067421_51	1A	480755651	482358212	TraesCS1A02G283000	TraesCS1A03G0714300
BS00023101_51	1A	480831000	482433447	TraesCS1A02G283200	TraesCS1A03G0714500
CAP12_c5871_342	1A	480831156	482433603	TraesCS1A02G283200	TraesCS1A03G0714500
wsnp_JD_c13903_13781269	1A	480831247	482433693	TraesCS1A02G283200	TraesCS1A03G0714500
wsnp_Ex_c534_1058778	1A	480831300	482433746	TraesCS1A02G283200	TraesCS1A03G0714500
IACX433	1A	480832080	482434527	TraesCS1A02G427400LC	TraesCS1A03G0714700LC
IACX662	1A	480832499	482434952	TraesCS1A02G427400LC	TraesCS1A03G0714700LC
Tdurum_contig29129_97	1A	481649540	483249125	TraesCS1A02G283800	TraesCS1A03G0716700
wsnp_BE495786A_Ta_2_1	1A	481651785	483251370	TraesCS1A02G283800	TraesCS1A03G0716700
BS00087600_51	1A	481654987	483254572	TraesCS1A02G283800	TraesCS1A03G0716700
BS00087601_51	1A	481655155	483254740	TraesCS1A02G283800	TraesCS1A03G0716700
Ku_c1571_1457	1A	481691783	483291368	TraesCS1A02G284000	TraesCS1A03G0717000
IAAV2072	1A	482278982	483869138	TraesCS1A02G284800	TraesCS1A03G0718300
BS00022698_51	1A	482329681	483919491	TraesCS1A02G284900	TraesCS1A03G0718400
BS00002216_51	1A	482335916	483925724	TraesCS1A02G285000	TraesCS1A03G0718600
IACX4378	1A	482335926	483925734	TraesCS1A02G285000	TraesCS1A03G0718600
Kukri_c10065_415	1A	482337230	483927038	TraesCS1A02G285000	TraesCS1A03G0718600
IACX4386	1A	482337514	483927322	TraesCS1A02G285000	TraesCS1A03G0718600
wsnp_Ku_c10065_16730445	1A	482337539	483927347	TraesCS1A02G285000	TraesCS1A03G0718600
wsnp_Ex_c4539_8148835	1A	482337612	483927420	TraesCS1A02G285000	TraesCS1A03G0718600
Excalibur_c4539_258	1A	482337683	483927491	TraesCS1A02G285000	TraesCS1A03G0718600
CAP11_c1972_285	1A	482761756	484349424	TraesCS1A02G285200	TraesCS1A03G0718900
Excalibur_c72825_291	1A	482769228	484356896	TraesCS1A02G285400	TraesCS1A03G0719000
CAP7_c12435_63	1A	482769898	484357565	TraesCS1A02G285400	TraesCS1A03G0719000
RAC875_c94534_75	1A	482771048	484358716	TraesCS1A02G285400	TraesCS1A03G0719000
Excalibur_c30591_637	1A	482780984	484368652	TraesCS1A02G285600	TraesCS1A03G0719400
BS00094925_51	1A	482966477	484551010	TraesCS1A02G286000	TraesCS1A03G0720100
BobWhite_c32653_369	1A	482966522	484551055	TraesCS1A02G286000	TraesCS1A03G0720100
RFL_Contig3203_1971	1A	482966563	484551096	TraesCS1A02G286000	TraesCS1A03G0720100
Excalibur_c21487_129	1A	482966598	484551131	TraesCS1A02G286000	TraesCS1A03G0720100
wsnp_Ku_c21356_31093507	1A	483033325	484617204	TraesCS1A02G286300	TraesCS1A03G0720400
RAC875_c43643_176	1A	483033358	484617237	TraesCS1A02G286300	TraesCS1A03G0720400
IACX742	1A	483033755	484617634	TraesCS1A02G286300	TraesCS1A03G0720400
BS00067021_51	1A	483606777	485204205	TraesCS1A02G286600	TraesCS1A03G0720900
CAP11_c239_295	1A	483678701	485275820	TraesCS1A02G286900	TraesCS1A03G0721500
BS00033262_51	1A	484328730	485910889	TraesCS1A02G287400	TraesCS1A03G0722700
Kukri_c36966_1971	1A	484335125	485917284	TraesCS1A02G287400	TraesCS1A03G0722700
RAC875_c31276_1128	1A	484335332	485917491	TraesCS1A02G287400	TraesCS1A03G0722700
wsnp_Ex_c27940_37101775	1A	484335555	485917714	TraesCS1A02G287400	TraesCS1A03G0722700
wsnp_Ra_c12148_19539667	1A	484335968	485918127	TraesCS1A02G287400	TraesCS1A03G0722700
Tdurum_contig11282_172	1A	484999882	486581727	TraesCS1A02G287500	TraesCS1A03G0723000
Tdurum_contig11282_342	1A	485000052	486581897	TraesCS1A02G287500	TraesCS1A03G0723000
Ex_c5192_943	1A	485002334	486584179	TraesCS1A02G287600	TraesCS1A03G0723100
wsnp_Ex_c5192_9203682	1A	485002382	486584227	TraesCS1A02G287600	TraesCS1A03G0723100
wsnp_Ex_c5192_9203100	1A	485003275	486585120	TraesCS1A02G287600	TraesCS1A03G0723100
wsnp_Ku_c24239_34199356	1A	485003691	486585536	TraesCS1A02G287600	TraesCS1A03G0723100
wsnp_Ex_c12336_19687074	1A	485005011	486586856	TraesCS1A02G287600	TraesCS1A03G0723100
wsnp_Ex_c12336_19686808	1A	485005277	486587122	TraesCS1A02G287600	TraesCS1A03G0723100
BS00073585_51	1A	485228932	486809978
Ku_c19155_744	1A	485341906	486922375	TraesCS1A02G288200	TraesCS1A03G0724700
Excalibur_c32167_59	1A	485342363	486922832	TraesCS1A02G288200	TraesCS1A03G0724700
wsnp_Ku_c23926_33870364	1A	485343051	486923520	TraesCS1A02G288200	TraesCS1A03G0724700
wsnp_Ra_c37745_45806931	1A	485343139	486923608	TraesCS1A02G288200	TraesCS1A03G0724700
Kukri_c23926_409	1A	485343142	486923611	TraesCS1A02G288200	TraesCS1A03G0724700
wsnp_Ex_c8588_14419007	1A	485343698	486924167	TraesCS1A02G288200	TraesCS1A03G0724700
RAC875_c41504_55	1A	485345304	486925773	TraesCS1A02G288300	TraesCS1A03G0724800
Tdurum_contig42062_651	1A	485354299	486934618	TraesCS1A02G288400	TraesCS1A03G0724900
wsnp_Ex_c34344_42676379	1A	485355341	486935660	TraesCS1A02G288400	TraesCS1A03G0724900
BobWhite_c5356_1272	1A	485356417	486936736	TraesCS1A02G288400	TraesCS1A03G0724900
wsnp_Ex_c34344_42677360	1A	485356417	486936736	TraesCS1A02G288400	TraesCS1A03G0724900
Kukri_rep_c69946_1228	1A	485357107	486937426	TraesCS1A02G288400	TraesCS1A03G0724900
wsnp_Ex_rep_c66628_64934660	1A	485357401	486937720	TraesCS1A02G288400	TraesCS1A03G0724900
Excalibur_rep_c66449_1588	1A	485558026	487137269	TraesCS1A02G288600	TraesCS1A03G0725200
wsnp_Ex_c1216_2336458	1A	485561316	487140559	TraesCS1A02G288600	TraesCS1A03G0725200
CAP12_c2265_240	1A	486052683	487631540	TraesCS1A02G288800	TraesCS1A03G0725400
Excalibur_c49421_443	1A	487012029	488586698	TraesCS1A02G290500	TraesCS1A03G0728500
wsnp_Ex_c42282_48900922	1A	487017135	488591804	TraesCS1A02G290500	TraesCS1A03G0728500
Excalibur_c87124_90	1A	487089678	488664172	TraesCS1A02G290700	TraesCS1A03G0728700
Ra_c6701_1579	1A	487090993	488665487	TraesCS1A02G290700	TraesCS1A03G0728700
wsnp_Ku_c39878_48218985	1A	487093135	488667629	TraesCS1A02G290700	TraesCS1A03G0728700
IAAV5406	1A	487311547	488884726	TraesCS1A02G291000	TraesCS1A03G0729000
Ku_c8351_2029	1A	487311547	488884726	TraesCS1A02G291000	TraesCS1A03G0729000
Ku_c8351_945	1A	487312631	488885810	TraesCS1A02G291000	TraesCS1A03G0729000
RAC875_c16080_339	1A	487728948	489301106	TraesCS1A02G292100	TraesCS1A03G0731000
wsnp_Ra_c16080_24638622	1A	487732346	489304504	TraesCS1A02G292100	TraesCS1A03G0731000
Kukri_c39628_318	1A	487732513	489304671	TraesCS1A02G292100	TraesCS1A03G0731000
RFL_Contig4231_575	1A	488070209	489640106	TraesCS1A02G292300	TraesCS1A03G0731300
Excalibur_c20286_882	1A	488623179	490192060	TraesCS1A02G435610LC	TraesCS1A03G0733200LC
Kukri_rep_c108391_311	1A	488624194	490193075	TraesCS1A02G435800LC	TraesCS1A03G0733400LC
Kukri_c18297_124	1A	488631298	490200179	TraesCS1A02G435900LC	TraesCS1A03G0733500LC
BS00021714_51	1A	490087895	491642278	TraesCS1A02G437300LC	TraesCS1A03G0736400LC
BS00022733_51	1A	490313586	491866949	TraesCS1A02G295200	TraesCS1A03G0736800
wsnp_JD_c722_1080592	1A	490520712	492072752	TraesCS1A02G295600	TraesCS1A03G0737400
Ra_c4159_2716	1A	490521008	492073048	TraesCS1A02G295600	TraesCS1A03G0737400
RAC875_c23081_141	1A	491130184	492678144	TraesCS1A02G296100	TraesCS1A03G0738700
RAC875_c6838_400	1A	491135652	492683457	TraesCS1A02G296200	TraesCS1A03G0738800
BobWhite_c12568_900	1A	491149118	492696433	TraesCS1A02G296300	TraesCS1A03G0739000
wsnp_Ex_c21193_30320134	1A	491149118	492696433	TraesCS1A02G296300	TraesCS1A03G0739000
wsnp_Ex_c21336_30465618	1A	492123959	493668385	TraesCS1A02G297000	TraesCS1A03G0740800
BS00065889_51	1A	492193719	493737796	TraesCS1A02G297100	TraesCS1A03G0741000
Tdurum_contig30669_444	1A	492199224	493743301	TraesCS1A02G297200	TraesCS1A03G0741100
Ra_c9876_373	1A	493510006	495042055	TraesCS1A02G298700	TraesCS1A03G0743900
Ex_c4051_1826	1A	493510227	495042276	TraesCS1A02G298700	TraesCS1A03G0743900
Excalibur_rep_c104902_106	1A	493510765	495042814	TraesCS1A02G298700	TraesCS1A03G0743900
Ra_c7552_772	1A	493510974	495043023	TraesCS1A02G298700	TraesCS1A03G0743900
IAAV8429	1A	493511631	495043680	TraesCS1A02G298700	TraesCS1A03G0743900
IACX5821	1A	493737003	495266546	TraesCS1A02G298800	TraesCS1A03G0744600
Ku_c20961_1813	1A	493817988	495347531	TraesCS1A02G298900	TraesCS1A03G0744900
wsnp_Ex_rep_c68857_67737959	1A	494446783	495969727	TraesCS1A02G299500	TraesCS1A03G0746700
BS00032112_51	1A	494446921	495969865	TraesCS1A02G299500	TraesCS1A03G0746700
Ex_c16529_304	1A	494448164	495971108	TraesCS1A02G299500	TraesCS1A03G0746700
RAC875_c19579_377	1A	494448295	495971239	TraesCS1A02G299500	TraesCS1A03G0746700
wsnp_Ex_rep_c105443_89868548	1A	494450322	495973266	TraesCS1A02G299600	TraesCS1A03G0747100
RAC875_rep_c111001_187	1A	494451342	495974286	TraesCS1A02G299600	TraesCS1A03G0747100
BS00031066_51	1A	495191895	496714116	TraesCS1A02G300200	TraesCS1A03G0748300
CAP7_c1284_263	1A	495192257	496714478	TraesCS1A02G300200	TraesCS1A03G0748300
wsnp_RFL_Contig3852_4203154	1A	495446757	496968034	TraesCS1A02G300800	TraesCS1A03G0749100
wsnp_Ra_c4664_8410628	1A	495447076	496968353	TraesCS1A02G300800	TraesCS1A03G0749100
wsnp_Ex_c19294_28225846	1A	495447421	496968698	TraesCS1A02G300800	TraesCS1A03G0749100
wsnp_Ku_c16913_25885872	1A	495706534	497227044
Kukri_c16913_422	1A	495706733	497227243
wsnp_Ex_c35821_43892960	1A	495706733	497227243
Tdurum_contig32452_445	1A	495709199	497229709	TraesCS1A02G444400LC	TraesCS1A03G0750200LC
Ku_c7810_274	1A	496059002	497577053	TraesCS1A02G444810LC	TraesCS1A03G0750900LC
BobWhite_c15258_769	1A	496295556	497812876	TraesCS1A02G302500	TraesCS1A03G0752900
IAAV1185	1A	496308625	497825945	TraesCS1A02G302600	TraesCS1A03G0753000
Ku_c106899_994	1A	496308998	497826318	TraesCS1A02G302600	TraesCS1A03G0753000
IAAV5535	1A	496311634	497828954	TraesCS1A02G302600	TraesCS1A03G0753000
IACX3047	1A	496478834	497993933	TraesCS1A02G302900	TraesCS1A03G0753500
BS00021864_51	1A	497506253	499014863	TraesCS1A02G304200	TraesCS1A03G0756400
Tdurum_contig11412_393	1A	497518143	499026753	TraesCS1A02G304400	TraesCS1A03G0756800
Ku_c8118_543	1A	497519598	499028208	TraesCS1A02G304400	TraesCS1A03G0756800
Ra_c105707_788	1A	497520555	499029165	TraesCS1A02G304400	TraesCS1A03G0756800
wsnp_Ex_c55986_58282517	1A	497520600	499029210	TraesCS1A02G304400	TraesCS1A03G0756800
BS00089894_51	1A	497522675	499031285	TraesCS1A02G304400	TraesCS1A03G0756800
wsnp_Ex_rep_c109742_92411838	1A	498048808	499554110	TraesCS1A02G305500	TraesCS1A03G0759700
Kukri_c24715_175	1A	498050008	499555310	TraesCS1A02G305500	TraesCS1A03G0759700
Tdurum_contig24174_513	1A	498139998	499645300	TraesCS1A02G305700	TraesCS1A03G0760300
wsnp_Ku_c21316_31053745	1A	498141736	499647038	TraesCS1A02G305700	TraesCS1A03G0760300
wsnp_Ku_c21316_31053776	1A	498141767	499647069	TraesCS1A02G305700	TraesCS1A03G0760300
Tdurum_contig29933_662	1A	498141956	499647258	TraesCS1A02G305700	TraesCS1A03G0760300
Excalibur_c52495_89	1A	498172674	499677950	TraesCS1A02G305900	TraesCS1A03G0760500
Kukri_c30322_414	1A	498536695	500039509	TraesCS1A02G306300	TraesCS1A03G0761500
RAC875_c58638_136	1A	498596862	500099676	TraesCS1A02G306600	TraesCS1A03G0761900
CAP7_rep_c8060_350	1A	498596950	500099764	TraesCS1A02G306600	TraesCS1A03G0761900
Tdurum_contig12234_465	1A	498804791	500306281	TraesCS1A02G307200	TraesCS1A03G0763400
Tdurum_contig12234_423	1A	498804833	500306323	TraesCS1A02G307200	TraesCS1A03G0763400
RAC875_rep_c112044_340	1A	498811359	500312849	TraesCS1A02G307400	TraesCS1A03G0763600
Ra_c112044_382	1A	498811401	500312891	TraesCS1A02G307400	TraesCS1A03G0763600
Excalibur_c63125_334	1A	498811445	500312935	TraesCS1A02G307400	TraesCS1A03G0763600
RFL_Contig4576_702	1A	499195474	500693281	TraesCS1A02G307800	TraesCS1A03G0764100
Ex_c86862_89	1A	499439089	500935401	TraesCS1A02G307900	TraesCS1A03G0764500
Excalibur_c15357_432	1A	499447976	500944288	TraesCS1A02G308100	TraesCS1A03G0764700
Ra_c5431_412	1A	499447996	500944308	TraesCS1A02G308100	TraesCS1A03G0764700
BobWhite_c37384_208	1A	499632160	501127116	TraesCS1A02G308400	TraesCS1A03G0765200
Excalibur_c30955_194	1A	499635167	501130122	TraesCS1A02G308400	TraesCS1A03G0765200
BobWhite_c38987_641	1A	499736005	501230572	TraesCS1A02G308500	TraesCS1A03G0765300
Tdurum_contig42490_1315	1A	499797539	501291666	TraesCS1A02G308900	TraesCS1A03G0765900
BS00100120_51	1A	499807792	501301509	TraesCS1A02G309000	TraesCS1A03G0766000
IACX5921	1A	499979623	501472724	TraesCS1A02G309200	TraesCS1A03G0766800
IACX5793	1A	500563428	502053416	TraesCS1A02G309700	TraesCS1A03G0768600
IACX5960	1A	500563539	502053527	TraesCS1A02G309700	TraesCS1A03G0768600
BS00011274_51	1A	500665539	502154762	TraesCS1A02G309800	TraesCS1A03G0768800
BS00094553_51	1A	500979327	502463023
wsnp_Ra_c3270_6136110	1A	500980417	502464113
Ex_c35209_326	1A	500980777	502464473
IAAV8804	1A	500980841	502464536
BobWhite_c29908_113	1A	500980908	502464604
wsnp_Ra_c3270_6136601	1A	500980908	502464604
Kukri_rep_c117029_125	1A	500988741	502472121	TraesCS1A02G310400	TraesCS1A03G0770200
RFL_Contig3919_1348	1A	501030862	502514240	TraesCS1A02G310500	TraesCS1A03G0770600
wsnp_BE445113A_Ta_2_1	1A	501031050	502514428	TraesCS1A02G310500	TraesCS1A03G0770600
wsnp_BE445113A_Ta_2_2	1A	501031123	502514501	TraesCS1A02G310500	TraesCS1A03G0770600
CAP8_c599_185	1A	501708279	503189428	TraesCS1A02G456300LC	TraesCS1A03G0771200LC
Kukri_c37726_285	1A	503310152	504790807	TraesCS1A02G311400	TraesCS1A03G0773400
wsnp_Ku_c15214_23756800	1A	503312413	504793068	TraesCS1A02G311400	TraesCS1A03G0773400
Ra_c108912_519	1A	503312428	504793083	TraesCS1A02G311400	TraesCS1A03G0773400
Ku_c67089_214	1A	503313130	504793785	TraesCS1A02G311400	TraesCS1A03G0773400
wsnp_BG314157A_Ta_2_1	1A	503369210	504849677	TraesCS1A02G311800	TraesCS1A03G0773900
Kukri_c53153_92	1A	503372673	504853140	TraesCS1A02G311800	TraesCS1A03G0773900
BS00065325_51	1A	503376300	504856767	TraesCS1A02G311900	TraesCS1A03G0774100
BS00065324_51	1A	503376333	504856800	TraesCS1A02G311900	TraesCS1A03G0774100
RFL_Contig22_617	1A	503379823	504860290	TraesCS1A02G312000	TraesCS1A03G0774200
TA004265-0757	1A	503380013	504860480	TraesCS1A02G312000	TraesCS1A03G0774200
RFL_Contig22_387	1A	503380653	504861120	TraesCS1A02G312000	TraesCS1A03G0774200
BS00079503_51	1A	503381202	504861669	TraesCS1A02G312000	TraesCS1A03G0774200
BS00022432_51	1A	504239804	505759396
RAC875_c29540_1109	1A	504242218	505761810
RAC875_c29540_413	1A	504242909	505762501
RAC875_c29540_391	1A	504242931	505762523
wsnp_Ra_c33025_41968284	1A	504244045	505763637
wsnp_Ex_rep_c108951_91954190	1A	504244687	505764279
wsnp_Ra_c11877_19161832	1A	504245992	505765584
BS00079103_51	1A	504246844	505766436	TraesCS1A02G458900LC	TraesCS1A03G0775400LC
BS00021728_51	1A	504246961	505766553	TraesCS1A02G458900LC	TraesCS1A03G0775400LC
Tdurum_contig10572_315	1A	504258624	505777868	TraesCS1A02G459100LC	TraesCS1A03G0775600LC
Tdurum_contig10572_343	1A	504258652	505777896	TraesCS1A02G459100LC	TraesCS1A03G0775600LC
Kukri_c58155_786	1A	504399900	505917927	TraesCS1A02G312500	TraesCS1A03G0775900
Ex_c2848_957	1A	504400683	505918710	TraesCS1A02G312500	TraesCS1A03G0775900
Excalibur_c33112_155	1A	504405636	505923663	TraesCS1A02G459200LC	TraesCS1A03G0776000LC
Excalibur_c33112_226	1A	504405707	505923734	TraesCS1A02G459200LC	TraesCS1A03G0776000LC
Tdurum_contig28694_162	1A	504616091	506132930	TraesCS1A02G312700	TraesCS1A03G0776200
Tdurum_contig28694_170	1A	504616100	506132939	TraesCS1A02G312700	TraesCS1A03G0776200
Tdurum_contig25381_179	1A	504706915	506223434
tplb0045g22_418	1A	505270073	506786792	TraesCS1A02G313200	TraesCS1A03G0778600
BS00096721_51	1A	505270201	506786920	TraesCS1A02G313200	TraesCS1A03G0778600
RAC875_c37545_289	1A	505282998	506799443	TraesCS1A02G313500	TraesCS1A03G0778900
BS00067652_51	1A	505338262	506854376	TraesCS1A02G313600	TraesCS1A03G0779000
Excalibur_c3293_1064	1A	505468492	506984353	TraesCS1A02G313700	TraesCS1A03G0779100
Ra_c9209_1764	1A	505468503	506984364	TraesCS1A02G313700	TraesCS1A03G0779100
Excalibur_c3293_1019	1A	505468537	506984398	TraesCS1A02G313700	TraesCS1A03G0779100
Tdurum_contig14363_232	1A	505470771	506986632	TraesCS1A02G313700	TraesCS1A03G0779100
Tdurum_contig14363_211	1A	505470792	506986653	TraesCS1A02G313700	TraesCS1A03G0779100
wsnp_Ex_c3293_6072122	1A	505470950	506986811	TraesCS1A02G313700	TraesCS1A03G0779100
wsnp_Ra_c9209_15425473	1A	505471057	506986918	TraesCS1A02G313700	TraesCS1A03G0779100
Excalibur_c3293_390	1A	505471122	506986983	TraesCS1A02G313700	TraesCS1A03G0779100
Ra_c1311_1360	1A	505471337	506987198	TraesCS1A02G313700	TraesCS1A03G0779100
Tdurum_contig42151_3042	1A	505513186	507029048	TraesCS1A02G461200LC	TraesCS1A03G0779400LC
Ku_c13107_579	1A	505523830	507039692
BS00064638_51	1A	505524402	507040264
Kukri_c29039_315	1A	505672046	507186655	TraesCS1A02G314100	TraesCS1A03G0779900
RAC875_c44639_317	1A	506282332	507788308	TraesCS1A02G314400	TraesCS1A03G0781200
BS00065601_51	1A	506545044	508050106
Kukri_c43410_348	1A	506546156	508051218
Kukri_rep_c105589_73	1A	506547570	508052632
IAAV332	1A	506854510	508358384	TraesCS1A02G315300	TraesCS1A03G0782200
CAP7_c1083_283	1A	506854586	508358460	TraesCS1A02G315300	TraesCS1A03G0782200
wsnp_Ku_c10292_17066821	1A	506854690	508358564	TraesCS1A02G315300	TraesCS1A03G0782200
Excalibur_c3475_903	1A	506854760	508358634	TraesCS1A02G315300	TraesCS1A03G0782200
wsnp_Ex_c3475_6362087	1A	506855396	508359270	TraesCS1A02G315300	TraesCS1A03G0782200
Excalibur_c3475_113	1A	506855550	508359424	TraesCS1A02G315300	TraesCS1A03G0782200
RAC875_c100147_55	1A	507078569	508581386	TraesCS1A02G315500	TraesCS1A03G0782700
wsnp_Ku_c1642_3232242	1A	507079282	508582099	TraesCS1A02G315600	TraesCS1A03G0782800
GENE-0399_268	1A	507080039	508582856	TraesCS1A02G315600	TraesCS1A03G0782800
wsnp_BM140362A_Ta_2_2	1A	507080039	508582856	TraesCS1A02G315600	TraesCS1A03G0782800
Excalibur_c3429_236	1A	507874441	509373346	TraesCS1A02G463900LC	TraesCS1A03G0783900LC
Excalibur_c3429_652	1A	507875475	509374380	TraesCS1A02G463900LC	TraesCS1A03G0783900LC
RAC875_c49074_374	1A	507875914	509374819	TraesCS1A02G463900LC	TraesCS1A03G0783900LC
wsnp_CAP12_c1960_972031	1A	508527866	510024620	TraesCS1A02G316900	TraesCS1A03G0786600
RAC875_c16391_426	1A	508555158	510051912	TraesCS1A02G317000	TraesCS1A03G0787000
BS00030036_51	1A	508638227	510134356
wsnp_Ex_c6452_11213329	1A	508640861	510137031	TraesCS1A02G317200	TraesCS1A03G0787500
Kukri_c31891_1355	1A	508640884	510137054	TraesCS1A02G317200	TraesCS1A03G0787500
wsnp_Ex_c20489_29564938	1A	508641011	510137181	TraesCS1A02G317200	TraesCS1A03G0787500
wsnp_RFL_Contig3469_3608001	1A	508641114	510137284	TraesCS1A02G317200	TraesCS1A03G0787500
BobWhite_rep_c54849_303	1A	508642337	510138507	TraesCS1A02G317200	TraesCS1A03G0787500
BS00022173_51	1A	508724101	510219403	TraesCS1A02G317311
BS00022220_51	1A	508725967	510221444	TraesCS1A02G317311	TraesCS1A03G0787800
BS00079538_51	1A	508925284	510419724	TraesCS1A02G466500LC	TraesCS1A03G0788200LC
BS00021741_51	1A	508925312	510419752	TraesCS1A02G466500LC	TraesCS1A03G0788200LC
BS00069145_51	1A	510353970	511830209	TraesCS1A02G319300	TraesCS1A03G0791400
GENE-0511_161	1A	511100305	512571385	TraesCS1A02G320500	TraesCS1A03G0793500
BS00077432_51	1A	511102083	512573163	TraesCS1A02G320500	TraesCS1A03G0793500
IACX5695	1A	511501026	512971255	TraesCS1A02G321100	TraesCS1A03G0794800
CAP11_c3464_68	1A	511502175	512972404	TraesCS1A02G321100	TraesCS1A03G0794800
BobWhite_c46007_582	1A	512656031	514117906	TraesCS1A02G321900	TraesCS1A03G0796800
Tdurum_contig29616_844	1A	512656361	514118236	TraesCS1A02G321900	TraesCS1A03G0796800
Tdurum_contig29616_55	1A	512658603	514120478	TraesCS1A02G321900	TraesCS1A03G0796800
Tdurum_contig92854_426	1A	512877241	514338129	TraesCS1A02G322300	TraesCS1A03G0797200
wsnp_Ex_c32590_41222878	1A	512878278	514339166	TraesCS1A02G322300	TraesCS1A03G0797200
wsnp_RFL_Contig1984_1169021	1A	512879130	514340018	TraesCS1A02G322300	TraesCS1A03G0797200
Excalibur_c25923_875	1A	512882906	514343794	TraesCS1A02G322300	TraesCS1A03G0797200
Kukri_c16325_402	1A	513623395	515079613	TraesCS1A02G322700	TraesCS1A03G0799600
Kukri_c54678_88	1A	513625907	515082125	TraesCS1A02G322700	TraesCS1A03G0799600
Kukri_c1313_746	1A	513661448	515166625	TraesCS1A02G323000	TraesCS1A03G0800700
Kukri_c1313_1158	1A	513661860	515167037	TraesCS1A02G323000	TraesCS1A03G0800700
RAC875_c36737_316	1A	513662051	515167228	TraesCS1A02G323000	TraesCS1A03G0800700
BS00018250_51	1A	513662178	515167355	TraesCS1A02G323000	TraesCS1A03G0800700
Ku_c1313_1673	1A	513662375	515167552	TraesCS1A02G323000	TraesCS1A03G0800700
wsnp_Ex_c22284_31478675	1A	513736378	515240022	TraesCS1A02G323400	TraesCS1A03G0801400
RFL_Contig3994_1248	1A	513737825	515241469	TraesCS1A02G323400	TraesCS1A03G0801400
RFL_Contig3994_1217	1A	513737856	515241500	TraesCS1A02G323400	TraesCS1A03G0801400
Ku_c10813_1122	1A	513891718	515393892	TraesCS1A02G323500	TraesCS1A03G0801800
IAAV6234	1A	513893348	515395522	TraesCS1A02G323500	TraesCS1A03G0801800
Ra_c64515_242	1A	513894012	515396186	TraesCS1A02G323500	TraesCS1A03G0801800
wsnp_Ex_c1997_3757721	1A	514135823	515635952	TraesCS1A02G323600	TraesCS1A03G0802600
wsnp_Ex_c1997_3757508	1A	514136036	515636165	TraesCS1A02G323600	TraesCS1A03G0802600
wsnp_Ex_c1997_3757496	1A	514136048	515636177	TraesCS1A02G323600	TraesCS1A03G0802600
wsnp_Ex_c1997_3757415	1A	514136129	515636258	TraesCS1A02G323600	TraesCS1A03G0802600
Ku_c809_2419	1A	514136602	515636731	TraesCS1A02G323600	TraesCS1A03G0802600
wsnp_Ex_c1997_3756118	1A	514137547	515637676	TraesCS1A02G323600	TraesCS1A03G0802600
wsnp_Ex_c1997_3755945	1A	514137720	515637849	TraesCS1A02G323600	TraesCS1A03G0802600
wsnp_JD_c6544_7697578	1A	514138060	515638189	TraesCS1A02G323600	TraesCS1A03G0802600
Jagger_c5280_407	1A	514138226	515638355	TraesCS1A02G323600	TraesCS1A03G0802600
wsnp_JD_c6544_7697412	1A	514138226	515638355	TraesCS1A02G323600	TraesCS1A03G0802600
Kukri_rep_c109473_80	1A	514138403	515638532	TraesCS1A02G323600	TraesCS1A03G0802600
wsnp_JD_c6544_7697235	1A	514138403	515638532	TraesCS1A02G323600	TraesCS1A03G0802600
Kukri_c12984_465	1A	515546052	517204110	TraesCS1A02G324800	TraesCS1A03G0805700
Excalibur_c14911_494	1A	515551600	517209658	TraesCS1A02G324800	TraesCS1A03G0805700
Excalibur_c14911_546	1A	515551652	517209710	TraesCS1A02G324800	TraesCS1A03G0805700
RAC875_c80876_67	1A	515553365	517211423	TraesCS1A02G324800	TraesCS1A03G0805700
Ku_c23012_45	1A	516372454	518063926	TraesCS1A02G325400	TraesCS1A03G0808300
wsnp_Ku_c23012_32893918	1A	516373227	518064699	TraesCS1A02G325400	TraesCS1A03G0808300
BS00022158_51	1A	516373257	518064729	TraesCS1A02G325400	TraesCS1A03G0808300
CAP12_c1979_117	1A	516378298	518069770	TraesCS1A02G325500	TraesCS1A03G0808500
[truncated: 54,600 more rows]

## Sheet: Table S2.1.1-Gene annotation
Table S2.1.1: Gene annotation of 90K SNP markers anchored to the same chromosome on two IWGSC RefSeq assemblies
Illumina iSelect wheat 90K Array	IWGSC RefSeq v1.0		IWGSC_v1.1_201706															IWGSC RefSeq v2.1		IWGSC_v2.1
			Gene 1					Gene 2					Gene 3							Gene 1					Gene 2					Gene 3
Marker Name	Chromosome	Position (bp)	Region	Gene ID	Strand	Start	End	Region	Gene ID	Strand	Start	End	Region	Gene ID	Strand	Start	End	Chromosome	Position (bp)	Region	Gene ID	Strand	Start	End	Region	Gene ID	Strand	Start	End	Region	Gene ID	Strand	Start	End
BS00023176_51	1A	1145499	Genic	TraesCS1A02G001800	+	1144333	1145934	Genic	TraesCS1A02G002200LC	-	1144260	1145615						1A	1143992	Genic	TraesCS1A03G0004000	+	1142826	1144427	Genic	TraesCS1A03G0003900LC	-	1142753	1144108
tplb0051e20_1160	1A	1159824	Genic	TraesCS1A02G001900	-	1159194	1162830											1A	1158060	Genic	TraesCS1A03G0004200	-	1157430	1161066
Excalibur_c10657_1280	1A	1174937	Genic	TraesCS1A02G002100	+	1170356	1177383											1A	1172782	Genic	TraesCS1A03G0004400	+	1168201	1175228
wsnp_Ex_c10657_17376086	1A	1176337	Genic	TraesCS1A02G002100	+	1170356	1177383											1A	1174182	Genic	TraesCS1A03G0004400	+	1168201	1175228
Tdurum_contig75952_351	1A	1189312	Genic	TraesCS1A02G002200	+	1188844	1190864											1A	1187157	Genic	TraesCS1A03G0004500	+	1186689	1188709
CAP11_rep_c7878_143	1A	1190606	Genic	TraesCS1A02G002200	+	1188844	1190864											1A	1188451	Genic	TraesCS1A03G0004500	+	1186689	1188709
tplb0028p02_562	1A	1208254	Genic	TraesCS1A02G002600LC	+	1206378	1209333											1A	1206099	Genic	TraesCS1A03G0004800LC	+	1204223	1207178
Tdurum_contig97729_491	1A	1209907	Genic	TraesCS1A02G002300	-	1209721	1212812											1A	1207752	Genic	TraesCS1A03G0004900	-	1207566	1210657
Excalibur_c21898_153	1A	1209986	Genic	TraesCS1A02G002300	-	1209721	1212812											1A	1207831	Genic	TraesCS1A03G0004900	-	1207566	1210657
Excalibur_c21898_523	1A	1210356	Genic	TraesCS1A02G002300	-	1209721	1212812											1A	1208201	Genic	TraesCS1A03G0004900	-	1207566	1210657
BobWhite_c65478_119	1A	1210875	Genic	TraesCS1A02G002300	-	1209721	1212812											1A	1208720	Genic	TraesCS1A03G0004900	-	1207566	1210657
GENE-0014_317	1A	1211006	Genic	TraesCS1A02G002300	-	1209721	1212812											1A	1208851	Genic	TraesCS1A03G0004900	-	1207566	1210657
GENE-0014_822	1A	1211050	Genic	TraesCS1A02G002300	-	1209721	1212812											1A	1208895	Genic	TraesCS1A03G0004900	-	1207566	1210657
GENE-0014_262	1A	1211057	Genic	TraesCS1A02G002300	-	1209721	1212812											1A	1208902	Genic	TraesCS1A03G0004900	-	1207566	1210657
GENE-0014_142	1A	1211141	Genic	TraesCS1A02G002300	-	1209721	1212812											1A	1208986	Genic	TraesCS1A03G0004900	-	1207566	1210657
BS00090003_51	1A	1211703	Genic	TraesCS1A02G002300	-	1209721	1212812											1A	1209548	Genic	TraesCS1A03G0004900	-	1207566	1210657
Excalibur_c94139_55	1A	1211739	Genic	TraesCS1A02G002300	-	1209721	1212812											1A	1209584	Genic	TraesCS1A03G0004900	-	1207566	1210657
BS00022677_51	1A	1211885	Genic	TraesCS1A02G002300	-	1209721	1212812											1A	1209730	Genic	TraesCS1A03G0004900	-	1207566	1210657
Tdurum_contig60323_456	1A	1232815	Genic	TraesCS1A02G002500	-	1232354	1238469											1A	1230660	Genic	TraesCS1A03G0005200	-	1230199	1236314
Tdurum_contig60323_605	1A	1232964	Genic	TraesCS1A02G002500	-	1232354	1238469											1A	1230809	Genic	TraesCS1A03G0005200	-	1230199	1236314
RAC875_c95364_259	1A	1234396	Genic	TraesCS1A02G002500	-	1232354	1238469											1A	1232241	Genic	TraesCS1A03G0005200	-	1230199	1236314
Excalibur_c11689_478	1A	1235127	Genic	TraesCS1A02G002500	-	1232354	1238469											1A	1232972	Genic	TraesCS1A03G0005200	-	1230199	1236314
Kukri_c18951_853	1A	1235280	Genic	TraesCS1A02G002500	-	1232354	1238469											1A	1233125	Genic	TraesCS1A03G0005200	-	1230199	1236314
Kukri_c18951_493	1A	1235828	Genic	TraesCS1A02G002500	-	1232354	1238469											1A	1233673	Genic	TraesCS1A03G0005200	-	1230199	1236314
RAC875_c42700_264	1A	1235852	Genic	TraesCS1A02G002500	-	1232354	1238469											1A	1233697	Genic	TraesCS1A03G0005200	-	1230199	1236314
BS00093327_51	1A	1336921	Genic	TraesCS1A02G002700	-	1336841	1348326											1A	1334766	Genic	TraesCS1A03G0005600	-	1334686	1346171
Excalibur_c9509_1180	1A	1336994	Genic	TraesCS1A02G002700	-	1336841	1348326											1A	1334839	Genic	TraesCS1A03G0005600	-	1334686	1346171
IAAV3919	1A	1337356	Genic	TraesCS1A02G002700	-	1336841	1348326											1A	1335201	Genic	TraesCS1A03G0005600	-	1334686	1346171
Tdurum_contig44888_837	1A	1337356	Genic	TraesCS1A02G002700	-	1336841	1348326											1A	1335201	Genic	TraesCS1A03G0005600	-	1334686	1346171
Kukri_c36351_64	1A	1337616	Genic	TraesCS1A02G002700	-	1336841	1348326											1A	1335461	Genic	TraesCS1A03G0005600	-	1334686	1346171
IAAV5306	1A	1339528	Genic	TraesCS1A02G002700	-	1336841	1348326											1A	1337373	Genic	TraesCS1A03G0005600	-	1334686	1346171
RAC875_rep_c110533_92	1A	1339530	Genic	TraesCS1A02G002700	-	1336841	1348326											1A	1337375	Genic	TraesCS1A03G0005600	-	1334686	1346171
Kukri_rep_c68121_88	1A	1339756	Genic	TraesCS1A02G002700	-	1336841	1348326											1A	1337601	Genic	TraesCS1A03G0005600	-	1334686	1346171
BobWhite_c1361_1187	1A	1339768	Genic	TraesCS1A02G002700	-	1336841	1348326											1A	1337613	Genic	TraesCS1A03G0005600	-	1334686	1346171
Kukri_c2408_857	1A	1342766	Genic	TraesCS1A02G002700	-	1336841	1348326											1A	1340611	Genic	TraesCS1A03G0005600	-	1334686	1346171
Kukri_c2408_890	1A	1342799	Genic	TraesCS1A02G002700	-	1336841	1348326											1A	1340644	Genic	TraesCS1A03G0005600	-	1334686	1346171
wsnp_Ra_c11211_18227610	1A	1343611	Genic	TraesCS1A02G002700	-	1336841	1348326											1A	1341456	Genic	TraesCS1A03G0005600	-	1334686	1346171
Excalibur_c44612_474	1A	1346498	Genic	TraesCS1A02G002700	-	1336841	1348326											1A	1344343	Genic	TraesCS1A03G0005600	-	1334686	1346171
Tdurum_contig35757_161	1A	1346643	Genic	TraesCS1A02G002700	-	1336841	1348326											1A	1344488	Genic	TraesCS1A03G0005600	-	1334686	1346171
Kukri_c3888_1478	1A	2156509																1A	3061623
BS00100774_51	1A	2378160	Genic	TraesCS1A02G003800	-	2377713	2379143	Genic	TraesCS1A02G006700LC	+	2378032	2378370						1A	3282258	Genic	TraesCS1A03G0012100	-	3281811	3283241	Genic	TraesCS1A03G0012200LC	+	3282130	3282468
BobWhite_c31470_532	1A	2919120																1A	3818765
BS00026456_51	1A	3118324	Genic	TraesCS1A02G005400	+	3117194	3118502											1A	4111322	Genic	TraesCS1A03G0015600	+	4110192	4111500
Excalibur_c58555_110	1A	3256255	Genic	TraesCS1A02G005600	-	3255618	3262577											1A	4249254	Genic	TraesCS1A03G0016000	-	4248617	4255576
GENE-3142_72	1A	3256629	Genic	TraesCS1A02G005600	-	3255618	3262577											1A	4249627	Genic	TraesCS1A03G0016000	-	4248617	4255576
Kukri_c48951_419	1A	3258090	Genic	TraesCS1A02G005600	-	3255618	3262577											1A	4251089	Genic	TraesCS1A03G0016000	-	4248617	4255576
Kukri_c7192_399	1A	3381718	Genic	TraesCS1A02G005700	+	3377838	3383699											1A	4374716	Genic	TraesCS1A03G0016200	+	4370836	4376697
Kukri_c7192_1077	1A	3382873	Genic	TraesCS1A02G005700	+	3377838	3383699											1A	4375871	Genic	TraesCS1A03G0016200	+	4370836	4376697
wsnp_Ex_c12254_19574891	1A	3386405	Genic	TraesCS1A02G005800	-	3386287	3391808											1A	4379403	Genic	TraesCS1A03G0016300	-	4379285	4384806
tplb0025b13_2879	1A	3386503	Genic	TraesCS1A02G005800	-	3386287	3391808											1A	4379501	Genic	TraesCS1A03G0016300	-	4379285	4384806
tplb0025b13_2687	1A	3386936	Genic	TraesCS1A02G005800	-	3386287	3391808											1A	4379934	Genic	TraesCS1A03G0016300	-	4379285	4384806
tplb0025b13_2372	1A	3387617	Genic	TraesCS1A02G005800	-	3386287	3391808											1A	4380615	Genic	TraesCS1A03G0016300	-	4379285	4384806
Kukri_c1818_2380	1A	3387764	Genic	TraesCS1A02G005800	-	3386287	3391808											1A	4380762	Genic	TraesCS1A03G0016300	-	4379285	4384806
tplb0025b13_2054	1A	3387935	Genic	TraesCS1A02G005800	-	3386287	3391808											1A	4380933	Genic	TraesCS1A03G0016300	-	4379285	4384806
tplb0025b13_2033	1A	3387956	Genic	TraesCS1A02G005800	-	3386287	3391808											1A	4380954	Genic	TraesCS1A03G0016300	-	4379285	4384806
tplb0025b13_1721	1A	3388635	Genic	TraesCS1A02G005800	-	3386287	3391808											1A	4381632	Genic	TraesCS1A03G0016300	-	4379285	4384806
wsnp_Ku_c1818_3557849	1A	3389430	Genic	TraesCS1A02G005800	-	3386287	3391808											1A	4382428	Genic	TraesCS1A03G0016300	-	4379285	4384806
wsnp_Ku_c1818_3557408	1A	3390251	Genic	TraesCS1A02G005800	-	3386287	3391808											1A	4383249	Genic	TraesCS1A03G0016300	-	4379285	4384806
tplb0025b13_372	1A	3390691	Genic	TraesCS1A02G005800	-	3386287	3391808											1A	4383689	Genic	TraesCS1A03G0016300	-	4379285	4384806
tplb0025b13_150	1A	3391831	Upstream_2k	TraesCS1A02G005800	-	3386287	3391808											1A	4384829	Upstream_2k	TraesCS1A03G0016300	-	4379285	4384806
tplb0062i18_102	1A	3447114	Genic	TraesCS1A02G005900	+	3446931	3450200											1A	4440112	Genic	TraesCS1A03G0016400	+	4439929	4443198
BobWhite_c4303_524	1A	3448854	Genic	TraesCS1A02G005900	+	3446931	3450200											1A	4441852	Genic	TraesCS1A03G0016400	+	4439929	4443198
Excalibur_c72544_414	1A	3450077	Genic	TraesCS1A02G005900	+	3446931	3450200											1A	4443075	Genic	TraesCS1A03G0016400	+	4439929	4443198
BS00059422_51	1A	3760728	Genic	TraesCS1A02G010000LC	+	3757614	3761158											1A	4748527	Genic	TraesCS1A03G0019100LC	+	4745413	4748957
BS00059424_51	1A	3760750	Genic	TraesCS1A02G010000LC	+	3757614	3761158											1A	4748549	Genic	TraesCS1A03G0019100LC	+	4745413	4748957
TA001286-0611-w	1A	3777295	Downstream_2k	TraesCS1A02G007200	+	3776339	3777238											1A	4765848	Downstream_2k	TraesCS1A03G0019200	+	4764892	4765791
BS00023377_51	1A	3847127	Genic	TraesCS1A02G007300	-	3845783	3847150											1A	4834831	Upstream_2k	TraesCS1A03G0019600	-	4833835	4834480
IACX2941	1A	4047996	Genic	TraesCS1A02G007500	+	4045713	4048684	Genic	TraesCS1A02G007600	-	4047966	4048290						1A	5032844	Genic	TraesCS1A03G0020600	+	5030561	5033532	Genic	TraesCS1A03G0020700	-	5032814	5033138
BS00082566_51	1A	4053449	Genic	TraesCS1A02G007700	+	4053221	4053823											1A	5038297	Genic	TraesCS1A03G0020800	+	5038069	5038671
BS00082567_51	1A	4053566	Genic	TraesCS1A02G007700	+	4053221	4053823											1A	5038414	Genic	TraesCS1A03G0020800	+	5038069	5038671
BobWhite_c20902_177	1A	4063212	Genic	TraesCS1A02G007900	+	4063197	4063406	Genic	TraesCS1A02G011100LC	-	4063137	4063556						1A	5048061	Genic	TraesCS1A03G0021200	+	5048045	5048254	Genic	TraesCS1A03G0021100LC	-	5047985	5048404
BS00023130_51	1A	5024234	Genic	TraesCS1A02G008600	-	5023873	5029289											1A	6068718	Genic	TraesCS1A03G0023800	-	6068357	6073773
BS00075315_51	1A	5648798	Genic	TraesCS1A02G009400	-	5645211	5650510											1A	6837662	Genic	TraesCS1A03G0025200	-	6834075	6839374
D_contig33959_220	1A	6022884	Genic	TraesCS1A02G009700	-	6022742	6023437											1A	7211178	Genic	TraesCS1A03G0026200	-	7211036	7211731
BS00058867_51	1A	6151058	Upstream_2k	TraesCS1A02G009900	+	6151748	6159140											1A	7338706	Upstream_2k	TraesCS1A03G0027200	+	7339396	7346788
BS00110974_51	1A	6153157	Genic	TraesCS1A02G009900	+	6151748	6159140											1A	7340805	Genic	TraesCS1A03G0027200	+	7339396	7346788
BS00022296_51	1A	6153189	Genic	TraesCS1A02G009900	+	6151748	6159140											1A	7340837	Genic	TraesCS1A03G0027200	+	7339396	7346788
Kukri_rep_c106285_295	1A	6294852	Upstream_2k	TraesCS1A02G010100	-	6293918	6294835											1A	7482500	Upstream_2k	TraesCS1A03G0027400	-	7481566	7482483
Kukri_c8390_547	1A	6322741	Genic	TraesCS1A02G010200	+	6317837	6324253											1A	7510389	Genic	TraesCS1A03G0027600	+	7505485	7511901
Kukri_c8390_1102	1A	6323705	Genic	TraesCS1A02G010200	+	6317837	6324253											1A	7511353	Genic	TraesCS1A03G0027600	+	7505485	7511901
RAC875_rep_c78638_101	1A	6336848	Genic	TraesCS1A02G010300	+	6332192	6336859	Genic	TraesCS1A02G010400	-	6336481	6345966						1A	7524496	Genic	TraesCS1A03G0027700	+	7519840	7524507	Genic	TraesCS1A03G0027800	-	7524129	7533614
RAC875_c30399_406	1A	6337522	Genic	TraesCS1A02G010400	-	6336481	6345966											1A	7525170	Genic	TraesCS1A03G0027800	-	7524129	7533614
BS00026003_51	1A	6339453	Genic	TraesCS1A02G010400	-	6336481	6345966											1A	7527101	Genic	TraesCS1A03G0027800	-	7524129	7533614
BS00026002_51	1A	6339505	Genic	TraesCS1A02G010400	-	6336481	6345966											1A	7527153	Genic	TraesCS1A03G0027800	-	7524129	7533614
BS00039789_51	1A	6517452	Genic	TraesCS1A02G010900	+	6517423	6518340											1A	7705100	Genic	TraesCS1A03G0028300	+	7705071	7705988
Tdurum_contig11679_319	1A	6570241	Genic	TraesCS1A02G011200	-	6569388	6576401											1A	7886208	Genic	TraesCS1A03G0028700	-	7885355	7892368
GENE-1118_570	1A	6571347	Genic	TraesCS1A02G011200	-	6569388	6576401											1A	7887314	Genic	TraesCS1A03G0028700	-	7885355	7892368
BS00108242_51	1A	6654526	Downstream_2k	TraesCS1A02G011300	-	6654552	6655482											1A	7970493	Downstream_2k	TraesCS1A03G0029000	-	7970519	7971449
BS00108243_51	1A	6654694	Genic	TraesCS1A02G011300	-	6654552	6655482											1A	7970661	Genic	TraesCS1A03G0029000	-	7970519	7971449
RAC875_c9457_457	1A	6654815	Genic	TraesCS1A02G011300	-	6654552	6655482											1A	7970782	Genic	TraesCS1A03G0029000	-	7970519	7971449
RAC875_c9457_507	1A	6654865	Genic	TraesCS1A02G011300	-	6654552	6655482											1A	7970832	Genic	TraesCS1A03G0029000	-	7970519	7971449
RAC875_c9457_788	1A	6655276	Genic	TraesCS1A02G011300	-	6654552	6655482											1A	7971243	Genic	TraesCS1A03G0029000	-	7970519	7971449
Kukri_rep_c102231_265	1A	7181881	Genic	TraesCS1A02G012500	+	7178200	7184960											1A	8529707	Genic	TraesCS1A03G0031500	+	8526026	8532786
wsnp_Ex_c2868_5292662	1A	7183570	Genic	TraesCS1A02G012500	+	7178200	7184960											1A	8531396	Genic	TraesCS1A03G0031500	+	8526026	8532786
wsnp_Ex_c2868_5293115	1A	7184451	Genic	TraesCS1A02G012500	+	7178200	7184960											1A	8532277	Genic	TraesCS1A03G0031500	+	8526026	8532786
Ku_c8810_895	1A	7184567	Genic	TraesCS1A02G012500	+	7178200	7184960											1A	8532393	Genic	TraesCS1A03G0031500	+	8526026	8532786
Ku_c8810_903	1A	7184575	Genic	TraesCS1A02G012500	+	7178200	7184960											1A	8532401	Genic	TraesCS1A03G0031500	+	8526026	8532786
BS00085345_51	1A	7184741	Genic	TraesCS1A02G012500	+	7178200	7184960											1A	8532567	Genic	TraesCS1A03G0031500	+	8526026	8532786
wsnp_Ex_c2868_5293485	1A	7184821	Genic	TraesCS1A02G012500	+	7178200	7184960											1A	8532647	Genic	TraesCS1A03G0031500	+	8526026	8532786
RAC875_c30657_82	1A	7186031	Genic	TraesCS1A02G012600	+	7185497	7186507	Genic	TraesCS1A02G017000LC	-	7185816	7186519						1A	8533857	Genic	TraesCS1A03G0031600	+	8533323	8534333	Genic	TraesCS1A03G0031700LC	-	8533642	8534345
RAC875_c11276_340	1A	7186484	Genic	TraesCS1A02G012600	+	7185497	7186507	Genic	TraesCS1A02G017000LC	-	7185816	7186519						1A	8534310	Genic	TraesCS1A03G0031600	+	8533323	8534333	Genic	TraesCS1A03G0031700LC	-	8533642	8534345
BS00022448_51	1A	7275283	Genic	TraesCS1A02G012800	+	7274801	7275803											1A	8616808	Genic	TraesCS1A03G0032000	+	8616326	8617328
BS00073243_51	1A	7292714	Genic	TraesCS1A02G013000	+	7281836	7294634											1A	8633797	Genic	TraesCS1A03G0032200	+	8623361	8635717
BS00056550_51	1A	7294614	Genic	TraesCS1A02G013000	+	7281836	7294634											1A	8635697	Genic	TraesCS1A03G0032200	+	8623361	8635717
BS00050936_51	1A	7332278	Genic	TraesCS1A02G017300LC	-	7331997	7335878											1A	8673361	Genic	TraesCS1A03G0032600LC	-	8673080	8676852
BS00068580_51	1A	7536290	Genic	TraesCS1A02G013500	+	7536155	7536445											1A	8876100	Genic	TraesCS1A03G0033300	+	8875965	8876255
BS00023201_51	1A	7643152	Genic	TraesCS1A02G013600	+	7642614	7643473											1A	8982181	Genic	TraesCS1A03G0033600	+	8981643	8982502
wsnp_CAP11_c710_458019	1A	7657480	Genic	TraesCS1A02G013800	-	7657145	7669998											1A	8996509	Genic	TraesCS1A03G0033900	-	8996174	9008804
CAP12_c1632_462	1A	7657609	Genic	TraesCS1A02G013800	-	7657145	7669998											1A	8996638	Genic	TraesCS1A03G0033900	-	8996174	9008804
CAP12_c1632_478	1A	7657625	Genic	TraesCS1A02G013800	-	7657145	7669998											1A	8996654	Genic	TraesCS1A03G0033900	-	8996174	9008804
wsnp_RFL_Contig4735_5673999	1A	7658314	Genic	TraesCS1A02G013800	-	7657145	7669998											1A	8997343	Genic	TraesCS1A03G0033900	-	8996174	9008804
BS00079769_51	1A	7658612	Genic	TraesCS1A02G013800	-	7657145	7669998											1A	8997641	Genic	TraesCS1A03G0033900	-	8996174	9008804
BS00022355_51	1A	7658729	Genic	TraesCS1A02G013800	-	7657145	7669998											1A	8997758	Genic	TraesCS1A03G0033900	-	8996174	9008804
Excalibur_rep_c67141_73	1A	7659586	Genic	TraesCS1A02G013800	-	7657145	7669998											1A	8998615	Genic	TraesCS1A03G0033900	-	8996174	9008804
Kukri_c2332_1093	1A	7660066	Genic	TraesCS1A02G013800	-	7657145	7669998											1A	8999095	Genic	TraesCS1A03G0033900	-	8996174	9008804
RAC875_c19569_849	1A	7660264	Genic	TraesCS1A02G013800	-	7657145	7669998											1A	8999293	Genic	TraesCS1A03G0033900	-	8996174	9008804
RAC875_c19569_765	1A	7660348	Genic	TraesCS1A02G013800	-	7657145	7669998											1A	8999377	Genic	TraesCS1A03G0033900	-	8996174	9008804
CAP7_c2672_212	1A	8238509	Genic	TraesCS1A02G015100	-	8238257	8239411											1A	9577268	Genic	TraesCS1A03G0036900	-	9577016	9578170
Excalibur_c51270_185	1A	8238652	Genic	TraesCS1A02G015100	-	8238257	8239411											1A	9577411	Genic	TraesCS1A03G0036900	-	9577016	9578170
BobWhite_s64416_94	1A	8239352	Genic	TraesCS1A02G015100	-	8238257	8239411											1A	9578111	Genic	TraesCS1A03G0036900	-	9577016	9578170
Kukri_c37212_1286	1A	8242653	Genic	TraesCS1A02G015200	-	8239469	8244826											1A	9581412	Genic	TraesCS1A03G0037000	-	9578228	9583585
RFL_Contig1027_442	1A	8244156	Genic	TraesCS1A02G015200	-	8239469	8244826											1A	9582915	Genic	TraesCS1A03G0037000	-	9578228	9583585
Excalibur_c6154_413	1A	8249660	Genic	TraesCS1A02G015300	+	8247217	8251270											1A	9588419	Genic	TraesCS1A03G0037100	+	9585976	9590029
Kukri_c24454_286	1A	8250922	Genic	TraesCS1A02G015300	+	8247217	8251270											1A	9589681	Genic	TraesCS1A03G0037100	+	9585976	9590029
RAC875_c4805_330	1A	8251050	Genic	TraesCS1A02G015300	+	8247217	8251270											1A	9589809	Genic	TraesCS1A03G0037100	+	9585976	9590029
CAP8_c2499_173	1A	8251072	Genic	TraesCS1A02G015300	+	8247217	8251270											1A	9589831	Genic	TraesCS1A03G0037100	+	9585976	9590029
RAC875_c40640_180	1A	8296816	Genic	TraesCS1A02G015600	+	8295508	8297343											1A	9635575	Genic	TraesCS1A03G0037600	+	9634267	9636102
Excalibur_c71158_54	1A	8296948	Genic	TraesCS1A02G015600	+	8295508	8297343											1A	9635707	Genic	TraesCS1A03G0037600	+	9634267	9636102
Excalibur_c71158_117	1A	8297011	Genic	TraesCS1A02G015600	+	8295508	8297343											1A	9635770	Genic	TraesCS1A03G0037600	+	9634267	9636102
Kukri_c82615_228	1A	8297077	Genic	TraesCS1A02G015600	+	8295508	8297343											1A	9635836	Genic	TraesCS1A03G0037600	+	9634267	9636102
Ra_c2904_122	1A	8327231	Genic	TraesCS1A02G015900	+	8325715	8329799											1A	9665990	Genic	TraesCS1A03G0037900	+	9664474	9668558
Ra_c2904_202	1A	8327311	Genic	TraesCS1A02G015900	+	8325715	8329799											1A	9666070	Genic	TraesCS1A03G0037900	+	9664474	9668558
Ex_c3229_2181	1A	8327617	Genic	TraesCS1A02G015900	+	8325715	8329799											1A	9666376	Genic	TraesCS1A03G0037900	+	9664474	9668558
wsnp_Ex_c6420_11162653	1A	8328594	Genic	TraesCS1A02G015900	+	8325715	8329799											1A	9667353	Genic	TraesCS1A03G0037900	+	9664474	9668558
Ku_c183_1811	1A	8328919	Genic	TraesCS1A02G015900	+	8325715	8329799											1A	9667678	Genic	TraesCS1A03G0037900	+	9664474	9668558
wsnp_Ku_c183_358844	1A	8329287	Genic	TraesCS1A02G015900	+	8325715	8329799											1A	9668046	Genic	TraesCS1A03G0037900	+	9664474	9668558
wsnp_Ex_c57982_59470152	1A	8329389	Genic	TraesCS1A02G015900	+	8325715	8329799											1A	9668148	Genic	TraesCS1A03G0037900	+	9664474	9668558
Ex_c57982_980	1A	8329647	Genic	TraesCS1A02G015900	+	8325715	8329799											1A	9668406	Genic	TraesCS1A03G0037900	+	9664474	9668558
Excalibur_c11330_695	1A	8631594	Genic	TraesCS1A02G016200	-	8628133	8633964											1A	9968900	Genic	TraesCS1A03G0038800	-	9965439	9971270
RAC875_c19183_306	1A	8632433	Genic	TraesCS1A02G016200	-	8628133	8633964											1A	9969739	Genic	TraesCS1A03G0038800	-	9965439	9971270
RAC875_c1710_376	1A	9103721	Genic	TraesCS1A02G016800	-	9103014	9104091											1A	10438328	Genic	TraesCS1A03G0039400	-	10437621	10438698
RAC875_rep_c72805_651	1A	9105169	Genic	TraesCS1A02G016900	-	9104841	9110639											1A	10439776	Genic	TraesCS1A03G0039500	-	10439448	10445246
RAC875_rep_c104335_293	1A	9107936	Genic	TraesCS1A02G016900	-	9104841	9110639											1A	10442543	Genic	TraesCS1A03G0039500	-	10439448	10445246
Excalibur_c5139_198	1A	9110343	Genic	TraesCS1A02G016900	-	9104841	9110639											1A	10444950	Genic	TraesCS1A03G0039500	-	10439448	10445246
Excalibur_c5139_150	1A	9110391	Genic	TraesCS1A02G016900	-	9104841	9110639											1A	10444998	Genic	TraesCS1A03G0039500	-	10439448	10445246
IAAV892	1A	9122600	Genic	TraesCS1A02G017000	+	9119143	9123202											1A	10457207	Genic	TraesCS1A03G0039600	+	10453750	10457809
Excalibur_c82557_201	1A	9122998	Genic	TraesCS1A02G017000	+	9119143	9123202											1A	10457605	Genic	TraesCS1A03G0039600	+	10453750	10457809
BobWhite_c39996_85	1A	9156654	Genic	TraesCS1A02G017300	+	9156307	9157322											1A	10491261	Genic	TraesCS1A03G0040000	+	10490914	10491929
BobWhite_c20934_450	1A	9355543	Genic	TraesCS1A02G017900	-	9355372	9357968											1A	10725262	Genic	TraesCS1A03G0041900	-	10725091	10727687
BobWhite_c20934_397	1A	9355596	Genic	TraesCS1A02G017900	-	9355372	9357968											1A	10725315	Genic	TraesCS1A03G0041900	-	10725091	10727687
wsnp_Ku_c13229_21142792	1A	9358688																1A	10728407
Excalibur_s113077_141	1A	9362684	Genic	TraesCS1A02G018000	+	9359231	9363721											1A	10732403	Genic	TraesCS1A03G0042000	+	10728950	10733440
BobWhite_c1137_1369	1A	9363151	Genic	TraesCS1A02G018000	+	9359231	9363721											1A	10732870	Genic	TraesCS1A03G0042000	+	10728950	10733440
BobWhite_c1137_1405	1A	9363187	Genic	TraesCS1A02G018000	+	9359231	9363721											1A	10732906	Genic	TraesCS1A03G0042000	+	10728950	10733440
RAC875_c27865_534	1A	9363227	Genic	TraesCS1A02G018000	+	9359231	9363721											1A	10732946	Genic	TraesCS1A03G0042000	+	10728950	10733440
BS00069278_51	1A	9476747	Genic	TraesCS1A02G018300	+	9476119	9477343											1A	10846466	Genic	TraesCS1A03G0042600	+	10845838	10847062
BS00074510_51	1A	9544498	Genic	TraesCS1A02G018400	+	9543460	9548078											1A	10914217	Genic	TraesCS1A03G0042800	+	10913179	10917797
BS00074511_51	1A	9544521	Genic	TraesCS1A02G018400	+	9543460	9548078											1A	10914240	Genic	TraesCS1A03G0042800	+	10913179	10917797
BobWhite_c863_1064	1A	9549296	Genic	TraesCS1A02G018500	-	9549076	9552128											1A	10919015	Genic	TraesCS1A03G0042900	-	10918795	10921847
IAAV7479	1A	9549402	Genic	TraesCS1A02G018500	-	9549076	9552128											1A	10919121	Genic	TraesCS1A03G0042900	-	10918795	10921847
BobWhite_rep_c52088_322	1A	9554067	Genic	TraesCS1A02G018600	+	9553967	9556916											1A	10923786	Genic	TraesCS1A03G0043100	+	10923686	10926635
BobWhite_rep_c49343_878	1A	9556253	Genic	TraesCS1A02G018600	+	9553967	9556916											1A	10925972	Genic	TraesCS1A03G0043100	+	10923686	10926635
JD_c49343_475	1A	9556656	Genic	TraesCS1A02G018600	+	9553967	9556916											1A	10926375	Genic	TraesCS1A03G0043100	+	10923686	10926635
JD_c49343_430	1A	9556701	Genic	TraesCS1A02G018600	+	9553967	9556916											1A	10926420	Genic	TraesCS1A03G0043100	+	10923686	10926635
BS00022943_51	1A	9579689	Genic	TraesCS1A02G018900	-	9579534	9583651											1A	10949408	Genic	TraesCS1A03G0043500	-	10949253	10953370
Tdurum_contig68827_61	1A	9579689	Genic	TraesCS1A02G018900	-	9579534	9583651											1A	10949408	Genic	TraesCS1A03G0043500	-	10949253	10953370
Tdurum_contig68827_118	1A	9579746	Genic	TraesCS1A02G018900	-	9579534	9583651											1A	10949465	Genic	TraesCS1A03G0043500	-	10949253	10953370
Kukri_c46939_83	1A	9579783	Genic	TraesCS1A02G018900	-	9579534	9583651											1A	10949502	Genic	TraesCS1A03G0043500	-	10949253	10953370
Kukri_c29655_239	1A	9579907	Genic	TraesCS1A02G018900	-	9579534	9583651											1A	10949626	Genic	TraesCS1A03G0043500	-	10949253	10953370
RFL_Contig5637_1008	1A	9580120	Genic	TraesCS1A02G018900	-	9579534	9583651											1A	10949839	Genic	TraesCS1A03G0043500	-	10949253	10953370
Excalibur_c63663_93	1A	9587076	Genic	TraesCS1A02G019000	-	9586486	9589430											1A	10956795	Genic	TraesCS1A03G0043600	-	10956205	10959149
BobWhite_c2092_519	1A	9587091	Genic	TraesCS1A02G019000	-	9586486	9589430											1A	10956810	Genic	TraesCS1A03G0043600	-	10956205	10959149
Kukri_c87556_380	1A	9643605	Genic	TraesCS1A02G019200	-	9642195	9644901											1A	11013325	Genic	TraesCS1A03G0044000	-	11011915	11014621
GENE-4832_103	1A	9643692	Genic	TraesCS1A02G019200	-	9642195	9644901											1A	11013412	Genic	TraesCS1A03G0044000	-	11011915	11014621
BS00003595_51	1A	9979793	Genic	TraesCS1A02G020000	+	9979714	9980736											1A	11349500	Genic	TraesCS1A03G0045700	+	11349421	11350443
Jagger_c6846_109	1A	9980750	Downstream_2k	TraesCS1A02G020000	+	9979714	9980736											1A	11350457	Downstream_2k	TraesCS1A03G0045700	+	11349421	11350443
BS00108351_51	1A	9980771	Downstream_2k	TraesCS1A02G020000	+	9979714	9980736											1A	11350478	Downstream_2k	TraesCS1A03G0045700	+	11349421	11350443
RAC875_rep_c101110_474	1A	9980785	Downstream_2k	TraesCS1A02G020000	+	9979714	9980736											1A	11350492	Downstream_2k	TraesCS1A03G0045700	+	11349421	11350443
RAC875_rep_c101110_563	1A	9980874	Downstream_2k	TraesCS1A02G020000	+	9979714	9980736											1A	11350581	Downstream_2k	TraesCS1A03G0045700	+	11349421	11350443
Kukri_c24962_123	1A	9981076	Downstream_2k	TraesCS1A02G020000	+	9979714	9980736											1A	11350783	Downstream_2k	TraesCS1A03G0045700	+	11349421	11350443
BS00025755_51	1A	9985220	Genic	TraesCS1A02G020100	+	9984176	9985446											1A	11354927	Genic	TraesCS1A03G0045800	+	11353883	11355153
tplb0053o08_2004	1A	10048700	Genic	TraesCS1A02G020300	-	10047783	10050350											1A	11418329	Genic	TraesCS1A03G0046100	-	11417412	11419979
Kukri_c29150_143	1A	10052788	Genic	TraesCS1A02G020400	-	10051720	10058221											1A	11422417	Genic	TraesCS1A03G0046200	-	11421349	11427850
Excalibur_c114401_105	1A	10054266	Genic	TraesCS1A02G020400	-	10051720	10058221											1A	11423895	Genic	TraesCS1A03G0046200	-	11421349	11427850
RAC875_c18640_821	1A	10054563	Genic	TraesCS1A02G020400	-	10051720	10058221											1A	11424192	Genic	TraesCS1A03G0046200	-	11421349	11427850
RAC875_c75971_295	1A	10055430	Genic	TraesCS1A02G020400	-	10051720	10058221											1A	11425059	Genic	TraesCS1A03G0046200	-	11421349	11427850
RAC875_c75971_349	1A	10055484	Genic	TraesCS1A02G020400	-	10051720	10058221											1A	11425113	Genic	TraesCS1A03G0046200	-	11421349	11427850
Excalibur_c49234_475	1A	10055658	Genic	TraesCS1A02G020400	-	10051720	10058221											1A	11425287	Genic	TraesCS1A03G0046200	-	11421349	11427850
Excalibur_c9196_313	1A	10067446	Genic	TraesCS1A02G020500	+	10066113	10069211	Genic	TraesCS1A02G023900LC	-	10067252	10067551						1A	11437052	Genic	TraesCS1A03G0046300	+	11435719	11438817	Genic	TraesCS1A03G0046400LC	-	11436858	11437157
Tdurum_contig43943_1165	1A	10067446	Genic	TraesCS1A02G020500	+	10066113	10069211	Genic	TraesCS1A02G023900LC	-	10067252	10067551						1A	11437052	Genic	TraesCS1A03G0046300	+	11435719	11438817	Genic	TraesCS1A03G0046400LC	-	11436858	11437157
GENE-0172_551	1A	10067809	Genic	TraesCS1A02G020500	+	10066113	10069211											1A	11437415	Genic	TraesCS1A03G0046300	+	11435719	11438817
Ku_c11447_931	1A	10068414	Genic	TraesCS1A02G020500	+	10066113	10069211											1A	11438020	Genic	TraesCS1A03G0046300	+	11435719	11438817
Tdurum_contig68637_256	1A	10068823	Genic	TraesCS1A02G020500	+	10066113	10069211											1A	11438429	Genic	TraesCS1A03G0046300	+	11435719	11438817
Tdurum_contig43943_56	1A	10068932	Genic	TraesCS1A02G020500	+	10066113	10069211											1A	11438538	Genic	TraesCS1A03G0046300	+	11435719	11438817
CAP11_c2581_302	1A	10069836	Genic	TraesCS1A02G020600	-	10069498	10072370											1A	11439442	Genic	TraesCS1A03G0046500	-	11439104	11441975
CAP8_c2448_355	1A	10069891	Genic	TraesCS1A02G020600	-	10069498	10072370											1A	11439497	Genic	TraesCS1A03G0046500	-	11439104	11441975
CAP7_c8902_121	1A	10070284	Genic	TraesCS1A02G020600	-	10069498	10072370											1A	11439890	Genic	TraesCS1A03G0046500	-	11439104	11441975
Tdurum_contig14847_144	1A	10070374	Genic	TraesCS1A02G020600	-	10069498	10072370											1A	11439980	Genic	TraesCS1A03G0046500	-	11439104	11441975
Excalibur_c97691_225	1A	10127683	Genic	TraesCS1A02G020800	+	10126424	10128313											1A	11496591	Genic	TraesCS1A03G0046900	+	11495332	11497221
BS00081035_51	1A	10136114	Downstream_2k	TraesCS1A02G021000	+	10135659	10136038											1A	11505022	Downstream_2k	TraesCS1A03G0047200	+	11504567	11504946
Ra_c28932_543	1A	10469384	Genic	TraesCS1A02G021700	-	10469148	10475302											1A	11834730	Genic	TraesCS1A03G0048900	-	11834494	11840648
BS00008803_51	1A	10607103	Genic	TraesCS1A02G022000	-	10602386	10607440											1A	11994351	Genic	TraesCS1A03G0049300	-	11989634	11994688
RAC875_c5831_1486	1A	10969929	Genic	TraesCS1A02G022500	-	10969660	10972892											1A	12359692	Genic	TraesCS1A03G0050800	-	12359423	12362655
Tdurum_contig26035_231	1A	11571726	Genic	TraesCS1A02G023400	+	11564200	11572148											1A	12956724	Genic	TraesCS1A03G0053400	+	12949198	12957146
RAC875_c57939_78	1A	11571881	Genic	TraesCS1A02G023400	+	11564200	11572148											1A	12956879	Genic	TraesCS1A03G0053400	+	12949198	12957146
RAC875_c57939_175	1A	11571978	Genic	TraesCS1A02G023400	+	11564200	11572148											1A	12956976	Genic	TraesCS1A03G0053400	+	12949198	12957146
BS00022304_51	1A	11633886	Genic	TraesCS1A02G023600	+	11621872	11634040											1A	13018897	Genic	TraesCS1A03G0053800	+	13006883	13019051
BS00022288_51	1A	11633940	Genic	TraesCS1A02G023600	+	11621872	11634040											1A	13018951	Genic	TraesCS1A03G0053800	+	13006883	13019051
BS00110945_51	1A	11633947	Genic	TraesCS1A02G023600	+	11621872	11634040											1A	13018958	Genic	TraesCS1A03G0053800	+	13006883	13019051
Kukri_c34536_373	1A	11663168	Genic	TraesCS1A02G023800	+	11661682	11665443											1A	13048013	Genic	TraesCS1A03G0054100	+	13046527	13050288
Kukri_c34536_259	1A	11663282	Genic	TraesCS1A02G023800	+	11661682	11665443											1A	13048127	Genic	TraesCS1A03G0054100	+	13046527	13050288
GENE-0387_795	1A	11663599	Genic	TraesCS1A02G023800	+	11661682	11665443											1A	13048444	Genic	TraesCS1A03G0054100	+	13046527	13050288
GENE-0387_823	1A	11663619	Genic	TraesCS1A02G023800	+	11661682	11665443											1A	13048464	Genic	TraesCS1A03G0054100	+	13046527	13050288
Excalibur_c11848_919	1A	11664878	Genic	TraesCS1A02G023800	+	11661682	11665443											1A	13049723	Genic	TraesCS1A03G0054100	+	13046527	13050288
CAP7_c4907_299	1A	11665226	Genic	TraesCS1A02G023800	+	11661682	11665443											1A	13050071	Genic	TraesCS1A03G0054100	+	13046527	13050288
CAP7_c3299_316	1A	11665248	Genic	TraesCS1A02G023800	+	11661682	11665443											1A	13050093	Genic	TraesCS1A03G0054100	+	13046527	13050288
CAP7_c3299_342	1A	11665274	Genic	TraesCS1A02G023800	+	11661682	11665443											1A	13050119	Genic	TraesCS1A03G0054100	+	13046527	13050288
BS00074341_51	1A	11722330																1A	13103848
Kukri_c5715_141	1A	11819683	Genic	TraesCS1A02G024200	-	11819305	11825443											1A	13200862	Genic	TraesCS1A03G0054900	-	13200484	13206622
RAC875_rep_c70613_78	1A	11933926	Genic	TraesCS1A02G029000LC	-	11933757	11944051											1A	13310073	Genic	TraesCS1A03G0055300LC	-	13309903	13320197
IAAV6115	1A	11934211	Genic	TraesCS1A02G029000LC	-	11933757	11944051											1A	13310357	Genic	TraesCS1A03G0055300LC	-	13309903	13320197
TA002993-0179-w	1A	11934218	Genic	TraesCS1A02G029000LC	-	11933757	11944051											1A	13310364	Genic	TraesCS1A03G0055300LC	-	13309903	13320197
BS00083340_51	1A	11934358	Genic	TraesCS1A02G029000LC	-	11933757	11944051											1A	13310504	Genic	TraesCS1A03G0055300LC	-	13309903	13320197
wsnp_Ex_c38203_45790396	1A	11934920	Genic	TraesCS1A02G029000LC	-	11933757	11944051											1A	13311066	Genic	TraesCS1A03G0055300LC	-	13309903	13320197
Excalibur_c44883_1846	1A	11935542	Genic	TraesCS1A02G029000LC	-	11933757	11944051											1A	13311688	Genic	TraesCS1A03G0055300LC	-	13309903	13320197
Kukri_rep_c69910_1153	1A	11937627	Genic	TraesCS1A02G029000LC	-	11933757	11944051											1A	13313773	Genic	TraesCS1A03G0055300LC	-	13309903	13320197
RAC875_c22821_479	1A	12004001	Genic	TraesCS1A02G024400	-	12002939	12006839											1A	13446225	Genic	TraesCS1A03G0055800	-	13445163	13449063
RAC875_c22821_542	1A	12004064	Genic	TraesCS1A02G024400	-	12002939	12006839											1A	13446288	Genic	TraesCS1A03G0055800	-	13445163	13449063
RAC875_c25125_210	1A	12093324	Genic	TraesCS1A02G024500	+	12089718	12093423											1A	13535137	Genic	TraesCS1A03G0056400	+	13531531	13535236
RAC875_c34888_65	1A	12093366	Genic	TraesCS1A02G024500	+	12089718	12093423											1A	13535179	Genic	TraesCS1A03G0056400	+	13531531	13535236
RAC875_c16352_326	1A	12097540	Genic	TraesCS1A02G024600	+	12096371	12098518											1A	13539353	Genic	TraesCS1A03G0056500	+	13538184	13540331
BobWhite_c18592_327	1A	12098032	Genic	TraesCS1A02G024600	+	12096371	12098518											1A	13539845	Genic	TraesCS1A03G0056500	+	13538184	13540331
BS00022701_51	1A	12098742	Genic	TraesCS1A02G024700	-	12098618	12103881											1A	13540555	Genic	TraesCS1A03G0056600	-	13540431	13545694
BobWhite_c6558_234	1A	12098848	Genic	TraesCS1A02G024700	-	12098618	12103881											1A	13540661	Genic	TraesCS1A03G0056600	-	13540431	13545694
RAC875_c33470_345	1A	12099909	Genic	TraesCS1A02G024700	-	12098618	12103881											1A	13541722	Genic	TraesCS1A03G0056600	-	13540431	13545694
Excalibur_c44754_312	1A	12142438	Genic	TraesCS1A02G025100	-	12141981	12144556											1A	13583749	Genic	TraesCS1A03G0057500	-	13583292	13585867
BS00022667_51	1A	12157317	Genic	TraesCS1A02G025200	-	12157064	12161869											1A	13598628	Genic	TraesCS1A03G0057600	-	13598375	13603180
Tdurum_contig44809_1626	1A	12303663	Genic	TraesCS1A02G025600	-	12303354	12311465											1A	13743278	Genic	TraesCS1A03G0059400	-	13742969	13751080
Kukri_c4126_240	1A	12303743	Genic	TraesCS1A02G025600	-	12303354	12311465											1A	13743358	Genic	TraesCS1A03G0059400	-	13742969	13751080
Kukri_c4126_208	1A	12303775	Genic	TraesCS1A02G025600	-	12303354	12311465											1A	13743390	Genic	TraesCS1A03G0059400	-	13742969	13751080
IACX11001	1A	12303846	Genic	TraesCS1A02G025600	-	12303354	12311465											1A	13743461	Genic	TraesCS1A03G0059400	-	13742969	13751080
Kukri_c2121_1994	1A	12304546	Genic	TraesCS1A02G025600	-	12303354	12311465											1A	13744161	Genic	TraesCS1A03G0059400	-	13742969	13751080
wsnp_Ex_c4876_8692849	1A	12305116	Genic	TraesCS1A02G025600	-	12303354	12311465											1A	13744731	Genic	TraesCS1A03G0059400	-	13742969	13751080
wsnp_Ex_c4876_8692783	1A	12305182	Genic	TraesCS1A02G025600	-	12303354	12311465											1A	13744797	Genic	TraesCS1A03G0059400	-	13742969	13751080
Kukri_c2121_1334	1A	12305206	Genic	TraesCS1A02G025600	-	12303354	12311465											1A	13744821	Genic	TraesCS1A03G0059400	-	13742969	13751080
wsnp_JD_c7522_8606553	1A	12305206	Genic	TraesCS1A02G025600	-	12303354	12311465											1A	13744821	Genic	TraesCS1A03G0059400	-	13742969	13751080
Ku_c2121_1232	1A	12305308	Genic	TraesCS1A02G025600	-	12303354	12311465											1A	13744923	Genic	TraesCS1A03G0059400	-	13742969	13751080
Ex_c4876_1221	1A	12305338	Genic	TraesCS1A02G025600	-	12303354	12311465											1A	13744953	Genic	TraesCS1A03G0059400	-	13742969	13751080
BS00023485_51	1A	12306127	Genic	TraesCS1A02G025600	-	12303354	12311465											1A	13745742	Genic	TraesCS1A03G0059400	-	13742969	13751080
Ex_c28368_426	1A	12313253	Genic	TraesCS1A02G025700	-	12312969	12318272											1A	13752868	Genic	TraesCS1A03G0059500	-	13752584	13757887
Excalibur_c25175_512	1A	12313454	Genic	TraesCS1A02G025700	-	12312969	12318272											1A	13753069	Genic	TraesCS1A03G0059500	-	13752584	13757887
BS00077350_51	1A	12364395	Genic	TraesCS1A02G025900	+	12363666	12369892											1A	13803722	Genic	TraesCS1A03G0059700	+	13802993	13809219
BS00077351_51	1A	12364396	Genic	TraesCS1A02G025900	+	12363666	12369892											1A	13803723	Genic	TraesCS1A03G0059700	+	13802993	13809219
wsnp_Ex_c7705_13139890	1A	12367967	Genic	TraesCS1A02G025900	+	12363666	12369892											1A	13807294	Genic	TraesCS1A03G0059700	+	13802993	13809219
tplb0061f07_961	1A	12368783	Genic	TraesCS1A02G025900	+	12363666	12369892											1A	13808110	Genic	TraesCS1A03G0059700	+	13802993	13809219
wsnp_Ex_c7965_13519586	1A	12368783	Genic	TraesCS1A02G025900	+	12363666	12369892											1A	13808110	Genic	TraesCS1A03G0059700	+	13802993	13809219
wsnp_Ku_c3097_5801027	1A	12369360	Genic	TraesCS1A02G025900	+	12363666	12369892											1A	13808687	Genic	TraesCS1A03G0059700	+	13802993	13809219
BS00103478_51	1A	12369432	Genic	TraesCS1A02G025900	+	12363666	12369892											1A	13808759	Genic	TraesCS1A03G0059700	+	13802993	13809219
wsnp_Ex_c7965_13520238	1A	12369432	Genic	TraesCS1A02G025900	+	12363666	12369892											1A	13808759	Genic	TraesCS1A03G0059700	+	13802993	13809219
Ku_c4823_673	1A	12411382	Genic	TraesCS1A02G032100LC	-	12409924	12416742											1A	13850373	Genic	TraesCS1A03G0060200LC	-	13848915	13855386
Tdurum_contig42479_1254	1A	12504276	Genic	TraesCS1A02G026200	+	12502526	12507052											1A	13941377	Genic	TraesCS1A03G0060600	+	13939627	13944153
Tdurum_contig42479_1624	1A	12504646	Genic	TraesCS1A02G026200	+	12502526	12507052											1A	13941747	Genic	TraesCS1A03G0060600	+	13939627	13944153
Ex_c1137_758	1A	12504768	Genic	TraesCS1A02G026200	+	12502526	12507052											1A	13941869	Genic	TraesCS1A03G0060600	+	13939627	13944153
Ex_c1137_759	1A	12504769	Genic	TraesCS1A02G026200	+	12502526	12507052											1A	13941870	Genic	TraesCS1A03G0060600	+	13939627	13944153
Tdurum_contig42479_2158	1A	12505180	Genic	TraesCS1A02G026200	+	12502526	12507052											1A	13942281	Genic	TraesCS1A03G0060600	+	13939627	13944153
wsnp_Ex_c1137_2182795	1A	12505577	Genic	TraesCS1A02G026200	+	12502526	12507052											1A	13942678	Genic	TraesCS1A03G0060600	+	13939627	13944153
Tdurum_contig42479_3110	1A	12506132	Genic	TraesCS1A02G026200	+	12502526	12507052											1A	13943233	Genic	TraesCS1A03G0060600	+	13939627	13944153
wsnp_Ex_c1137_2183772	1A	12506554	Genic	TraesCS1A02G026200	+	12502526	12507052											1A	13943655	Genic	TraesCS1A03G0060600	+	13939627	13944153
Tdurum_contig42479_3800	1A	12506822	Genic	TraesCS1A02G026200	+	12502526	12507052											1A	13943923	Genic	TraesCS1A03G0060600	+	13939627	13944153
Jagger_rep_c10343_173	1A	12585383	Genic	TraesCS1A02G026400	-	12585035	12592665											1A	14022042	Genic	TraesCS1A03G0061000	-	14021694	14029324
BS00065909_51	1A	12585728	Genic	TraesCS1A02G026400	-	12585035	12592665											1A	14022387	Genic	TraesCS1A03G0061000	-	14021694	14029324
BobWhite_c685_1231	1A	12590201	Genic	TraesCS1A02G026400	-	12585035	12592665											1A	14026860	Genic	TraesCS1A03G0061000	-	14021694	14029324
BobWhite_s66792_249	1A	12590413	Genic	TraesCS1A02G026400	-	12585035	12592665											1A	14027072	Genic	TraesCS1A03G0061000	-	14021694	14029324
RAC875_c20875_753	1A	12590624	Genic	TraesCS1A02G026400	-	12585035	12592665											1A	14027283	Genic	TraesCS1A03G0061000	-	14021694	14029324
BS00074370_51	1A	12769856	Genic	TraesCS1A02G027000	-	12769345	12795636											1A	14237685	Genic	TraesCS1A03G0062100	-	14237174	14263465
BS00074369_51	1A	12769898	Genic	TraesCS1A02G027000	-	12769345	12795636											1A	14237727	Genic	TraesCS1A03G0062100	-	14237174	14263465
BobWhite_c27474_65	1A	12916298	Genic	TraesCS1A02G027200	+	12915087	12917028											1A	14384127	Genic	TraesCS1A03G0062700	+	14382916	14384857
BobWhite_c27474_124	1A	12916455	Genic	TraesCS1A02G027200	+	12915087	12917028											1A	14384284	Genic	TraesCS1A03G0062700	+	14382916	14384857
BobWhite_c27474_154	1A	12916485	Genic	TraesCS1A02G027200	+	12915087	12917028											1A	14384314	Genic	TraesCS1A03G0062700	+	14382916	14384857
Excalibur_c48152_818	1A	13083947	Genic	TraesCS1A02G027600	+	13081413	13086602											1A	14551587	Genic	TraesCS1A03G0063500	+	14549053	14554242
Excalibur_c48152_563	1A	13084202	Genic	TraesCS1A02G027600	+	13081413	13086602											1A	14551842	Genic	TraesCS1A03G0063500	+	14549053	14554242
Kukri_c13513_878	1A	13086299	Genic	TraesCS1A02G027600	+	13081413	13086602											1A	14553939	Genic	TraesCS1A03G0063500	+	14549053	14554242
Kukri_c41943_535	1A	13230954	Genic	TraesCS1A02G027800	+	13228922	13230974											1A	14705572	Genic	TraesCS1A03G0064100	+	14703540	14705592
Kukri_c964_1482	1A	13350591	Genic	TraesCS1A02G028500	+	13346605	13352572											1A	14888953	Genic	TraesCS1A03G0065300	+	14884967	14890934
RAC875_c1852_709	1A	13453912	Genic	TraesCS1A02G028700	+	13452339	13458303											1A	14992274	Genic	TraesCS1A03G0065600	+	14990701	14996665
RAC875_c50463_808	1A	13569665	Genic	TraesCS1A02G028900	+	13569534	13575431	Genic	TraesCS1A02G035000LC	-	13567301	13588470						1A	15108027	Genic	TraesCS1A03G0065900	+	15107896	15113793	Genic	TraesCS1A03G0065800LC	-	15105663	15126832
RAC875_c7031_488	1A	13573517	Genic	TraesCS1A02G028900	+	13569534	13575431	Genic	TraesCS1A02G035000LC	-	13567301	13588470						1A	15111879	Genic	TraesCS1A03G0065900	+	15107896	15113793	Genic	TraesCS1A03G0065800LC	-	15105663	15126832
RAC875_c13855_882	1A	13663374	Genic	TraesCS1A02G029100	+	13663300	13667800											1A	15201706	Genic	TraesCS1A03G0066200	+	15201632	15206132
Kukri_rep_c113971_162	1A	13663863	Genic	TraesCS1A02G029100	+	13663300	13667800											1A	15202195	Genic	TraesCS1A03G0066200	+	15201632	15206132
Excalibur_c23515_1177	1A	13665688	Genic	TraesCS1A02G029100	+	13663300	13667800											1A	15204020	Genic	TraesCS1A03G0066200	+	15201632	15206132
wsnp_Ex_c19717_28713417	1A	13670749	Genic	TraesCS1A02G029200	-	13669902	13676212											1A	15209081	Genic	TraesCS1A03G0066300	-	15208234	15214544
wsnp_Ku_c5756_10191339	1A	13671947	Genic	TraesCS1A02G029200	-	13669902	13676212											1A	15210279	Genic	TraesCS1A03G0066300	-	15208234	15214544
Excalibur_c7252_840	1A	13673697	Genic	TraesCS1A02G029200	-	13669902	13676212											1A	15212029	Genic	TraesCS1A03G0066300	-	15208234	15214544
RAC875_c14185_58	1A	13673733	Genic	TraesCS1A02G029200	-	13669902	13676212											1A	15212065	Genic	TraesCS1A03G0066300	-	15208234	15214544
wsnp_Ex_c7252_12453079	1A	13673871	Genic	TraesCS1A02G029200	-	13669902	13676212											1A	15212203	Genic	TraesCS1A03G0066300	-	15208234	15214544
wsnp_Ex_c7252_12452995	1A	13673955	Genic	TraesCS1A02G029200	-	13669902	13676212											1A	15212287	Genic	TraesCS1A03G0066300	-	15208234	15214544
BS00079071_51	1A	13761856	Upstream_2k	TraesCS1A02G029300	+	13762566	13768572											1A	15300188	Upstream_2k	TraesCS1A03G0066600	+	15300898	15306904
BobWhite_c1265_247	1A	13763020	Genic	TraesCS1A02G029300	+	13762566	13768572											1A	15301352	Genic	TraesCS1A03G0066600	+	15300898	15306904
IACX6155	1A	13767613	Genic	TraesCS1A02G029300	+	13762566	13768572											1A	15305945	Genic	TraesCS1A03G0066600	+	15300898	15306904
IAAV3809	1A	13767634	Genic	TraesCS1A02G029300	+	13762566	13768572											1A	15305966	Genic	TraesCS1A03G0066600	+	15300898	15306904
RAC875_c23587_548	1A	13767640	Genic	TraesCS1A02G029300	+	13762566	13768572											1A	15305972	Genic	TraesCS1A03G0066600	+	15300898	15306904
Excalibur_c20921_163	1A	13767694	Genic	TraesCS1A02G029300	+	13762566	13768572											1A	15306026	Genic	TraesCS1A03G0066600	+	15300898	15306904
RAC875_c23587_447	1A	13767740	Genic	TraesCS1A02G029300	+	13762566	13768572											1A	15306072	Genic	TraesCS1A03G0066600	+	15300898	15306904
RAC875_c23587_271	1A	13768014	Genic	TraesCS1A02G029300	+	13762566	13768572											1A	15306346	Genic	TraesCS1A03G0066600	+	15300898	15306904
BS00081680_51	1A	13768044	Genic	TraesCS1A02G029300	+	13762566	13768572											1A	15306376	Genic	TraesCS1A03G0066600	+	15300898	15306904
BS00081682_51	1A	13768099	Genic	TraesCS1A02G029300	+	13762566	13768572											1A	15306431	Genic	TraesCS1A03G0066600	+	15300898	15306904
BS00101309_51	1A	13861580	Genic	TraesCS1A02G029800	-	13861191	13862962											1A	15399912	Genic	TraesCS1A03G0067500	-	15399523	15401294
CAP7_c3847_204	1A	13861680	Genic	TraesCS1A02G029800	-	13861191	13862962											1A	15400012	Genic	TraesCS1A03G0067500	-	15399523	15401294
Tdurum_contig75476_167	1A	13979501	Genic	TraesCS1A02G030000	+	13979250	13980335											1A	15517833	Genic	TraesCS1A03G0068100	+	15517582	15518667
CAP11_c65_237	1A	13980049	Genic	TraesCS1A02G030000	+	13979250	13980335											1A	15518381	Genic	TraesCS1A03G0068100	+	15517582	15518667
Tdurum_contig75476_721	1A	13980147	Genic	TraesCS1A02G030000	+	13979250	13980335											1A	15518479	Genic	TraesCS1A03G0068100	+	15517582	15518667
BS00098484_51	1A	14046420	Genic	TraesCS1A02G030100	+	14045678	14056197											1A	15584752	Genic	TraesCS1A03G0068200	+	15584010	15594529
Tdurum_contig83113_134	1A	14056065	Genic	TraesCS1A02G030100	+	14045678	14056197											1A	15594397	Genic	TraesCS1A03G0068200	+	15584010	15594529
BS00022443_51	1A	14077803	Upstream_2k	TraesCS1A02G030300	-	14075238	14077358											1A	15616135	Upstream_2k	TraesCS1A03G0068500	-	15613570	15615690
Tdurum_contig40655_227	1A	14132889	Upstream_2k	TraesCS1A02G036500LC	-	14130283	14131326											1A	15671221	Upstream_2k	TraesCS1A03G0068900LC	-	15668615	15669658
Excalibur_c105151_200	1A	14143271	Genic	TraesCS1A02G030500	+	14139691	14143599											1A	15681603	Genic	TraesCS1A03G0069000	+	15678023	15681931
Kukri_rep_c108031_378	1A	14143316	Genic	TraesCS1A02G030500	+	14139691	14143599											1A	15681648	Genic	TraesCS1A03G0069000	+	15678023	15681931
Tdurum_contig52332_94	1A	14143732	Genic	TraesCS1A02G030600	-	14143597	14145914											1A	15682064	Genic	TraesCS1A03G0069100	-	15681929	15684246
IAAV7856	1A	14143831	Genic	TraesCS1A02G030600	-	14143597	14145914											1A	15682163	Genic	TraesCS1A03G0069100	-	15681929	15684246
BS00022977_51	1A	14163002	Genic	TraesCS1A02G030700	+	14160322	14163255											1A	15701334	Genic	TraesCS1A03G0069300	+	15698654	15701587
Tdurum_contig50845_215	1A	14163002	Genic	TraesCS1A02G030700	+	14160322	14163255											1A	15701334	Genic	TraesCS1A03G0069300	+	15698654	15701587
BS00100287_51	1A	14163051	Genic	TraesCS1A02G030700	+	14160322	14163255											1A	15701383	Genic	TraesCS1A03G0069300	+	15698654	15701587
Tdurum_contig50845_82	1A	14163135	Genic	TraesCS1A02G030700	+	14160322	14163255											1A	15701467	Genic	TraesCS1A03G0069300	+	15698654	15701587
Excalibur_c20777_428	1A	14196146	Genic	TraesCS1A02G037210LC	-	14195891	14197862											1A	15734478	Genic	TraesCS1A03G0070000LC	-	15734223	15736194
BS00026453_51	1A	14253976	Genic	TraesCS1A02G030900	-	14253391	14257167											1A	15792493	Genic	TraesCS1A03G0070300	-	15791908	15795684
BS00078401_51	1A	14255910	Genic	TraesCS1A02G030900	-	14253391	14257167											1A	15794427	Genic	TraesCS1A03G0070300	-	15791908	15795684
BS00077492_51	1A	14360213																1A	15898631
BS00110358_51	1A	14361000																1A	15899418
Tdurum_contig78972_251	1A	14507567	Genic	TraesCS1A02G031200	+	14504224	14507920											1A	16042981	Genic	TraesCS1A03G0070800	+	16039638	16043334
RFL_Contig1118_65	1A	14520026	Genic	TraesCS1A02G031300	+	14519757	14525659											1A	16055178	Genic	TraesCS1A03G0070900	+	16054909	16060811
RFL_Contig1118_1073	1A	14521034	Genic	TraesCS1A02G031300	+	14519757	14525659											1A	16056186	Genic	TraesCS1A03G0070900	+	16054909	16060811
CAP7_c1645_359	1A	14521538	Genic	TraesCS1A02G031300	+	14519757	14525659											1A	16056690	Genic	TraesCS1A03G0070900	+	16054909	16060811
RAC875_c41481_283	1A	15182548																1A	16711968
Kukri_c8592_121	1A	15430785	Genic	TraesCS1A02G033000	+	15430220	15437374											1A	17316734	Genic	TraesCS1A03G0073700	+	17316169	17323323
GENE-3569_500	1A	15431071	Genic	TraesCS1A02G033000	+	15430220	15437374											1A	17317020	Genic	TraesCS1A03G0073700	+	17316169	17323323
BobWhite_c1890_712	1A	15435210	Genic	TraesCS1A02G033000	+	15430220	15437374											1A	17321159	Genic	TraesCS1A03G0073700	+	17316169	17323323
RAC875_c54245_88	1A	15438673	Genic	TraesCS1A02G033100	-	15438125	15441465											1A	17324622	Genic	TraesCS1A03G0073800	-	17324074	17327414
Tdurum_contig61492_458	1A	15438673	Genic	TraesCS1A02G033100	-	15438125	15441465											1A	17324622	Genic	TraesCS1A03G0073800	-	17324074	17327414
Tdurum_contig61492_684	1A	15438899	Genic	TraesCS1A02G033100	-	15438125	15441465											1A	17324848	Genic	TraesCS1A03G0073800	-	17324074	17327414
D_GA8KES402HLZBX_181	1A	16029344	Upstream_2k	TraesCS1A02G039600LC	+	16029404	16037609											1A	17913349	Upstream_2k	TraesCS1A03G0074900LC	+	17913409	17921614
BS00082266_51	1A	16375098	Genic	TraesCS1A02G033501	+	16373919	16375124											1A	18255735	Downstream_2k	TraesCS1A03G0075700	+	18254682	18255170
BS00022472_51	1A	16375148	Downstream_2k	TraesCS1A02G033501	+	16373919	16375124											1A	18255785	Downstream_2k	TraesCS1A03G0075700	+	18254682	18255170
BS00064536_51	1A	16389643	Genic	TraesCS1A02G033500	+	16388445	16391082											1A	18270280	Genic	TraesCS1A03G0076000	+	18269082	18271719
BS00003761_51	1A	16390756	Genic	TraesCS1A02G033500	+	16388445	16391082											1A	18271393	Genic	TraesCS1A03G0076000	+	18269082	18271719
IACX5892	1A	16390756	Genic	TraesCS1A02G033500	+	16388445	16391082											1A	18271393	Genic	TraesCS1A03G0076000	+	18269082	18271719
wsnp_BF200531A_Ta_2_1	1A	16434515	Genic	TraesCS1A02G033800	+	16432376	16436883											1A	18314483	Genic	TraesCS1A03G0076700	+	18312344	18316851
D_GA8KES402HUUGV_172	1A	16434987	Genic	TraesCS1A02G033800	+	16432376	16436883											1A	18314955	Genic	TraesCS1A03G0076700	+	18312344	18316851
IAAV1469	1A	18486532	Genic	TraesCS1A02G035300	-	18486339	18489620											1A	20347914	Genic	TraesCS1A03G0081600	-	20347721	20351002
RAC875_c59712_105	1A	18486646	Genic	TraesCS1A02G035300	-	18486339	18489620											1A	20348028	Genic	TraesCS1A03G0081600	-	20347721	20351002
Excalibur_c31869_685	1A	18486918	Genic	TraesCS1A02G035300	-	18486339	18489620											1A	20348300	Genic	TraesCS1A03G0081600	-	20347721	20351002
BS00022738_51	1A	20094316	Genic	TraesCS1A02G036100	+	20091099	20094848											1A	21988135	Genic	TraesCS1A03G0084400	+	21984918	21988667
BobWhite_c46501_92	1A	20094363	Genic	TraesCS1A02G036100	+	20091099	20094848											1A	21988182	Genic	TraesCS1A03G0084400	+	21984918	21988667
Tdurum_contig11756_458	1A	20094465	Genic	TraesCS1A02G036100	+	20091099	20094848											1A	21988284	Genic	TraesCS1A03G0084400	+	21984918	21988667
Excalibur_c24303_1145	1A	20094503	Genic	TraesCS1A02G036100	+	20091099	20094848											1A	21988322	Genic	TraesCS1A03G0084400	+	21984918	21988667
Tdurum_contig11756_264	1A	20094659	Genic	TraesCS1A02G036100	+	20091099	20094848											1A	21988478	Genic	TraesCS1A03G0084400	+	21984918	21988667
BobWhite_c6347_307	1A	20158213	Genic	TraesCS1A02G036200	+	20156565	20158534											1A	22051795	Genic	TraesCS1A03G0084800	+	22050155	22052116
Kukri_c18434_200	1A	20183329	Genic	TraesCS1A02G036300	+	20179711	20183942											1A	22076911	Genic	TraesCS1A03G0085000	+	22073293	22077524
BS00039749_51	1A	20889641	Genic	TraesCS1A02G037300	-	20888601	20889881											1A	22774082	Genic	TraesCS1A03G0089000	-	22773042	22774322
RAC875_c37934_225	1A	20977363	Genic	TraesCS1A02G037900	-	20977276	20980680	Genic	TraesCS1A02G050000LC	+	20977041	20977740						1A	22861324	Genic	TraesCS1A03G0090000	-	22861237	22864639	Genic	TraesCS1A03G0089900LC	+	22861002	22861701
RAC875_c37934_285	1A	20977423	Genic	TraesCS1A02G037900	-	20977276	20980680	Genic	TraesCS1A02G050000LC	+	20977041	20977740						1A	22861384	Genic	TraesCS1A03G0090000	-	22861237	22864639	Genic	TraesCS1A03G0089900LC	+	22861002	22861701
Jagger_c3429_157	1A	20977438	Genic	TraesCS1A02G037900	-	20977276	20980680	Genic	TraesCS1A02G050000LC	+	20977041	20977740						1A	22861399	Genic	TraesCS1A03G0090000	-	22861237	22864639	Genic	TraesCS1A03G0089900LC	+	22861002	22861701
Kukri_rep_c81545_195	1A	20977751	Genic	TraesCS1A02G037900	-	20977276	20980680											1A	22861712	Genic	TraesCS1A03G0090000	-	22861237	22864639
BS00107852_51	1A	20979979	Genic	TraesCS1A02G037900	-	20977276	20980680											1A	22863940	Genic	TraesCS1A03G0090000	-	22861237	22864639
IACX1066	1A	21025032	Genic	TraesCS1A02G038300	-	21024515	21026280											1A	22908685	Genic	TraesCS1A03G0090900	-	22908167	22909932
wsnp_Ex_c64327_63176640	1A	21043117	Genic	TraesCS1A02G038400	+	21034869	21049127											1A	22926769	Genic	TraesCS1A03G0091000	+	22918521	22932531
Kukri_c67721_342	1A	21281998	Genic	TraesCS1A02G039100	-	21281532	21285458											1A	23224707	Genic	TraesCS1A03G0093300	-	23224241	23228167
Kukri_c67721_184	1A	21282156	Genic	TraesCS1A02G039100	-	21281532	21285458											1A	23224865	Genic	TraesCS1A03G0093300	-	23224241	23228167
Excalibur_c55677_217	1A	21626746	Genic	TraesCS1A02G039400	+	21618184	21626991											1A	23562397	Genic	TraesCS1A03G0094000	+	23553835	23562642
IAAV3168	1A	21626816	Genic	TraesCS1A02G039400	+	21618184	21626991											1A	23562467	Genic	TraesCS1A03G0094000	+	23553835	23562642
Kukri_c16760_1086	1A	21634763	Genic	TraesCS1A02G052700LC	-	21632876	21637249	Genic	TraesCS1A02G052800LC	-	21634412	21634946						1A	23570550	Genic	TraesCS1A03G0094200LC	-	23568663	23572910	Genic	TraesCS1A03G0094300LC	-	23570199	23570733
RAC875_c13012_174	1A	22287591	Downstream_2k	TraesCS1A02G040400	-	22287727	22291553											1A	24224356	Downstream_2k	TraesCS1A03G0096400	-	24224492	24228318
RAC875_c13012_1598	1A	22289730	Genic	TraesCS1A02G040400	-	22287727	22291553											1A	24226495	Genic	TraesCS1A03G0096400	-	24224492	24228318
GENE-0321_427	1A	22295787	Genic	TraesCS1A02G040600	-	22294835	22301515											1A	24232552	Genic	TraesCS1A03G0096700	-	24231600	24238280
GENE-0321_364	1A	22295842	Genic	TraesCS1A02G040600	-	22294835	22301515											1A	24232607	Genic	TraesCS1A03G0096700	-	24231600	24238280
Excalibur_rep_c92985_510	1A	22296638	Genic	TraesCS1A02G040600	-	22294835	22301515											1A	24233403	Genic	TraesCS1A03G0096700	-	24231600	24238280
IAAV7634	1A	22299031	Genic	TraesCS1A02G040600	-	22294835	22301515											1A	24235796	Genic	TraesCS1A03G0096700	-	24231600	24238280
BS00022458_51	1A	22615304	Upstream_2k	TraesCS1A02G041100	-	22612227	22614080											1A	24552404	Upstream_2k	TraesCS1A03G0098000	-	24549327	24551180
Kukri_c2464_592	1A	22615773	Upstream_2k	TraesCS1A02G041100	-	22612227	22614080											1A	24552873	Upstream_2k	TraesCS1A03G0098000	-	24549327	24551180
Kukri_c2464_560	1A	22615805	Upstream_2k	TraesCS1A02G041100	-	22612227	22614080											1A	24552905	Upstream_2k	TraesCS1A03G0098000	-	24549327	24551180
Excalibur_c10065_411	1A	22615834	Upstream_2k	TraesCS1A02G041100	-	22612227	22614080											1A	24552934	Upstream_2k	TraesCS1A03G0098000	-	24549327	24551180
BS00004033_51	1A	22656710	Genic	TraesCS1A02G041400	-	22656561	22657221											1A	24593359	Genic	TraesCS1A03G0098700	-	24593210	24593870
Ex_c3941_906	1A	23130893	Genic	TraesCS1A02G042500	-	23130035	23134088											1A	25066605	Genic	TraesCS1A03G0100900	-	25065747	25069800
Excalibur_c3941_537	1A	23131262	Genic	TraesCS1A02G042500	-	23130035	23134088											1A	25066974	Genic	TraesCS1A03G0100900	-	25065747	25069800
RAC875_c34173_198	1A	23179579	Downstream_2k	TraesCS1A02G056600LC	-	23180865	23182636											1A	25114931	Downstream_2k	TraesCS1A03G0101300LC	-	25116217	25117988
Excalibur_c50356_899	1A	23180597	Downstream_2k	TraesCS1A02G056600LC	-	23180865	23182636											1A	25115949	Downstream_2k	TraesCS1A03G0101300LC	-	25116217	25117988
Tdurum_contig34049_172	1A	23181104	Genic	TraesCS1A02G056600LC	-	23180865	23182636											1A	25116456	Genic	TraesCS1A03G0101300LC	-	25116217	25117988
Tdurum_contig34049_100	1A	23181176	Genic	TraesCS1A02G056600LC	-	23180865	23182636											1A	25116528	Genic	TraesCS1A03G0101300LC	-	25116217	25117988
Tdurum_contig60037_441	1A	23966437	Genic	TraesCS1A02G043200	-	23966033	23970147											1A	26026947	Genic	TraesCS1A03G0103400	-	26026543	26030657
GENE-3956_91	1A	23966895	Genic	TraesCS1A02G043200	-	23966033	23970147											1A	26027405	Genic	TraesCS1A03G0103400	-	26026543	26030657
BS00078982_51	1A	24247379	Genic	TraesCS1A02G043500	+	24246271	24248353											1A	26306578	Genic	TraesCS1A03G0104100	+	26305470	26307552
IACX20627	1A	24320176	Genic	TraesCS1A02G043600	+	24319202	24321534											1A	26379041	Genic	TraesCS1A03G0104200	+	26378067	26380399
BS00105601_51	1A	24321355	Genic	TraesCS1A02G043600	+	24319202	24321534											1A	26380220	Genic	TraesCS1A03G0104200	+	26378067	26380399
wsnp_Ex_c48087_53105842	1A	24943668	Genic	TraesCS1A02G044200	-	24943572	24946478											1A	27000549	Genic	TraesCS1A03G0105900	-	27000453	27003359
IAAV3527	1A	24944122	Genic	TraesCS1A02G044200	-	24943572	24946478											1A	27001003	Genic	TraesCS1A03G0105900	-	27000453	27003359
wsnp_Ku_rep_c101175_88380491	1A	24944403	Genic	TraesCS1A02G044200	-	24943572	24946478											1A	27001284	Genic	TraesCS1A03G0105900	-	27000453	27003359
wsnp_Ex_c10783_17555091	1A	25543187	Genic	TraesCS1A02G044500	+	25539196	25545141											1A	27652272	Genic	TraesCS1A03G0106500	+	27648281	27654226
CAP7_c3250_98	1A	25544241	Genic	TraesCS1A02G044500	+	25539196	25545141											1A	27653326	Genic	TraesCS1A03G0106500	+	27648281	27654226
Kukri_c16098_95	1A	25544603	Genic	TraesCS1A02G044500	+	25539196	25545141											1A	27653688	Genic	TraesCS1A03G0106500	+	27648281	27654226
wsnp_Ex_c10783_17554146	1A	25544603	Genic	TraesCS1A02G044500	+	25539196	25545141											1A	27653688	Genic	TraesCS1A03G0106500	+	27648281	27654226
CAP7_c4833_141	1A	25545972	Genic	TraesCS1A02G044600	+	25545346	25546110											1A	27655057	Genic	TraesCS1A03G0106600	+	27654431	27655195
CAP7_c4833_55	1A	25546058	Genic	TraesCS1A02G044600	+	25545346	25546110											1A	27655143	Genic	TraesCS1A03G0106600	+	27654431	27655195
wsnp_Ku_c42878_50516167	1A	25708710	Genic	TraesCS1A02G044800	+	25701413	25709229											1A	27853568	Genic	TraesCS1A03G0107200	+	27846271	27854087
Kukri_c57586_190	1A	25791401	Genic	TraesCS1A02G045000	+	25791245	25795227											1A	27936259	Genic	TraesCS1A03G0107400	+	27936103	27940085
Kukri_c7436_2259	1A	26958877	Genic	TraesCS1A02G045300	-	26958795	26962687											1A	29100774	Genic	TraesCS1A03G0108300	-	29100692	29104584
wsnp_Ex_c5323_9408829	1A	26960753	Genic	TraesCS1A02G045300	-	26958795	26962687											1A	29102650	Genic	TraesCS1A03G0108300	-	29100692	29104584
GENE-0074_370	1A	26961234	Genic	TraesCS1A02G045300	-	26958795	26962687											1A	29103131	Genic	TraesCS1A03G0108300	-	29100692	29104584
GENE-0074_455	1A	26961317	Genic	TraesCS1A02G045300	-	26958795	26962687											1A	29103214	Genic	TraesCS1A03G0108300	-	29100692	29104584
RAC875_c8245_272	1A	26961620	Genic	TraesCS1A02G045300	-	26958795	26962687	Genic	TraesCS1A02G060900LC	+	26961553	26961807						1A	29103517	Genic	TraesCS1A03G0108300	-	29100692	29104584	Genic	TraesCS1A03G0108400LC	+	29103450	29103704
RAC875_c8245_192	1A	26961700	Genic	TraesCS1A02G045300	-	26958795	26962687	Genic	TraesCS1A02G060900LC	+	26961553	26961807						1A	29103597	Genic	TraesCS1A03G0108300	-	29100692	29104584	Genic	TraesCS1A03G0108400LC	+	29103450	29103704
IAAV1312	1A	27249709	Genic	TraesCS1A02G045700	+	27249156	27253937											1A	29391054	Genic	TraesCS1A03G0109100	+	29390501	29395282
RAC875_c16820_419	1A	27253549	Genic	TraesCS1A02G045700	+	27249156	27253937											1A	29394894	Genic	TraesCS1A03G0109100	+	29390501	29395282
Excalibur_c25050_372	1A	27260838	Genic	TraesCS1A02G045800	+	27258231	27261032											1A	29402183	Genic	TraesCS1A03G0109300	+	29399576	29402377
BS00063392_51	1A	27362514	Genic	TraesCS1A02G046100	+	27359181	27363332											1A	29503859	Genic	TraesCS1A03G0110200	+	29500526	29504677
wsnp_Ku_c11896_19337444	1A	27362753	Genic	TraesCS1A02G046100	+	27359181	27363332											1A	29504098	Genic	TraesCS1A03G0110200	+	29500526	29504677
wsnp_BF484606A_Ta_2_3	1A	27755795	Genic	TraesCS1A02G046300	+	27752743	27757377											1A	29896200	Genic	TraesCS1A03G0110900	+	29893568	29897782
BobWhite_c23763_350	1A	28361226	Genic	TraesCS1A02G046400	-	28360781	28364801											1A	30502699	Genic	TraesCS1A03G0111400	-	30502254	30506274
Kukri_c13136_1363	1A	28614097	Genic	TraesCS1A02G046500	+	28610241	28620653											1A	30754730	Genic	TraesCS1A03G0111500	+	30750874	30760966
Excalibur_c7026_2635	1A	28620484	Genic	TraesCS1A02G046500	+	28610241	28620653											1A	30760797	Genic	TraesCS1A03G0111500	+	30750874	30760966
RAC875_c14926_589	1A	28623752	Genic	TraesCS1A02G046600	+	28623296	28626864	Genic	TraesCS1A02G063000LC	-	28622028	28628841						1A	30764065	Genic	TraesCS1A03G0111700	+	30763609	30767177	Genic	TraesCS1A03G0111600LC	-	30762341	30769154
Tdurum_contig11661_598	1A	28625130	Genic	TraesCS1A02G046600	+	28623296	28626864	Genic	TraesCS1A02G063000LC	-	28622028	28628841						1A	30765443	Genic	TraesCS1A03G0111700	+	30763609	30767177	Genic	TraesCS1A03G0111600LC	-	30762341	30769154
BobWhite_c4328_1345	1A	28626883	Genic	TraesCS1A02G063000LC	-	28622028	28628841											1A	30767196	Genic	TraesCS1A03G0111600LC	-	30762341	30769154
BS00011787_51	1A	28757527	Genic	TraesCS1A02G047000	-	28757074	28763216											1A	30900872	Genic	TraesCS1A03G0112500	-	30900419	30906561
IAAV3057	1A	28757542	Genic	TraesCS1A02G047000	-	28757074	28763216											1A	30900887	Genic	TraesCS1A03G0112500	-	30900419	30906561
Kukri_c22508_119	1A	28757899	Genic	TraesCS1A02G047000	-	28757074	28763216											1A	30901244	Genic	TraesCS1A03G0112500	-	30900419	30906561
Tdurum_contig13937_1782	1A	29191079	Genic	TraesCS1A02G047200	+	29186383	29192077											1A	31333607	Genic	TraesCS1A03G0114300	+	31328911	31334605
Kukri_c12534_559	1A	29191223	Genic	TraesCS1A02G047200	+	29186383	29192077											1A	31333751	Genic	TraesCS1A03G0114300	+	31328911	31334605
wsnp_Ra_c26191_35761997	1A	29191797	Genic	TraesCS1A02G047200	+	29186383	29192077											1A	31334325	Genic	TraesCS1A03G0114300	+	31328911	31334605
BS00064263_51	1A	29611146	Genic	TraesCS1A02G047500	+	29607628	29612226											1A	31748515	Genic	TraesCS1A03G0114700	+	31744997	31749595
Tdurum_contig8382_300	1A	29611921	Genic	TraesCS1A02G047500	+	29607628	29612226											1A	31749290	Genic	TraesCS1A03G0114700	+	31744997	31749595
BS00063679_51	1A	29801435	Genic	TraesCS1A02G048100	+	29800306	29802574											1A	31938005	Genic	TraesCS1A03G0115600	+	31936876	31939144
Kukri_c6409_317	1A	30130444																1A	32264121
GENE-3653_323	1A	30165069	Genic	TraesCS1A02G048500	-	30163788	30165924											1A	32298533	Genic	TraesCS1A03G0116900	-	32297252	32299388
BobWhite_c15557_395	1A	30193451																1A	32326621
RFL_Contig4873_542	1A	30196901	Genic	TraesCS1A02G048700	-	30196596	30197675											1A	32329803	Genic	TraesCS1A03G0117100	-	32329498	32330577
CAP12_c6260_154	1A	31153081	Genic	TraesCS1A02G067800LC	+	31152914	31179077											1A	33277024	Genic	TraesCS1A03G0119500LC	+	33276857	33302752
Tdurum_contig32186_114	1A	31252423	Downstream_2k	TraesCS1A02G049600	-	31252424	31254526											1A	33375941	Downstream_2k	TraesCS1A03G0119600	-	33375942	33378044
GENE-0507_285	1A	31780027	Genic	TraesCS1A02G049700	+	31778440	31781938											1A	33903685	Genic	TraesCS1A03G0120100	+	33902098	33905596
wsnp_BE586140A_Ta_2_1	1A	31780988	Genic	TraesCS1A02G049700	+	31778440	31781938											1A	33904646	Genic	TraesCS1A03G0120100	+	33902098	33905596
BS00009885_51	1A	31781591	Genic	TraesCS1A02G049700	+	31778440	31781938											1A	33905249	Genic	TraesCS1A03G0120100	+	33902098	33905596
BS00084022_51	1A	31781750	Genic	TraesCS1A02G049700	+	31778440	31781938											1A	33905408	Genic	TraesCS1A03G0120100	+	33902098	33905596
GENE-0002_856	1A	32087536	Genic	TraesCS1A02G050100	+	32084707	32089178											1A	34218387	Genic	TraesCS1A03G0121700	+	34215558	34220029
GENE-0002_654	1A	32087612	Genic	TraesCS1A02G050100	+	32084707	32089178											1A	34218463	Genic	TraesCS1A03G0121700	+	34215558	34220029
Tdurum_contig17609_117	1A	32376359	Upstream_2k	TraesCS1A02G070100LC	+	32376419	32376801											1A	34557939	Upstream_2k	TraesCS1A03G0123000LC	+	34557999	34558381
Excalibur_c14806_1091	1A	32532638	Genic	TraesCS1A02G070400LC	-	32530166	32533381											1A	34714218	Genic	TraesCS1A03G0123600LC	-	34711746	34714961
Ra_c34126_292	1A	32552545	Genic	TraesCS1A02G051200	+	32549428	32552583											1A	34734125	Genic	TraesCS1A03G0124000	+	34731008	34734163
wsnp_Ex_c31983_40709607	1A	32892931	Genic	TraesCS1A02G051300	+	32890600	32894593											1A	35074511	Genic	TraesCS1A03G0125000	+	35072180	35076173
wsnp_Ex_c31983_40709866	1A	32893190	Genic	TraesCS1A02G051300	+	32890600	32894593											1A	35074770	Genic	TraesCS1A03G0125000	+	35072180	35076173
Kukri_c46010_146	1A	32893506	Genic	TraesCS1A02G051300	+	32890600	32894593											1A	35075086	Genic	TraesCS1A03G0125000	+	35072180	35076173
Kukri_c46010_265	1A	32893625	Genic	TraesCS1A02G051300	+	32890600	32894593											1A	35075205	Genic	TraesCS1A03G0125000	+	35072180	35076173
Kukri_c46010_872	1A	32894232	Genic	TraesCS1A02G051300	+	32890600	32894593											1A	35075812	Genic	TraesCS1A03G0125000	+	35072180	35076173
Tdurum_contig50355_269	1A	33020899	Genic	TraesCS1A02G051500	+	33019233	33022457											1A	35202477	Genic	TraesCS1A03G0126000	+	35200811	35204035
BS00015528_51	1A	33020911	Genic	TraesCS1A02G051500	+	33019233	33022457											1A	35202489	Genic	TraesCS1A03G0126000	+	35200811	35204035
Ra_c22663_367	1A	33021166	Genic	TraesCS1A02G051500	+	33019233	33022457											1A	35202744	Genic	TraesCS1A03G0126000	+	35200811	35204035
Tdurum_contig50355_685	1A	33021578	Genic	TraesCS1A02G051500	+	33019233	33022457											1A	35203156	Genic	TraesCS1A03G0126000	+	35200811	35204035
Kukri_c44416_250	1A	33072312																1A	35253890
Excalibur_rep_c85213_146	1A	33228500	Genic	TraesCS1A02G051600	-	33226677	33229752											1A	35410079	Genic	TraesCS1A03G0127300	-	35408255	35411330
Tdurum_contig13946_241	1A	33372421	Genic	TraesCS1A02G051700	+	33370767	33373330											1A	35553999	Genic	TraesCS1A03G0127500	+	35552345	35554908
Tdurum_contig13946_329	1A	33372509	Genic	TraesCS1A02G051700	+	33370767	33373330											1A	35554087	Genic	TraesCS1A03G0127500	+	35552345	35554908
BobWhite_c16167_327	1A	33372781	Genic	TraesCS1A02G051700	+	33370767	33373330											1A	35554359	Genic	TraesCS1A03G0127500	+	35552345	35554908
Tdurum_contig77289_179	1A	33373162	Genic	TraesCS1A02G051700	+	33370767	33373330											1A	35554740	Genic	TraesCS1A03G0127500	+	35552345	35554908
Tdurum_contig29280_216	1A	33375555	Genic	TraesCS1A02G051900	-	33375413	33377767											1A	35557133	Genic	TraesCS1A03G0127800	-	35556991	35559345
RAC875_c53593_236	1A	33375649	Genic	TraesCS1A02G051900	-	33375413	33377767											1A	35557227	Genic	TraesCS1A03G0127800	-	35556991	35559345
Kukri_c82555_88	1A	33375691	Genic	TraesCS1A02G051900	-	33375413	33377767											1A	35557269	Genic	TraesCS1A03G0127800	-	35556991	35559345
IACX1465	1A	33375779	Genic	TraesCS1A02G051900	-	33375413	33377767											1A	35557357	Genic	TraesCS1A03G0127800	-	35556991	35559345
Tdurum_contig11572_712	1A	34406932	Genic	TraesCS1A02G052300	-	34406139	34410005											1A	36578650	Genic	TraesCS1A03G0129100	-	36577857	36581723
Kukri_c7579_559	1A	34919981																1A	37212052
wsnp_Ku_c34659_43981982	1A	35935566	Genic	TraesCS1A02G054300	+	35931964	35936127											1A	38218765	Genic	TraesCS1A03G0134700	+	38215163	38219326
Kukri_rep_c74100_228	1A	35938205	Genic	TraesCS1A02G054400	-	35937734	35944326											1A	38221404	Genic	TraesCS1A03G0134800	-	38220933	38227525
Tdurum_contig56382_747	1A	36278798	Genic	TraesCS1A02G055200	-	36278601	36281199											1A	38560329	Genic	TraesCS1A03G0135800	-	38560132	38562730
RAC875_rep_c117173_206	1A	36278889	Genic	TraesCS1A02G055200	-	36278601	36281199											1A	38560420	Genic	TraesCS1A03G0135800	-	38560132	38562730
Excalibur_c7237_1112	1A	36568444	Genic	TraesCS1A02G055400	+	36561933	36569908											1A	38848518	Genic	TraesCS1A03G0136200	+	38842007	38849982
Excalibur_c7237_1208	1A	36569350	Genic	TraesCS1A02G055400	+	36561933	36569908											1A	38849424	Genic	TraesCS1A03G0136200	+	38842007	38849982
Excalibur_c1263_901	1A	37467363	Genic	TraesCS1A02G057100	+	37465850	37468260											1A	39743407	Genic	TraesCS1A03G0139400	+	39741894	39744304
RAC875_s118539_64	1A	37481257	Genic	TraesCS1A02G057200	+	37478206	37481881											1A	39757293	Genic	TraesCS1A03G0139500	+	39754242	39757917
BS00029346_51	1A	37501086	Downstream_2k	TraesCS1A02G057300	-	37502130	37504986											1A	39778047	Downstream_2k	TraesCS1A03G0139600	-	39779091	39781947
RAC875_c26747_243	1A	38715017	Genic	TraesCS1A02G058200	+	38711994	38715061											1A	40985772	Genic	TraesCS1A03G0141200	+	40982749	40985816
wsnp_BE490041A_Ta_2_1	1A	38729513	Genic	TraesCS1A02G058400	-	38728807	38733500											1A	40999982	Genic	TraesCS1A03G0141400	-	40999276	41003969
IACX1592	1A	38729994	Genic	TraesCS1A02G058400	-	38728807	38733500											1A	41000463	Genic	TraesCS1A03G0141400	-	40999276	41003969
Excalibur_c46833_204	1A	38731185	Genic	TraesCS1A02G058400	-	38728807	38733500											1A	41001654	Genic	TraesCS1A03G0141400	-	40999276	41003969
RAC875_c826_2186	1A	39407460	Genic	TraesCS1A02G058600	+	39402527	39408383	Genic	TraesCS1A02G058700	-	39402991	39410027						1A	41664285	Genic	TraesCS1A03G0142200	+	41659352	41665208	Genic	TraesCS1A03G0142300	-	41659816	41666852
wsnp_CAP12_c2438_1180601	1A	39649661	Genic	TraesCS1A02G058900	-	39649614	39651876											1A	41904283	Genic	TraesCS1A03G0142800	-	41904236	41906498
RAC875_c42113_423	1A	39870905	Genic	TraesCS1A02G059100	-	39870474	39872241											1A	42124411	Genic	TraesCS1A03G0143500	-	42123980	42125747
GENE-3058_63	1A	39871984	Genic	TraesCS1A02G059100	-	39870474	39872241											1A	42125490	Genic	TraesCS1A03G0143500	-	42123980	42125747
Kukri_c47895_471	1A	41709370	Genic	TraesCS1A02G084000LC	-	41709260	41711719											1A	43976555	Genic	TraesCS1A03G0146600LC	-	43976445	43978904
IAAV5652	1A	41709423	Genic	TraesCS1A02G084000LC	-	41709260	41711719											1A	43976608	Genic	TraesCS1A03G0146600LC	-	43976445	43978904
RFL_Contig5444_1284	1A	41709697	Genic	TraesCS1A02G084000LC	-	41709260	41711719											1A	43976882	Genic	TraesCS1A03G0146600LC	-	43976445	43978904
IAAV614	1A	41709876	Genic	TraesCS1A02G084000LC	-	41709260	41711719											1A	43977061	Genic	TraesCS1A03G0146600LC	-	43976445	43978904
BS00012210_51	1A	41710286	Genic	TraesCS1A02G084000LC	-	41709260	41711719											1A	43977471	Genic	TraesCS1A03G0146600LC	-	43976445	43978904
Tdurum_contig37488_126	1A	41713981	Genic	TraesCS1A02G060500	+	41712135	41714118											1A	43981166	Genic	TraesCS1A03G0146700	+	43979320	43981303
Kukri_rep_c98458_162	1A	41717063																1A	43984248
GENE-0349_564	1A	41748432	Genic	TraesCS1A02G060700	+	41747501	41750050											1A	44014841	Genic	TraesCS1A03G0147100	+	44013910	44016459
Kukri_c54074_76	1A	41749590	Genic	TraesCS1A02G060700	+	41747501	41750050											1A	44015999	Genic	TraesCS1A03G0147100	+	44013910	44016459
Excalibur_c75270_566	1A	41901098	Genic	TraesCS1A02G061100	+	41900965	41901385											1A	44167199	Genic	TraesCS1A03G0147700	+	44167066	44167486
Excalibur_c75270_450	1A	41901318	Genic	TraesCS1A02G061100	+	41900965	41901385											1A	44167419	Genic	TraesCS1A03G0147700	+	44167066	44167486
Tdurum_contig47183_333	1A	42256090	Genic	TraesCS1A02G061700	+	42251606	42256435											1A	44520455	Genic	TraesCS1A03G0148800	+	44515971	44520800
Tdurum_contig47183_205	1A	42256218	Genic	TraesCS1A02G061700	+	42251606	42256435											1A	44520583	Genic	TraesCS1A03G0148800	+	44515971	44520800
Tdurum_contig76915_88	1A	42509841																1A	44771834
Tdurum_contig622_285	1A	42510337																1A	44772330
BS00096724_51	1A	42511292																1A	44773285
BS00022885_51	1A	42511437																1A	44773430
TA004545-0174	1A	42511497																1A	44773490
Excalibur_c25782_632	1A	42549676	Genic	TraesCS1A02G062100	+	42546063	42550350	Genic	TraesCS1A02G086500LC	-	42549661	42549858						1A	44811076	Genic	TraesCS1A03G0150700	+	44807463	44811750	Genic	TraesCS1A03G0150800LC	-	44811061	44811258
Excalibur_c65961_156	1A	42667900	Genic	TraesCS1A02G062400	+	42643126	42668396											1A	44929253	Genic	TraesCS1A03G0151500	+	44904479	44929749
Kukri_c97137_329	1A	44364150	Genic	TraesCS1A02G063300	-	44363599	44367067											1A	46621309	Genic	TraesCS1A03G0153700	-	46620758	46624226
Kukri_c15725_585	1A	45635040																1A	47872079
Ku_c11769_252	1A	45794194	Genic	TraesCS1A02G064100	+	45793606	45797826											1A	48355939	Genic	TraesCS1A03G0156300	+	48355351	48359571
Tdurum_contig9199_714	1A	45796984	Genic	TraesCS1A02G064100	+	45793606	45797826	Genic	TraesCS1A02G090000LC	-	45795046	45800858						1A	48358729	Genic	TraesCS1A03G0156300	+	48355351	48359571	Genic	TraesCS1A03G0156400LC	-	48356791	48362603
RFL_Contig3232_1224	1A	45797171	Genic	TraesCS1A02G064100	+	45793606	45797826	Genic	TraesCS1A02G090000LC	-	45795046	45800858						1A	48358916	Genic	TraesCS1A03G0156300	+	48355351	48359571	Genic	TraesCS1A03G0156400LC	-	48356791	48362603
RFL_Contig3232_1308	1A	45797255	Genic	TraesCS1A02G064100	+	45793606	45797826	Genic	TraesCS1A02G090000LC	-	45795046	45800858						1A	48359000	Genic	TraesCS1A03G0156300	+	48355351	48359571	Genic	TraesCS1A03G0156400LC	-	48356791	48362603
Excalibur_rep_c114535_55	1A	45797333	Genic	TraesCS1A02G064100	+	45793606	45797826	Genic	TraesCS1A02G090000LC	-	45795046	45800858						1A	48359075	Genic	TraesCS1A03G0156300	+	48355351	48359571	Genic	TraesCS1A03G0156400LC	-	48356791	48362603
BS00067339_51	1A	46236207	Upstream_2k	TraesCS1A02G090800LC	+	46238082	46239552											1A	48795528	Upstream_2k	TraesCS1A03G0157400LC	+	48797403	48798873
Ra_c27593_460	1A	46238736	Genic	TraesCS1A02G090800LC	+	46238082	46239552											1A	48798057	Genic	TraesCS1A03G0157400LC	+	48797403	48798873
Excalibur_c12215_352	1A	46239669																1A	48798990
RAC875_c86058_112	1A	47202393	Genic	TraesCS1A02G064900	-	47201867	47207696											1A	49761577	Genic	TraesCS1A03G0158800	-	49761051	49766880
BS00109971_51	1A	47213343	Genic	TraesCS1A02G091910LC	-	47213236	47214447											1A	49772527	Genic	TraesCS1A03G0159300LC	-	49772420	49773631
Excalibur_c30627_263	1A	47376439	Downstream_2k	TraesCS1A02G065200	-	47377568	47378105											1A	49934570	Downstream_2k	TraesCS1A03G0159700	-	49935699	49936236
BobWhite_c20993_364	1A	47377920	Genic	TraesCS1A02G065200	-	47377568	47378105											1A	49936051	Genic	TraesCS1A03G0159700	-	49935699	49936236
Tdurum_contig30187_138	1A	47583660	Genic	TraesCS1A02G065300	+	47578260	47587723											1A	50140679	Genic	TraesCS1A03G0160100	+	50135279	50144742
Tdurum_contig30187_265	1A	47585255	Genic	TraesCS1A02G065300	+	47578260	47587723											1A	50142274	Genic	TraesCS1A03G0160100	+	50135279	50144742
Kukri_c49776_192	1A	47587325	Genic	TraesCS1A02G065300	+	47578260	47587723											1A	50144344	Genic	TraesCS1A03G0160100	+	50135279	50144742
Tdurum_contig5008_635	1A	47791170	Genic	TraesCS1A02G092800LC	+	47789422	47791879											1A	50345300	Genic	TraesCS1A03G0160400LC	+	50343552	50346009
IAAV2987	1A	47791177	Genic	TraesCS1A02G092800LC	+	47789422	47791879											1A	50345307	Genic	TraesCS1A03G0160400LC	+	50343552	50346009
Tdurum_contig5008_556	1A	47791249	Genic	TraesCS1A02G092800LC	+	47789422	47791879											1A	50345379	Genic	TraesCS1A03G0160400LC	+	50343552	50346009
BobWhite_c7352_218	1A	47791665	Genic	TraesCS1A02G092800LC	+	47789422	47791879											1A	50345795	Genic	TraesCS1A03G0160400LC	+	50343552	50346009
tplb0032k01_549	1A	47800835	Genic	TraesCS1A02G065400	+	47799453	47806227											1A	50354963	Genic	TraesCS1A03G0160500	+	50353581	50360355
Kukri_c24648_554	1A	47805197	Genic	TraesCS1A02G065400	+	47799453	47806227											1A	50359325	Genic	TraesCS1A03G0160500	+	50353581	50360355
BS00022426_51	1A	47806064	Genic	TraesCS1A02G065400	+	47799453	47806227	Genic	TraesCS1A02G065500	-	47805904	47806140						1A	50360192	Genic	TraesCS1A03G0160500	+	50353581	50360355	Genic	TraesCS1A03G0160600	-	50360032	50360268
Tdurum_contig43646_147	1A	47820543																1A	50374671
Tdurum_contig69753_513	1A	47822901																1A	50377203
Kukri_c26731_312	1A	48585209	Genic	TraesCS1A02G065700	+	48575894	48591514											1A	51137319	Genic	TraesCS1A03G0162100	+	51128004	51143624
BS00022870_51	1A	48588559	Genic	TraesCS1A02G065700	+	48575894	48591514											1A	51140669	Genic	TraesCS1A03G0162100	+	51128004	51143624
IAAV4861	1A	48589763	Genic	TraesCS1A02G065700	+	48575894	48591514											1A	51141873	Genic	TraesCS1A03G0162100	+	51128004	51143624
tplb0052b04_1651	1A	48773572	Genic	TraesCS1A02G066100	+	48771094	48776849											1A	51324807	Genic	TraesCS1A03G0162500	+	51322329	51328084
CAP8_c4853_261	1A	48786206	Genic	TraesCS1A02G066200	+	48783668	48786472											1A	51337441	Genic	TraesCS1A03G0162800	+	51334903	51337707
CAP7_c2317_217	1A	48786251	Genic	TraesCS1A02G066200	+	48783668	48786472											1A	51337486	Genic	TraesCS1A03G0162800	+	51334903	51337707
CAP8_c4853_176	1A	48786291	Genic	TraesCS1A02G066200	+	48783668	48786472											1A	51337526	Genic	TraesCS1A03G0162800	+	51334903	51337707
CAP8_c4853_56	1A	48786411	Genic	TraesCS1A02G066200	+	48783668	48786472											1A	51337646	Genic	TraesCS1A03G0162800	+	51334903	51337707
Kukri_c23985_166	1A	48978836	Genic	TraesCS1A02G066300	+	48966062	48979283											1A	51529464	Genic	TraesCS1A03G0163200	+	51516777	51529911
Kukri_c23985_229	1A	48978899	Genic	TraesCS1A02G066300	+	48966062	48979283											1A	51529527	Genic	TraesCS1A03G0163200	+	51516777	51529911
Excalibur_c7190_2995	1A	49096495	Genic	TraesCS1A02G066700	+	49096241	49100322	Genic	TraesCS1A02G095100LC	-	49096272	49097060						1A	51646734	Genic	TraesCS1A03G0164000	+	51646480	51650561	Genic	TraesCS1A03G0164100LC	-	51646511	51647299
Tdurum_contig25384_530	1A	49097251	Genic	TraesCS1A02G066700	+	49096241	49100322											1A	51647490	Genic	TraesCS1A03G0164000	+	51646480	51650561
Excalibur_c47654_70	1A	49097441	Genic	TraesCS1A02G066700	+	49096241	49100322											1A	51647680	Genic	TraesCS1A03G0164000	+	51646480	51650561
Ra_c8909_447	1A	49097855	Genic	TraesCS1A02G066700	+	49096241	49100322											1A	51648094	Genic	TraesCS1A03G0164000	+	51646480	51650561
BS00064197_51	1A	49099484	Genic	TraesCS1A02G066700	+	49096241	49100322	Genic	TraesCS1A02G066800	-	49099224	49103221						1A	51649723	Genic	TraesCS1A03G0164000	+	51646480	51650561	Genic	TraesCS1A03G0164300	-	51649463	51653460
RAC875_s114164_239	1A	49101380	Genic	TraesCS1A02G066800	-	49099224	49103221											1A	51651619	Genic	TraesCS1A03G0164300	-	51649463	51653460
BobWhite_rep_c51268_248	1A	49152810	Genic	TraesCS1A02G066900	+	49149510	49154022											1A	51702323	Genic	TraesCS1A03G0164500	+	51699023	51703535
IACX5982	1A	49153543	Genic	TraesCS1A02G066900	+	49149510	49154022											1A	51703056	Genic	TraesCS1A03G0164500	+	51699023	51703535
BobWhite_c4646_119	1A	49153584	Genic	TraesCS1A02G066900	+	49149510	49154022											1A	51703097	Genic	TraesCS1A03G0164500	+	51699023	51703535
BobWhite_c4646_149	1A	49153614	Genic	TraesCS1A02G066900	+	49149510	49154022											1A	51703127	Genic	TraesCS1A03G0164500	+	51699023	51703535
Kukri_c45997_239	1A	49252198	Genic	TraesCS1A02G067200	-	49251327	49254104											1A	51801719	Genic	TraesCS1A03G0164800	-	51800848	51803625
Kukri_c45997_208	1A	49252229	Genic	TraesCS1A02G067200	-	49251327	49254104											1A	51801750	Genic	TraesCS1A03G0164800	-	51800848	51803625
Excalibur_c77035_156	1A	49252857	Genic	TraesCS1A02G067200	-	49251327	49254104											1A	51802379	Genic	TraesCS1A03G0164800	-	51800848	51803625
Tdurum_contig25732_229	1A	49252958	Genic	TraesCS1A02G067200	-	49251327	49254104											1A	51802479	Genic	TraesCS1A03G0164800	-	51800848	51803625
Ra_c5544_1715	1A	49282321	Genic	TraesCS1A02G067300	+	49269259	49288855											1A	51832721	Genic	TraesCS1A03G0165000	+	51819659	51839255
GENE-4777_297	1A	49287059	Genic	TraesCS1A02G067300	+	49269259	49288855											1A	51837459	Genic	TraesCS1A03G0165000	+	51819659	51839255
RAC875_c5544_4156	1A	49287733	Genic	TraesCS1A02G067300	+	49269259	49288855											1A	51838133	Genic	TraesCS1A03G0165000	+	51819659	51839255
GENE-0469_776	1A	49366633	Genic	TraesCS1A02G068000	-	49365311	49367228											1A	51915969	Genic	TraesCS1A03G0166400	-	51914729	51916564
RAC875_c11871_1372	1A	49527177	Genic	TraesCS1A02G068300	-	49526825	49535943											1A	52073488	Genic	TraesCS1A03G0167300	-	52073136	52082072
wsnp_Ex_c12117_19381493	1A	49529804	Genic	TraesCS1A02G068300	-	49526825	49535943											1A	52076115	Genic	TraesCS1A03G0167300	-	52073136	52082072
wsnp_Ex_c12117_19381492	1A	49529805	Genic	TraesCS1A02G068300	-	49526825	49535943											1A	52076116	Genic	TraesCS1A03G0167300	-	52073136	52082072
IAAV6799	1A	49530317	Genic	TraesCS1A02G068300	-	49526825	49535943											1A	52076628	Genic	TraesCS1A03G0167300	-	52073136	52082072
Ra_c56967_900	1A	49530413	Genic	TraesCS1A02G068300	-	49526825	49535943											1A	52076724	Genic	TraesCS1A03G0167300	-	52073136	52082072
Tdurum_contig102039_163	1A	49897060	Genic	TraesCS1A02G068400	-	49896641	49897878											1A	52441545	Genic	TraesCS1A03G0167500	-	52441133	52442370
RAC875_c42365_265	1A	49995319																1A	52539361
RAC875_c42365_61	1A	49998126																1A	52542168
GENE-0451_529	1A	51706445	Genic	TraesCS1A02G069300	+	51700021	51707185											1A	54232523	Genic	TraesCS1A03G0170400	+	54226099	54233263
BobWhite_rep_c61217_251	1A	52236195	Genic	TraesCS1A02G069600	-	52235911	52238246											1A	54756488	Genic	TraesCS1A03G0170700	-	54756204	54758539
Tdurum_contig12906_704	1A	53188491	Genic	TraesCS1A02G070400	-	53187274	53189460											1A	55705318	Genic	TraesCS1A03G0172500	-	55704101	55706287
CAP7_c7330_86	1A	54002300	Genic	TraesCS1A02G071500	+	54000806	54002679											1A	56508869	Genic	TraesCS1A03G0174900	+	56507375	56509248
Kukri_c30293_477	1A	54008459	Downstream_2k	TraesCS1A02G071600	-	54008577	54009363											1A	56515028	Downstream_2k	TraesCS1A03G0175100	-	56515146	56515932
Kukri_c44797_159	1A	54009324	Genic	TraesCS1A02G071600	-	54008577	54009363											1A	56515893	Genic	TraesCS1A03G0175100	-	56515146	56515932
IAAV5931	1A	54022478	Genic	TraesCS1A02G071700	-	54022014	54027441											1A	56529047	Genic	TraesCS1A03G0175300	-	56528583	56534010
TA004698-0181	1A	54351675	Genic	TraesCS1A02G072000	+	54349175	54355250											1A	56858244	Genic	TraesCS1A03G0175800	+	56855744	56861819
wsnp_BE445121A_Ta_1_8	1A	54353547	Genic	TraesCS1A02G072000	+	54349175	54355250											1A	56860116	Genic	TraesCS1A03G0175800	+	56855744	56861819
BS00021788_51	1A	54354071	Genic	TraesCS1A02G072000	+	54349175	54355250											1A	56860640	Genic	TraesCS1A03G0175800	+	56855744	56861819
wsnp_Ex_rep_c66980_65419811	1A	54354809	Genic	TraesCS1A02G072000	+	54349175	54355250											1A	56861378	Genic	TraesCS1A03G0175800	+	56855744	56861819
GENE-0065_246	1A	57191305	Genic	TraesCS1A02G073000	+	57189794	57192224											1A	59682525	Genic	TraesCS1A03G0178400	+	59681014	59683444
GENE-0065_444	1A	57191471	Genic	TraesCS1A02G073000	+	57189794	57192224											1A	59682691	Genic	TraesCS1A03G0178400	+	59681014	59683444
Tdurum_contig11824_281	1A	57306498	Genic	TraesCS1A02G073400	-	57302734	57307922											1A	59801953	Genic	TraesCS1A03G0179100	-	59798189	59803377
Excalibur_s101203_75	1A	57635477	Genic	TraesCS1A02G073900	+	57634278	57635926											1A	60126230	Genic	TraesCS1A03G0179800	+	60125031	60126679
RAC875_c10659_1539	1A	57764876	Genic	TraesCS1A02G074400	+	57763651	57769710											1A	60256313	Genic	TraesCS1A03G0180300	+	60255088	60261136
RAC875_c46269_387	1A	57768535	Genic	TraesCS1A02G074400	+	57763651	57769710											1A	60259961	Genic	TraesCS1A03G0180300	+	60255088	60261136
Kukri_c81766_686	1A	58172013	Genic	TraesCS1A02G075000	-	58170681	58178010											1A	60661442	Genic	TraesCS1A03G0181600	-	60660110	60667439
Ex_c68770_506	1A	58174802	Genic	TraesCS1A02G075000	-	58170681	58178010											1A	60664231	Genic	TraesCS1A03G0181600	-	60660110	60667439
Excalibur_c39375_84	1A	58200776	Genic	TraesCS1A02G075100	-	58199789	58204396											1A	60690281	Genic	TraesCS1A03G0182400	-	60689294	60693901
Ra_c30689_939	1A	58482563	Genic	TraesCS1A02G075500	-	58481572	58484867											1A	60968791	Genic	TraesCS1A03G0185100	-	60967800	60971095
BS00062723_51	1A	58704168	Genic	TraesCS1A02G075600	+	58701490	58716429											1A	61189065	Genic	TraesCS1A03G0185400	+	61186387	61201326
Excalibur_c19488_2440	1A	58704295	Genic	TraesCS1A02G075600	+	58701490	58716429											1A	61189192	Genic	TraesCS1A03G0185400	+	61186387	61201326
RAC875_c11899_366	1A	58704729	Genic	TraesCS1A02G075600	+	58701490	58716429											1A	61189626	Genic	TraesCS1A03G0185400	+	61186387	61201326
Kukri_c25500_879	1A	58840801	Genic	TraesCS1A02G075800	-	58840182	58845652											1A	61324064	Genic	TraesCS1A03G0185600	-	61323445	61328915
RAC875_c13454_934	1A	58903293	Genic	TraesCS1A02G076000	-	58902277	58908361											1A	61385409	Genic	TraesCS1A03G0185800	-	61384393	61390468
RAC875_c13454_1256	1A	58904301	Genic	TraesCS1A02G076000	-	58902277	58908361											1A	61386417	Genic	TraesCS1A03G0185800	-	61384393	61390468
Ku_c107175_320	1A	59131184	Genic	TraesCS1A02G076400	-	59130571	59138769											1A	61612731	Genic	TraesCS1A03G0186500	-	61612118	61620316
Excalibur_c6213_689	1A	59131276	Genic	TraesCS1A02G076400	-	59130571	59138769											1A	61612823	Genic	TraesCS1A03G0186500	-	61612118	61620316
BobWhite_c13378_662	1A	59615202	Genic	TraesCS1A02G076900	+	59613357	59616276											1A	62093239	Genic	TraesCS1A03G0187800	+	62091394	62094313
Tdurum_contig49251_560	1A	60351524	Genic	TraesCS1A02G077500	+	60351393	60353968											1A	62816130	Genic	TraesCS1A03G0189700	+	62815999	62818574
BobWhite_c3239_103	1A	61575866	Genic	TraesCS1A02G078800	+	61575768	61577009											1A	64035860	Genic	TraesCS1A03G0193000	+	64035762	64037003
Tdurum_contig79715_470	1A	61714379	Genic	TraesCS1A02G078900	+	61713578	61714898											1A	64172821	Genic	TraesCS1A03G0193100	+	64172020	64173340
Ra_c72462_718	1A	62612166	Genic	TraesCS1A02G079700	+	62609729	62614089											1A	65064826	Genic	TraesCS1A03G0193900	+	65062389	65066749
Ra_c109888_100	1A	62612974	Genic	TraesCS1A02G079700	+	62609729	62614089											1A	65065634	Genic	TraesCS1A03G0193900	+	65062389	65066749
Tdurum_contig14418_753	1A	62615609	Genic	TraesCS1A02G079800	-	62614213	62617255											1A	65068269	Genic	TraesCS1A03G0194000	-	65066873	65069915
wsnp_Ex_c3253_5994376	1A	62615794	Genic	TraesCS1A02G079800	-	62614213	62617255											1A	65068454	Genic	TraesCS1A03G0194000	-	65066873	65069915
Tdurum_contig14418_1242	1A	62616609	Genic	TraesCS1A02G079800	-	62614213	62617255											1A	65069269	Genic	TraesCS1A03G0194000	-	65066873	65069915
BS00067444_51	1A	63052201	Genic	TraesCS1A02G080200	-	63050622	63053515											1A	65499275	Genic	TraesCS1A03G0194700	-	65497696	65500589
BobWhite_c15790_372	1A	63052557	Genic	TraesCS1A02G080200	-	63050622	63053515											1A	65499631	Genic	TraesCS1A03G0194700	-	65497696	65500589
Excalibur_c5606_1192	1A	63057775	Genic	TraesCS1A02G080300	-	63057503	63062305											1A	65504849	Genic	TraesCS1A03G0194800	-	65504577	65509379
Tdurum_contig28494_269	1A	63294577																1A	65740885
Tdurum_contig28494_288	1A	63294596																1A	65740904
RAC875_rep_c110946_140	1A	63477003	Genic	TraesCS1A02G080600	-	63475812	63481063											1A	65913328	Genic	TraesCS1A03G0195200	-	65912137	65917388
BS00021913_51	1A	64413515	Genic	TraesCS1A02G081200	+	64404585	64414503											1A	66843787	Genic	TraesCS1A03G0197100	+	66834859	66844775
wsnp_Ex_c2181_4089639	1A	64597041	Genic	TraesCS1A02G081300	+	64593510	64600216											1A	67025919	Genic	TraesCS1A03G0197600	+	67022388	67029094
wsnp_Ex_c2181_4089788	1A	64597300	Genic	TraesCS1A02G081300	+	64593510	64600216											1A	67026178	Genic	TraesCS1A03G0197600	+	67022388	67029094
Excalibur_c2181_542	1A	64597565	Genic	TraesCS1A02G081300	+	64593510	64600216											1A	67026443	Genic	TraesCS1A03G0197600	+	67022388	67029094
Excalibur_c2181_1067	1A	64598224	Genic	TraesCS1A02G081300	+	64593510	64600216											1A	67027102	Genic	TraesCS1A03G0197600	+	67022388	67029094
wsnp_CAP11_c23_61357	1A	64693135	Genic	TraesCS1A02G081400	+	64692229	64694087											1A	67121022	Genic	TraesCS1A03G0197700	+	67120116	67121974
BobWhite_c15522_250	1A	64693405	Genic	TraesCS1A02G081400	+	64692229	64694087											1A	67121292	Genic	TraesCS1A03G0197700	+	67120116	67121974
Kukri_c6027_66	1A	64693421	Genic	TraesCS1A02G081400	+	64692229	64694087											1A	67121308	Genic	TraesCS1A03G0197700	+	67120116	67121974
IAAV4349	1A	64713337	Genic	TraesCS1A02G081500	-	64713219	64715464											1A	67141443	Genic	TraesCS1A03G0197900	-	67141325	67143570
BobWhite_rep_c53779_108	1A	65265658	Genic	TraesCS1A02G082000	+	65261477	65265780											1A	67677106	Genic	TraesCS1A03G0200200	+	67672925	67677228
Ku_c68198_1427	1A	65265766	Genic	TraesCS1A02G082000	+	65261477	65265780											1A	67677214	Genic	TraesCS1A03G0200200	+	67672925	67677228
wsnp_Ex_c24686_33942264	1A	66892494	Genic	TraesCS1A02G083100	+	66892110	66894637											1A	69296311	Genic	TraesCS1A03G0202100	+	69295927	69298455
wsnp_Ex_c24686_33941368	1A	66893642	Genic	TraesCS1A02G083100	+	66892110	66894637											1A	69297459	Genic	TraesCS1A03G0202100	+	69295927	69298455
IACX18186	1A	67689496	Genic	TraesCS1A02G083500	-	67689154	67698715											1A	70090213	Genic	TraesCS1A03G0202800	-	70089871	70099286
GENE-0025_120	1A	69189172	Genic	TraesCS1A02G084100	-	69188851	69193336											1A	71577034	Genic	TraesCS1A03G0204800	-	71576713	71581198
GENE-0025_338	1A	69189236	Genic	TraesCS1A02G084100	-	69188851	69193336											1A	71577098	Genic	TraesCS1A03G0204800	-	71576713	71581198
BobWhite_c19204_92	1A	71076527	Genic	TraesCS1A02G084900	-	71075742	71076608											1A	73458163	Genic	TraesCS1A03G0206200	-	73457378	73458244
IAAV4243	1A	71087375	Genic	TraesCS1A02G085000	-	71087176	71095753											1A	73469011	Genic	TraesCS1A03G0206300	-	73468812	73477389
CAP12_c6351_288	1A	71548572	Genic	TraesCS1A02G085400	-	71548289	71548949											1A	73927638	Genic	TraesCS1A03G0207300	-	73927355	73928015
Tdurum_contig30966_389	1A	72782488	Genic	TraesCS1A02G121200LC	+	72781590	72782587											1A	75149819	Genic	TraesCS1A03G0209700LC	+	75148921	75149918
RAC875_c81146_179	1A	73300270	Genic	TraesCS1A02G086500	+	73295476	73300550											1A	75664666	Genic	TraesCS1A03G0210300	+	75659872	75664946
wsnp_Ku_rep_c107796_93118214	1A	73313041	Genic	TraesCS1A02G086800	-	73312930	73322282											1A	75677386	Genic	TraesCS1A03G0210600	-	75677275	75686650
Ku_c3695_456	1A	73324199	Genic	TraesCS1A02G086900	+	73322508	73330054											1A	75688567	Genic	TraesCS1A03G0210700	+	75686876	75694422
IAAV1554	1A	73327986	Genic	TraesCS1A02G086900	+	73322508	73330054											1A	75692354	Genic	TraesCS1A03G0210700	+	75686876	75694422
Tdurum_contig12173_180	1A	73355490	Genic	TraesCS1A02G087100	-	73352034	73356144											1A	75719302	Genic	TraesCS1A03G0211100	-	75715846	75719956
BS00065287_51	1A	74274006	Genic	TraesCS1A02G087400	-	74271561	74274802											1A	76633498	Genic	TraesCS1A03G0211700	-	76631053	76634294
BS00066317_51	1A	74319717																1A	76679104
JD_c37202_67	1A	74426619	Genic	TraesCS1A02G122100LC	+	74424455	74426697											1A	76785256	Genic	TraesCS1A03G0212000LC	+	76783092	76785334
RAC875_c19348_713	1A	74437174	Genic	TraesCS1A02G087500	-	74431375	74444306											1A	76795811	Genic	TraesCS1A03G0212200	-	76790012	76809376
Ex_c29914_480	1A	76031032	Genic	TraesCS1A02G088000	+	76022646	76031768											1A	78387168	Genic	TraesCS1A03G0213700	+	78378782	78387904
wsnp_Ex_c29914_38896441	1A	76031114	Genic	TraesCS1A02G088000	+	76022646	76031768											1A	78387250	Genic	TraesCS1A03G0213700	+	78378782	78387904
wsnp_Ex_rep_c103028_88077819	1A	76486926	Genic	TraesCS1A02G088100	-	76485956	76492268											1A	78841935	Genic	TraesCS1A03G0214000	-	78840965	78847277
Ex_c103028_968	1A	76490516	Genic	TraesCS1A02G088100	-	76485956	76492268											1A	78845525	Genic	TraesCS1A03G0214000	-	78840965	78847277
Ra_c66653_670	1A	76498415	Genic	TraesCS1A02G088200	-	76495320	76501435											1A	78853424	Genic	TraesCS1A03G0214200	-	78850329	78856444
IACX7053	1A	77070587	Genic	TraesCS1A02G088600	+	77069781	77072982											1A	79422989	Genic	TraesCS1A03G0215100	+	79422183	79425384
IAAV6503	1A	80298110	Genic	TraesCS1A02G090300	+	80297144	80309314											1A	82626836	Genic	TraesCS1A03G0218600	+	82625870	82638038
wsnp_Ex_c12101_19360213	1A	82084141	Genic	TraesCS1A02G126800LC	-	82083867	82084874											1A	84391442	Genic	TraesCS1A03G0220100LC	-	84391168	84392175
Tdurum_contig42243_2022	1A	82129412																1A	84436713
Tdurum_contig42243_2074	1A	82129464																1A	84436765
IAAV814	1A	82527899	Genic	TraesCS1A02G091100	+	82517368	82528033											1A	84832029	Genic	TraesCS1A03G0220900	+	84821498	84832163
BS00110181_51	1A	82531597	Genic	TraesCS1A02G091200	-	82530925	82535170											1A	84835727	Genic	TraesCS1A03G0221000	-	84835055	84839300
Kukri_c58586_62	1A	82947388	Genic	TraesCS1A02G091300	-	82947327	82952587											1A	85250302	Genic	TraesCS1A03G0221400	-	85250241	85255501
Excalibur_c22270_524	1A	83822977	Genic	TraesCS1A02G091400	-	83822449	83835952											1A	86122868	Genic	TraesCS1A03G0221900	-	86122340	86135316
BS00064406_51	1A	83833186	Genic	TraesCS1A02G091400	-	83822449	83835952											1A	86132757	Genic	TraesCS1A03G0221900	-	86122340	86135316
Kukri_c10764_290	1A	84013542	Genic	TraesCS1A02G091500	+	84002521	84014688											1A	86312316	Genic	TraesCS1A03G0222100	+	86301295	86313462
Kukri_c10764_268	1A	84013564	Genic	TraesCS1A02G091500	+	84002521	84014688											1A	86312338	Genic	TraesCS1A03G0222100	+	86301295	86313462
Kukri_c10764_229	1A	84013603	Genic	TraesCS1A02G091500	+	84002521	84014688											1A	86312377	Genic	TraesCS1A03G0222100	+	86301295	86313462
BS00063872_51	1A	84014541	Genic	TraesCS1A02G091500	+	84002521	84014688											1A	86313315	Genic	TraesCS1A03G0222100	+	86301295	86313462
RAC875_rep_c105942_155	1A	85344299	Genic	TraesCS1A02G092900	-	85344049	85346466											1A	87633143	Genic	TraesCS1A03G0224700	-	87632892	87635309
RFL_Contig1865_97	1A	85346364	Genic	TraesCS1A02G092900	-	85344049	85346466											1A	87635207	Genic	TraesCS1A03G0224700	-	87632892	87635309
BS00063905_51	1A	85831120	Downstream_2k	TraesCS1A02G129600LC	-	85831857	85832376											1A	88118095	Downstream_2k	TraesCS1A03G0225100LC	-	88118832	88119351
RAC875_c2138_254	1A	86238149	Genic	TraesCS1A02G093300	+	86235469	86240447											1A	88522674	Genic	TraesCS1A03G0225800	+	88519994	88524973
Ex_c60135_528	1A	86239701	Genic	TraesCS1A02G093300	+	86235469	86240447											1A	88524226	Genic	TraesCS1A03G0225800	+	88519994	88524973
Kukri_rep_c68217_1456	1A	86645141	Genic	TraesCS1A02G093900	-	86644142	86649260											1A	88927188	Genic	TraesCS1A03G0227200	-	88926189	88931307
RAC875_c21004_880	1A	88346887	Genic	TraesCS1A02G094200	+	88345837	88351710											1A	90620168	Genic	TraesCS1A03G0228200	+	90619118	90624991
Tdurum_contig41117_102	1A	89012076	Genic	TraesCS1A02G131800LC	-	89011501	89012709											1A	91283632	Genic	TraesCS1A03G0228500LC	-	91283057	91284265
Tdurum_contig30121_240	1A	89012471	Genic	TraesCS1A02G131800LC	-	89011501	89012709											1A	91284027	Genic	TraesCS1A03G0228500LC	-	91283057	91284265
Ra_c4140_287	1A	90178822	Genic	TraesCS1A02G132900LC	-	90178762	90180777											1A	92445637	Genic	TraesCS1A03G0230200LC	-	92445577	92447592
IAAV8458	1A	90761606	Genic	TraesCS1A02G095000	-	90759665	90768599											1A	93026303	Genic	TraesCS1A03G0230500	-	93024362	93033296
IAAV3306	1A	91048299	Genic	TraesCS1A02G095100	+	91043144	91048307											1A	93312690	Genic	TraesCS1A03G0230700	+	93307535	93312698
Excalibur_c14541_350	1A	91058593	Genic	TraesCS1A02G095200	+	91052073	91058907	Genic	TraesCS1A02G095300	-	91058453	91059825						1A	93322984	Genic	TraesCS1A03G0230800	+	93316464	93323298	Genic	TraesCS1A03G0230900	-	93322844	93324216
IAAV2375	1A	91058688	Genic	TraesCS1A02G095200	+	91052073	91058907	Genic	TraesCS1A02G095300	-	91058453	91059825						1A	93323079	Genic	TraesCS1A03G0230800	+	93316464	93323298	Genic	TraesCS1A03G0230900	-	93322844	93324216
Kukri_c24897_140	1A	91162645	Genic	TraesCS1A02G095500	+	91158450	91162767											1A	93426732	Genic	TraesCS1A03G0231200	+	93422537	93426854
IACX235	1A	91411519	Genic	TraesCS1A02G095800	-	91410869	91414181											1A	93675051	Genic	TraesCS1A03G0231900	-	93674401	93677713
GENE-0564_313	1A	91594145	Genic	TraesCS1A02G096200	-	91590457	91595995											1A	93857440	Genic	TraesCS1A03G0232300	-	93853752	93859290
GENE-0564_125	1A	91594325	Genic	TraesCS1A02G096200	-	91590457	91595995											1A	93857620	Genic	TraesCS1A03G0232300	-	93853752	93859290
BobWhite_rep_c51917_234	1A	92565416	Genic	TraesCS1A02G096500	+	92564927	92567805											1A	94819656	Genic	TraesCS1A03G0232800	+	94819167	94822045
wsnp_Ex_c111741_93530669	1A	92567869	Downstream_2k	TraesCS1A02G096500	+	92564927	92567805											1A	94822109	Downstream_2k	TraesCS1A03G0232800	+	94819167	94822045
IACX6344	1A	92567918	Downstream_2k	TraesCS1A02G096500	+	92564927	92567805											1A	94822158	Downstream_2k	TraesCS1A03G0232800	+	94819167	94822045
IAAV1463	1A	92570693	Genic	TraesCS1A02G096600	-	92570552	92575558											1A	94824933	Genic	TraesCS1A03G0232900	-	94824792	94829798
RAC875_c1668_1110	1A	92572247	Genic	TraesCS1A02G096600	-	92570552	92575558											1A	94826487	Genic	TraesCS1A03G0232900	-	94824792	94829798
wsnp_Ex_c2749_5091813	1A	92574091	Genic	TraesCS1A02G096600	-	92570552	92575558											1A	94828331	Genic	TraesCS1A03G0232900	-	94824792	94829798
tplb0043c04_639	1A	94113523	Genic	TraesCS1A02G097600	+	94109874	94114153											1A	96356694	Genic	TraesCS1A03G0234500	+	96353045	96357324
IAAV3128	1A	94113832	Genic	TraesCS1A02G097600	+	94109874	94114153											1A	96357003	Genic	TraesCS1A03G0234500	+	96353045	96357324
BS00066852_51	1A	94120880	Genic	TraesCS1A02G134600LC	-	94119308	94130180											1A	96364051	Genic	TraesCS1A03G0234600LC	-	96362479	96373351
CAP8_c2036_140	1A	94245262	Genic	TraesCS1A02G097700	-	94244913	94249051											1A	96488017	Genic	TraesCS1A03G0235000	-	96487668	96491806
BobWhite_c26285_263	1A	94245442	Genic	TraesCS1A02G097700	-	94244913	94249051											1A	96488197	Genic	TraesCS1A03G0235000	-	96487668	96491806
Kukri_c7196_311	1A	95838655																1A	98071400
Ra_c5696_1556	1A	95848534	Genic	TraesCS1A02G099400	-	95848238	95853644											1A	98081279	Genic	TraesCS1A03G0242000	-	98080983	98086389
wsnp_Ex_c31525_40302747	1A	95848619	Genic	TraesCS1A02G099400	-	95848238	95853644											1A	98081364	Genic	TraesCS1A03G0242000	-	98080983	98086389
Ex_c31525_336	1A	95850936	Genic	TraesCS1A02G099400	-	95848238	95853644											1A	98083681	Genic	TraesCS1A03G0242000	-	98080983	98086389
wsnp_Ex_c31525_40302140	1A	95851276	Genic	TraesCS1A02G099400	-	95848238	95853644											1A	98084021	Genic	TraesCS1A03G0242000	-	98080983	98086389
JD_c10304_254	1A	95855773	Genic	TraesCS1A02G099500	-	95854753	95860989											1A	98088518	Genic	TraesCS1A03G0242100	-	98087498	98093734
GENE-0489_946	1A	95857404	Genic	TraesCS1A02G099500	-	95854753	95860989											1A	98090149	Genic	TraesCS1A03G0242100	-	98087498	98093734
BS00065001_51	1A	96428513	Downstream_2k	TraesCS1A02G140800LC	-	96429379	96432803											1A	98666366	Downstream_2k	TraesCS1A03G0243000LC	-	98667232	98670656
BS00062749_51	1A	96430463	Genic	TraesCS1A02G140800LC	-	96429379	96432803											1A	98668316	Genic	TraesCS1A03G0243000LC	-	98667232	98670656
BS00062729_51	1A	96430497	Genic	TraesCS1A02G140800LC	-	96429379	96432803											1A	98668350	Genic	TraesCS1A03G0243000LC	-	98667232	98670656
BobWhite_c34661_208	1A	96471310	Genic	TraesCS1A02G100400	+	96470434	96473287											1A	98708903	Genic	TraesCS1A03G0244100	+	98708070	98710879
Tdurum_contig42247_2504	1A	96473450	Downstream_2k	TraesCS1A02G100400	+	96470434	96473287											1A	98711042	Downstream_2k	TraesCS1A03G0244100	+	98708070	98710879
Ex_c53206_775	1A	96480793	Genic	TraesCS1A02G100600	-	96480553	96489250											1A	98718385	Genic	TraesCS1A03G0244400	-	98718145	98727014
Kukri_c48434_88	1A	97800822	Downstream_2k	TraesCS1A02G101200	-	97802665	97806587											1A	100028189	Downstream_2k	TraesCS1A03G0245800	-	100030032	100031131
JD_c29665_136	1A	97808405	Genic	TraesCS1A02G101300	-	97805353	97810182											1A	100035502	Genic	TraesCS1A03G0245900	-	100032450	100037279
RAC875_c75885_302	1A	97809357	Genic	TraesCS1A02G101300	-	97805353	97810182											1A	100036454	Genic	TraesCS1A03G0245900	-	100032450	100037279
Kukri_c33561_564	1A	97809541	Genic	TraesCS1A02G101300	-	97805353	97810182											1A	100036638	Genic	TraesCS1A03G0245900	-	100032450	100037279
Ex_c22160_814	1A	97952043																1A	100178351
Ex_c22160_777	1A	97952080																1A	100178388
JD_c4432_1913	1A	98242794	Genic	TraesCS1A02G102300	-	98242495	98247975											1A	100467732	Genic	TraesCS1A03G0247700	-	100467433	100472913
Kukri_c28196_1480	1A	99015805	Genic	TraesCS1A02G102600	+	99014196	99018288											1A	101238195	Genic	TraesCS1A03G0249000	+	101236586	101240678
wsnp_BF478737A_Ta_2_1	1A	99017523	Genic	TraesCS1A02G102600	+	99014196	99018288											1A	101239913	Genic	TraesCS1A03G0249000	+	101236586	101240678
Kukri_c21244_73	1A	100272029	Genic	TraesCS1A02G104500	+	100267212	100272922											1A	102123312	Genic	TraesCS1A03G0253000	+	102118495	102124205
IAAV7414	1A	100292729	Genic	TraesCS1A02G104700	-	100291939	100297147											1A	102144007	Genic	TraesCS1A03G0253200	-	102143217	102148425
wsnp_Ex_c14733_22819350	1A	100292729	Genic	TraesCS1A02G104700	-	100291939	100297147											1A	102144007	Genic	TraesCS1A03G0253200	-	102143217	102148425
RAC875_c616_534	1A	100292907	Genic	TraesCS1A02G104700	-	100291939	100297147											1A	102144185	Genic	TraesCS1A03G0253200	-	102143217	102148425
BobWhite_c24113_529	1A	100293004	Genic	TraesCS1A02G104700	-	100291939	100297147											1A	102144282	Genic	TraesCS1A03G0253200	-	102143217	102148425
wsnp_Ex_c14733_22819625	1A	100293004	Genic	TraesCS1A02G104700	-	100291939	100297147											1A	102144282	Genic	TraesCS1A03G0253200	-	102143217	102148425
GENE-4436_478	1A	100294900	Genic	TraesCS1A02G104700	-	100291939	100297147											1A	102146178	Genic	TraesCS1A03G0253200	-	102143217	102148425
wsnp_Ex_c1725_3267186	1A	100392824	Genic	TraesCS1A02G104800	+	100373187	100393199											1A	102244164	Genic	TraesCS1A03G0253600	+	102224454	102244539
tplb0032d09_1393	1A	101377545	Genic	TraesCS1A02G105500	-	101377424	101382058											1A	103220061	Genic	TraesCS1A03G0255300	-	103219940	103224574
BS00076668_51	1A	101670445	Genic	TraesCS1A02G148300LC	+	101670059	101672035											1A	103512961	Genic	TraesCS1A03G0255700LC	+	103512575	103514551
RAC875_rep_c76047_63	1A	101763979	Genic	TraesCS1A02G105600	-	101763922	101767798											1A	103605131	Genic	TraesCS1A03G0255900	-	103605073	103608949
wsnp_Ex_c49829_54319220	1A	101764663	Genic	TraesCS1A02G105600	-	101763922	101767798											1A	103605814	Genic	TraesCS1A03G0255900	-	103605073	103608949
IACX11317	1A	102364265	Genic	TraesCS1A02G105800	+	102359664	102365134											1A	104203206	Genic	TraesCS1A03G0256300	+	104198605	104204075
CAP11_c2984_419	1A	102370423	Genic	TraesCS1A02G105900	+	102366710	102370939											1A	104209364	Genic	TraesCS1A03G0256500	+	104205651	104209880
wsnp_Ex_c48375_53299028	1A	102372111	Genic	TraesCS1A02G106000	-	102371397	102375203											1A	104211052	Genic	TraesCS1A03G0256600	-	104210338	104214144
BobWhite_c16801_126	1A	102375045	Genic	TraesCS1A02G106000	-	102371397	102375203											1A	104213986	Genic	TraesCS1A03G0256600	-	104210338	104214144
Kukri_rep_c68615_94	1A	103311801	Genic	TraesCS1A02G106100	-	103311704	103326325											1A	105147916	Genic	TraesCS1A03G0257200	-	105147819	105161872
JD_c2070_563	1A	103312042	Genic	TraesCS1A02G106100	-	103311704	103326325											1A	105148157	Genic	TraesCS1A03G0257200	-	105147819	105161872
Kukri_s112903_219	1A	103312075	Genic	TraesCS1A02G106100	-	103311704	103326325											1A	105148190	Genic	TraesCS1A03G0257200	-	105147819	105161872
BS00067277_51	1A	103316377	Genic	TraesCS1A02G106100	-	103311704	103326325											1A	105152492	Genic	TraesCS1A03G0257200	-	105147819	105161872
wsnp_Ex_c50235_54588957	1A	103319469	Genic	TraesCS1A02G106100	-	103311704	103326325											1A	105155584	Genic	TraesCS1A03G0257200	-	105147819	105161872
Excalibur_c102338_617	1A	104214285	Genic	TraesCS1A02G106300	+	104208687	104219859											1A	106048627	Genic	TraesCS1A03G0257700	+	106043029	106054201
Kukri_c43037_997	1A	104214468	Genic	TraesCS1A02G106300	+	104208687	104219859											1A	106048810	Genic	TraesCS1A03G0257700	+	106043029	106054201
wsnp_Ex_c7258_12461939	1A	104218811	Genic	TraesCS1A02G106300	+	104208687	104219859											1A	106053153	Genic	TraesCS1A03G0257700	+	106043029	106054201
Kukri_c97964_293	1A	104379407	Genic	TraesCS1A02G106600	+	104377540	104379785											1A	106213749	Genic	TraesCS1A03G0258300	+	106211882	106214127
wsnp_Ex_c18662_27538313	1A	104937423	Genic	TraesCS1A02G107300	-	104937224	104949835											1A	106770859	Genic	TraesCS1A03G0259500	-	106770660	106783271
Ra_c27730_983	1A	104938880	Genic	TraesCS1A02G107300	-	104937224	104949835											1A	106772316	Genic	TraesCS1A03G0259500	-	106770660	106783271
Ra_c27730_962	1A	104938901	Genic	TraesCS1A02G107300	-	104937224	104949835											1A	106772337	Genic	TraesCS1A03G0259500	-	106770660	106783271
Excalibur_c13438_542	1A	105904252	Genic	TraesCS1A02G107600	-	105903502	105906285											1A	107734401	Genic	TraesCS1A03G0259800	-	107733651	107736434
Excalibur_c44498_610	1A	105904466	Genic	TraesCS1A02G107600	-	105903502	105906285											1A	107734615	Genic	TraesCS1A03G0259800	-	107733651	107736434
wsnp_Ex_c44498_50537128	1A	105905641	Genic	TraesCS1A02G107600	-	105903502	105906285											1A	107735790	Genic	TraesCS1A03G0259800	-	107733651	107736434
Excalibur_c5775_228	1A	105906068	Genic	TraesCS1A02G107600	-	105903502	105906285											1A	107736217	Genic	TraesCS1A03G0259800	-	107733651	107736434
BobWhite_c18618_677	1A	106228780	Genic	TraesCS1A02G107800	-	106219615	106230486											1A	108057420	Genic	TraesCS1A03G0260200	-	108048254	108059126
RAC875_c12670_158	1A	107102268	Genic	TraesCS1A02G108000	+	107101021	107106881											1A	108932503	Genic	TraesCS1A03G0260700	+	108931256	108937116
wsnp_Ex_c26098_35349905	1A	107227170	Genic	TraesCS1A02G151100LC	+	107225722	107228705											1A	109056739	Genic	TraesCS1A03G0261100LC	+	109055291	109058274
wsnp_Ex_c26098_35349418	1A	107227656	Genic	TraesCS1A02G151100LC	+	107225722	107228705											1A	109057225	Genic	TraesCS1A03G0261100LC	+	109055291	109058274
Tdurum_contig10663_409	1A	107467723	Genic	TraesCS1A02G108300	+	107466471	107482160											1A	109292679	Genic	TraesCS1A03G0261400	+	109291427	109306830
RFL_Contig5921_1007	1A	107472539	Genic	TraesCS1A02G108300	+	107466471	107482160											1A	109297495	Genic	TraesCS1A03G0261400	+	109291427	109306830
Tdurum_contig10663_1143	1A	107473429	Genic	TraesCS1A02G108300	+	107466471	107482160											1A	109298385	Genic	TraesCS1A03G0261400	+	109291427	109306830
wsnp_Ex_c9872_16271161	1A	107481460	Genic	TraesCS1A02G108300	+	107466471	107482160											1A	109306130	Genic	TraesCS1A03G0261400	+	109291427	109306830
Ex_c9201_714	1A	107648269	Genic	TraesCS1A02G108500	+	107646362	107648338											1A	109472497	Genic	TraesCS1A03G0262100	+	109470590	109472566
BS00064029_51	1A	107777283	Genic	TraesCS1A02G108600	-	107777232	107778839											1A	109601329	Genic	TraesCS1A03G0262400	-	109601278	109602885
Ku_c2449_578	1A	108076867	Genic	TraesCS1A02G108900	-	108076850	108081795											1A	109899605	Genic	TraesCS1A03G0263600	-	109899588	109904533
RAC875_c2202_1097	1A	108078238	Genic	TraesCS1A02G108900	-	108076850	108081795											1A	109900976	Genic	TraesCS1A03G0263600	-	109899588	109904533
GENE-0084_248	1A	108078413	Genic	TraesCS1A02G108900	-	108076850	108081795											1A	109901151	Genic	TraesCS1A03G0263600	-	109899588	109904533
GENE-0041_486	1A	108690081	Genic	TraesCS1A02G109200	+	108687044	108691586											1A	110889874	Genic	TraesCS1A03G0264500	+	110886837	110891379
GENE-0041_415	1A	108690144	Genic	TraesCS1A02G109200	+	108687044	108691586											1A	110889937	Genic	TraesCS1A03G0264500	+	110886837	110891379
RAC875_c14049_376	1A	108691174	Genic	TraesCS1A02G109200	+	108687044	108691586											1A	110890967	Genic	TraesCS1A03G0264500	+	110886837	110891379
wsnp_Ex_c66106_64268316	1A	108693167	Genic	TraesCS1A02G109300	-	108692883	108697532											1A	110892960	Genic	TraesCS1A03G0264600	-	110892676	110897325
Kukri_c10100_1557	1A	108696521	Genic	TraesCS1A02G109300	-	108692883	108697532											1A	110896314	Genic	TraesCS1A03G0264600	-	110892676	110897325
Kukri_rep_c101218_200	1A	108760708	Genic	TraesCS1A02G109400	-	108760477	108766530											1A	110959894	Genic	TraesCS1A03G0264800	-	110959663	110965716
Kukri_c12000_1447	1A	108765555	Genic	TraesCS1A02G109400	-	108760477	108766530											1A	110964741	Genic	TraesCS1A03G0264800	-	110959663	110965716
Tdurum_contig11442_1349	1A	108773634	Genic	TraesCS1A02G109500	+	108769536	108774492	Genic	TraesCS1A02G153600LC	-	108773622	108774304						1A	110972820	Genic	TraesCS1A03G0264900	+	110968722	110973678	Genic	TraesCS1A03G0265000LC	-	110972808	110973490
IAAV3583	1A	109982594	Downstream_2k	TraesCS1A02G110300	-	109982664	109986523											1A	112176383	Downstream_2k	TraesCS1A03G0266700	-	112176452	112180133
wsnp_Ex_rep_c66767_65124989	1A	111129882	Genic	TraesCS1A02G110900	+	111122761	111132907											1A	113334579	Genic	TraesCS1A03G0267900	+	113327458	113337604
GENE-0032_895	1A	111131551	Genic	TraesCS1A02G110900	+	111122761	111132907											1A	113336248	Genic	TraesCS1A03G0267900	+	113327458	113337604
GENE-0032_951	1A	111131603	Genic	TraesCS1A02G110900	+	111122761	111132907											1A	113336300	Genic	TraesCS1A03G0267900	+	113327458	113337604
BobWhite_c45409_389	1A	111538183	Genic	TraesCS1A02G111100	+	111534404	111538376											1A	113731622	Genic	TraesCS1A03G0268200	+	113727843	113731815
Ra_c23612_145	1A	111539120	Downstream_2k	TraesCS1A02G111100	+	111534404	111538376											1A	113732559	Downstream_2k	TraesCS1A03G0268200	+	113727843	113731815
RAC875_c4878_170	1A	111970985																1A	114158939
Kukri_c8682_360	1A	111971422																1A	114159376
BS00026015_51	1A	111973690																1A	114161644
BobWhite_c27560_350	1A	112036405	Genic	TraesCS1A02G111300	-	112035816	112042777											1A	114224339	Genic	TraesCS1A03G0270200	-	114223750	114230711
wsnp_Ku_rep_c68419_67400635	1A	112036479	Genic	TraesCS1A02G111300	-	112035816	112042777											1A	114224413	Genic	TraesCS1A03G0270200	-	114223750	114230711
BS00063274_51	1A	112204175																1A	114400170
Ex_c801_820	1A	112827114	Genic	TraesCS1A02G157600LC	-	112825662	112827908											1A	115016286	Genic	TraesCS1A03G0271000LC	-	115014834	115017080
Ex_c801_555	1A	112827379	Genic	TraesCS1A02G157600LC	-	112825662	112827908											1A	115016551	Genic	TraesCS1A03G0271000LC	-	115014834	115017080
BS00092422_51	1A	113857897	Genic	TraesCS1A02G112000	+	113850568	113858254											1A	116041965	Genic	TraesCS1A03G0272100	+	116035107	116042322
Kukri_c8011_287	1A	113859642	Genic	TraesCS1A02G112100	-	113858147	113861587											1A	116043710	Genic	TraesCS1A03G0272200	-	116042215	116045655
GENE-1529_878	1A	113859891	Genic	TraesCS1A02G112100	-	113858147	113861587											1A	116043959	Genic	TraesCS1A03G0272200	-	116042215	116045655
GENE-1529_886	1A	113859895	Genic	TraesCS1A02G112100	-	113858147	113861587											1A	116043963	Genic	TraesCS1A03G0272200	-	116042215	116045655
BS00087437_51	1A	113860349	Genic	TraesCS1A02G112100	-	113858147	113861587											1A	116044417	Genic	TraesCS1A03G0272200	-	116042215	116045655
wsnp_Ex_c8162_13799067	1A	113878228	Genic	TraesCS1A02G112200	-	113877741	113880731											1A	116061874	Genic	TraesCS1A03G0272800	-	116061387	116064377
wsnp_Ra_c20126_29372577	1A	114062296	Genic	TraesCS1A02G112400	-	114060494	114063211											1A	116253771	Genic	TraesCS1A03G0273000	-	116251969	116254686
wsnp_Ex_c39661_46902650	1A	114545847	Genic	TraesCS1A02G112500	+	114544596	114546676											1A	116733428	Genic	TraesCS1A03G0273100	+	116732177	116734257
tplb0025n03_403	1A	114545868	Genic	TraesCS1A02G112500	+	114544596	114546676											1A	116733449	Genic	TraesCS1A03G0273100	+	116732177	116734257
wsnp_Ex_c39661_46902689	1A	114545886	Genic	TraesCS1A02G112500	+	114544596	114546676											1A	116733467	Genic	TraesCS1A03G0273100	+	116732177	116734257
Tdurum_contig25516_102	1A	114548422	Genic	TraesCS1A02G112600	+	114547942	114552217											1A	116736003	Genic	TraesCS1A03G0273200	+	116735523	116739798
IAAV2342	1A	115359214	Genic	TraesCS1A02G112700	+	115357679	115363324											1A	117543942	Genic	TraesCS1A03G0273400	+	117542407	117548052
Tdurum_contig26414_129	1A	116699893	Genic	TraesCS1A02G161100LC	-	116699854	116700309											1A	118876983	Genic	TraesCS1A03G0276500LC	-	118876944	118877399
BS00028874_51	1A	117808277																1A	119974902
BS00048117_51	1A	118290157	Genic	TraesCS1A02G163100LC	+	118288456	118292246											1A	120456014	Genic	TraesCS1A03G0279300LC	+	120454313	120458103
BS00048118_51	1A	118290380	Genic	TraesCS1A02G163100LC	+	118288456	118292246											1A	120456237	Genic	TraesCS1A03G0279300LC	+	120454313	120458103
BS00044052_51	1A	118507822	Genic	TraesCS1A02G114300	+	118504064	118509582											1A	120673066	Genic	TraesCS1A03G0279700	+	120669308	120674826
wsnp_Ex_rep_c66282_64438053	1A	118507822	Genic	TraesCS1A02G114300	+	118504064	118509582											1A	120673066	Genic	TraesCS1A03G0279700	+	120669308	120674826
Ra_c79926_85	1A	118508386	Genic	TraesCS1A02G114300	+	118504064	118509582											1A	120673630	Genic	TraesCS1A03G0279700	+	120669308	120674826
JD_c11817_592	1A	118815055	Genic	TraesCS1A02G114600	+	118809204	118815557											1A	120977195	Genic	TraesCS1A03G0280200	+	120971344	120977697
Tdurum_contig21489_536	1A	119150121	Genic	TraesCS1A02G115000	-	119148850	119152242											1A	121310622	Genic	TraesCS1A03G0280800	-	121309351	121312743
BS00037007_51	1A	119496744	Genic	TraesCS1A02G115100	+	119493399	119496915											1A	121656223	Genic	TraesCS1A03G0280900	+	121652878	121656394
GENE-0163_949	1A	120010272	Genic	TraesCS1A02G115500	+	120002303	120011148											1A	122166968	Genic	TraesCS1A03G0282800	+	122158999	122167844
BS00010004_51	1A	120010546	Genic	TraesCS1A02G115500	+	120002303	120011148											1A	122167242	Genic	TraesCS1A03G0282800	+	122158999	122167844
BS00010287_51	1A	120010843	Genic	TraesCS1A02G115500	+	120002303	120011148											1A	122167539	Genic	TraesCS1A03G0282800	+	122158999	122167844
RFL_Contig4120_577	1A	120364941	Genic	TraesCS1A02G115700	+	120363802	120365499											1A	122519744	Genic	TraesCS1A03G0283100	+	122518645	122520302
IAAV8824	1A	121046541																1A	123195611
Kukri_c26936_1370	1A	121046892	Genic	TraesCS1A02G165700LC	+	121046808	121047317											1A	123195962	Genic	TraesCS1A03G0283500LC	+	123195878	123196387
RAC875_rep_c105801_247	1A	121047663	Genic	TraesCS1A02G165800LC	+	121047368	121047772											1A	123196733	Genic	TraesCS1A03G0283600LC	+	123196438	123196842
RAC875_rep_c105801_585	1A	121048001																1A	123197071
RAC875_c58221_503	1A	121049231	Genic	TraesCS1A02G165900LC	+	121048953	121049453											1A	123198301	Genic	TraesCS1A03G0283700LC	+	123198023	123198523
BobWhite_rep_c57285_109	1A	121129263	Genic	TraesCS1A02G115900	-	121129148	121129901											1A	123278330	Genic	TraesCS1A03G0283800	-	123278215	123278968
CAP8_c3376_126	1A	121129309	Genic	TraesCS1A02G115900	-	121129148	121129901											1A	123278376	Genic	TraesCS1A03G0283800	-	123278215	123278968
BobWhite_c13107_217	1A	121129320	Genic	TraesCS1A02G115900	-	121129148	121129901											1A	123278387	Genic	TraesCS1A03G0283800	-	123278215	123278968
BobWhite_c36597_177	1A	121129339	Genic	TraesCS1A02G115900	-	121129148	121129901											1A	123278406	Genic	TraesCS1A03G0283800	-	123278215	123278968
BobWhite_c36597_232	1A	121129394	Genic	TraesCS1A02G115900	-	121129148	121129901											1A	123278461	Genic	TraesCS1A03G0283800	-	123278215	123278968
BobWhite_c33518_72	1A	121129454	Genic	TraesCS1A02G115900	-	121129148	121129901	Genic	TraesCS1A02G166000LC	+	121129406	121129859						1A	123278521	Genic	TraesCS1A03G0283800	-	123278215	123278968	Genic	TraesCS1A03G0283900LC	+	123278473	123278926
BobWhite_rep_c55282_267	1A	121129472	Genic	TraesCS1A02G115900	-	121129148	121129901	Genic	TraesCS1A02G166000LC	+	121129406	121129859						1A	123278539	Genic	TraesCS1A03G0283800	-	123278215	123278968	Genic	TraesCS1A03G0283900LC	+	123278473	123278926
IAAV5246	1A	121133922	Genic	TraesCS1A02G116000	-	121133252	121137773											1A	123282989	Genic	TraesCS1A03G0284000	-	123282319	123286840
RFL_Contig2310_704	1A	121135702	Genic	TraesCS1A02G116000	-	121133252	121137773											1A	123284769	Genic	TraesCS1A03G0284000	-	123282319	123286840
Tdurum_contig25317_94	1A	121136763	Genic	TraesCS1A02G116000	-	121133252	121137773											1A	123285830	Genic	TraesCS1A03G0284000	-	123282319	123286840
Kukri_rep_c101022_1595	1A	121740753	Genic	TraesCS1A02G116200	-	121740032	121746242											1A	123889134	Genic	TraesCS1A03G0284800	-	123888413	123894622
Ra_c97178_544	1A	121741803	Genic	TraesCS1A02G116200	-	121740032	121746242											1A	123890184	Genic	TraesCS1A03G0284800	-	123888413	123894622
Tdurum_contig31716_54	1A	123552788																1A	125693506
Excalibur_c29402_61	1A	124011491	Genic	TraesCS1A02G116700	+	124011291	124011803											1A	126150706	Genic	TraesCS1A03G0286300	+	126150506	126151018
BS00026917_51	1A	126544629	Downstream_2k	TraesCS1A02G169800LC	+	126544143	126544586											1A	128671683	Downstream_2k	TraesCS1A03G0289900LC	+	128671197	128671640
Kukri_c19224_182	1A	126857830	Genic	TraesCS1A02G118300	-	126856106	126858676											1A	128982562	Genic	TraesCS1A03G0290200	-	128981045	128983408
Kukri_c26669_515	1A	127075701	Genic	TraesCS1A02G118400	-	127075151	127077797											1A	129198550	Genic	TraesCS1A03G0290300	-	129198000	129200646
BS00063964_51	1A	127076716	Genic	TraesCS1A02G118400	-	127075151	127077797											1A	129199565	Genic	TraesCS1A03G0290300	-	129198000	129200646
BS00004637_51	1A	127758757	Genic	TraesCS1A02G118800	+	127756737	127761052											1A	129880378	Genic	TraesCS1A03G0291600	+	129878358	129882673
RAC875_c6018_1378	1A	129995863																1A	132113988
Ex_c9042_1461	1A	129996820																1A	132114945
Excalibur_c35312_109	1A	129999761																1A	132117886
GENE-0450_181	1A	130910125	Genic	TraesCS1A02G119500	-	130909358	130913217											1A	133022123	Genic	TraesCS1A03G0293900	-	133021356	133025215
GENE-0450_158	1A	130910140	Genic	TraesCS1A02G119500	-	130909358	130913217											1A	133022138	Genic	TraesCS1A03G0293900	-	133021356	133025215
wsnp_Ex_c28165_37310070	1A	131964716	Genic	TraesCS1A02G119700	-	131963409	131971449											1A	134070769	Genic	TraesCS1A03G0294600	-	134069462	134077502
Tdurum_contig13709_317	1A	132414837	Genic	TraesCS1A02G120000	-	132414459	132416227											1A	134518269	Genic	TraesCS1A03G0294900	-	134517891	134519659
Tdurum_contig13709_477	1A	132414997	Genic	TraesCS1A02G120000	-	132414459	132416227											1A	134518429	Genic	TraesCS1A03G0294900	-	134517891	134519659
wsnp_Ex_c11374_18361760	1A	132482055	Genic	TraesCS1A02G120100	+	132481070	132485645											1A	134584678	Genic	TraesCS1A03G0295000	+	134583693	134588268
wsnp_Ku_c3468_6420199	1A	132485826																1A	134588449
RAC875_c21620_1359	1A	132784415	Genic	TraesCS1A02G120200	+	132783825	132791382											1A	134883132	Genic	TraesCS1A03G0295200	+	134882542	134889785
RAC875_rep_c70404_755	1A	132785570	Genic	TraesCS1A02G120200	+	132783825	132791382											1A	134884287	Genic	TraesCS1A03G0295200	+	134882542	134889785
wsnp_Ex_rep_c68183_66958099	1A	132785570	Genic	TraesCS1A02G120200	+	132783825	132791382											1A	134884288	Genic	TraesCS1A03G0295200	+	134882542	134889785
GENE-0158_103	1A	132790560	Genic	TraesCS1A02G120200	+	132783825	132791382											1A	134888963	Genic	TraesCS1A03G0295200	+	134882542	134889785
Excalibur_c24117_534	1A	132790659	Genic	TraesCS1A02G120200	+	132783825	132791382											1A	134889062	Genic	TraesCS1A03G0295200	+	134882542	134889785
BS00080438_51	1A	132790821	Genic	TraesCS1A02G120200	+	132783825	132791382											1A	134889224	Genic	TraesCS1A03G0295200	+	134882542	134889785
tplb0032f08_401	1A	133164590	Genic	TraesCS1A02G120800	-	133163923	133166640											1A	135261105	Genic	TraesCS1A03G0296500	-	135260438	135263155
Ra_c25766_676	1A	133170366																1A	135266881
IAAV1625	1A	133416756	Genic	TraesCS1A02G121000	+	133412308	133418388											1A	135512503	Genic	TraesCS1A03G0297300	+	135508057	135514135
RAC875_rep_c72400_1791	1A	133418206	Genic	TraesCS1A02G121000	+	133412308	133418388											1A	135513953	Genic	TraesCS1A03G0297300	+	135508057	135514135
Ex_c23451_720	1A	134956682	Genic	TraesCS1A02G121400	-	134956636	134964000											1A	137046483	Genic	TraesCS1A03G0298600	-	137046437	137053801
RAC875_c26585_184	1A	135445686																1A	137537958
wsnp_Ex_rep_c104706_89338057	1A	135509257	Genic	TraesCS1A02G121700	-	135508961	135523923											1A	137601242	Genic	TraesCS1A03G0299700	-	137600946	137615912
wsnp_Ku_rep_c104517_90964418	1A	135509453	Genic	TraesCS1A02G121700	-	135508961	135523923											1A	137601438	Genic	TraesCS1A03G0299700	-	137600946	137615912
wsnp_Ra_c7847_13421750	1A	135517338	Genic	TraesCS1A02G121700	-	135508961	135523923											1A	137609327	Genic	TraesCS1A03G0299700	-	137600946	137615912
wsnp_Ex_rep_c66318_64485410	1A	135968946	Genic	TraesCS1A02G122000	-	135968664	135971664	Genic	TraesCS1A02G176210LC	+	135966913	135968987						1A	138059135	Genic	TraesCS1A03G0300200	-	138058853	138061853	Genic	TraesCS1A03G0300000LC	+	138057102	138059176
wsnp_Ku_rep_c101863_88951284	1A	135970175	Genic	TraesCS1A02G122000	-	135968664	135971664											1A	138060364	Genic	TraesCS1A03G0300200	-	138058853	138061853
wsnp_Ex_rep_c105244_89727546	1A	136959301	Genic	TraesCS1A02G122100	+	136923917	136959905											1A	139045891	Genic	TraesCS1A03G0300800	+	139010606	139046495
wsnp_Ex_rep_c105244_89727666	1A	136959421	Genic	TraesCS1A02G122100	+	136923917	136959905											1A	139046011	Genic	TraesCS1A03G0300800	+	139010606	139046495
wsnp_Ex_rep_c105244_89727820	1A	136959575	Genic	TraesCS1A02G122100	+	136923917	136959905											1A	139046165	Genic	TraesCS1A03G0300800	+	139010606	139046495
Excalibur_c29482_106	1A	137233180	Genic	TraesCS1A02G122200	+	137231689	137235117											1A	139316907	Genic	TraesCS1A03G0301200	+	139315416	139318844
BS00030644_51	1A	138228854	Genic	TraesCS1A02G122500	-	138225347	138228929											1A	140310832	Genic	TraesCS1A03G0302700	-	140307325	140310907
Excalibur_c43793_81	1A	140370557	Genic	TraesCS1A02G179500LC	+	140368408	140371884											1A	142493134	Genic	TraesCS1A03G0304300LC	+	142490985	142494461
Excalibur_c43793_106	1A	140370582	Genic	TraesCS1A02G179500LC	+	140368408	140371884											1A	142493159	Genic	TraesCS1A03G0304300LC	+	142490985	142494461
Excalibur_c64855_328	1A	143270511	Upstream_2k	TraesCS1A02G180400LC	-	143267602	143268533											1A	145375242	Upstream_2k	TraesCS1A03G0305600LC	-	145372333	145373264
Tdurum_contig14501_82	1A	143818995	Genic	TraesCS1A02G123600	+	143810249	143819031											1A	145919061	Genic	TraesCS1A03G0306700	+	145910315	145919097
GENE-0561_311	1A	145371716	Genic	TraesCS1A02G123900	-	145370882	145380980											1A	147466713	Genic	TraesCS1A03G0307800	-	147465879	147475977
Jagger_c6610_109	1A	146630215	Genic	TraesCS1A02G124200	-	146630196	146634893											1A	148715654	Genic	TraesCS1A03G0308600	-	148715635	148720332
Excalibur_c22621_160	1A	146630542	Genic	TraesCS1A02G124200	-	146630196	146634893											1A	148715981	Genic	TraesCS1A03G0308600	-	148715635	148720332
GENE-0553_173	1A	147355017	Genic	TraesCS1A02G124600	-	147353059	147357065											1A	149434981	Genic	TraesCS1A03G0309300	-	149433023	149437029
BS00066308_51	1A	147908275	Genic	TraesCS1A02G183500LC	-	147906776	147908617											1A	149986484	Genic	TraesCS1A03G0310300LC	-	149984985	149986826
wsnp_JD_rep_c49359_33578909	1A	148608949	Genic	TraesCS1A02G125100	-	148608794	148610939											1A	150681610	Genic	TraesCS1A03G0310800	-	150681455	150683600
Kukri_c66773_111	1A	148610726	Genic	TraesCS1A02G125100	-	148608794	148610939											1A	150683387	Genic	TraesCS1A03G0310800	-	150681455	150683600
BobWhite_c22256_79	1A	148959304	Genic	TraesCS1A02G125300	+	148953747	148959478											1A	151031128	Genic	TraesCS1A03G0311400	+	151025571	151031302
Ra_c49478_264	1A	148959337	Genic	TraesCS1A02G125300	+	148953747	148959478											1A	151031161	Genic	TraesCS1A03G0311400	+	151025571	151031302
IAAV4362	1A	150450671	Genic	TraesCS1A02G125800	-	150449784	150457057											1A	152511702	Genic	TraesCS1A03G0312600	-	152510815	152518088
BS00003813_51	1A	150894884	Genic	TraesCS1A02G126000	+	150890798	150895231											1A	152953214	Genic	TraesCS1A03G0313200	+	152949128	152953561
IACX933	1A	151775867	Genic	TraesCS1A02G126300	+	151771128	151778538											1A	153829629	Genic	TraesCS1A03G0313800	+	153824889	153832299
RAC875_c46062_63	1A	153586222	Genic	TraesCS1A02G126900	+	153580812	153586698											1A	155633969	Genic	TraesCS1A03G0316300	+	155628559	155634445
RAC875_c21367_209	1A	154576016	Genic	TraesCS1A02G127400	+	154574636	154577511											1A	156620145	Genic	TraesCS1A03G0317300	+	156618765	156621640
wsnp_Ex_c2389_4479352	1A	155079239	Genic	TraesCS1A02G188400LC	+	155078835	155079991											1A	157119122	Genic	TraesCS1A03G0317900LC	+	157118718	157119874
wsnp_Ex_c2389_4479047	1A	155080069																1A	157119952
Ex_c2389_1834	1A	155080516	Genic	TraesCS1A02G188500LC	+	155080131	155080537											1A	157120399	Genic	TraesCS1A03G0318000LC	+	157120014	157120420
Ex_c2389_1828	1A	155080522	Genic	TraesCS1A02G188500LC	+	155080131	155080537											1A	157120405	Genic	TraesCS1A03G0318000LC	+	157120014	157120420
wsnp_Ex_c2389_4478587	1A	155080636																1A	157120519
Ex_c2389_1633	1A	155080717	Genic	TraesCS1A02G188600LC	+	155080640	155081332											1A	157120600	Genic	TraesCS1A03G0318100LC	+	157120523	157121215
wsnp_Ex_c2389_4478238	1A	155080985	Genic	TraesCS1A02G188600LC	+	155080640	155081332											1A	157120868	Genic	TraesCS1A03G0318100LC	+	157120523	157121215
wsnp_Ex_c2389_4477880	1A	155081343																1A	157121226
wsnp_Ex_c2389_4477621	1A	155081689	Genic	TraesCS1A02G188700LC	+	155081625	155082682											1A	157121572	Genic	TraesCS1A03G0318200LC	+	157121508	157122565
wsnp_Ex_c2389_4477552	1A	155081758	Genic	TraesCS1A02G188700LC	+	155081625	155082682											1A	157121641	Genic	TraesCS1A03G0318200LC	+	157121508	157122565
Excalibur_c2389_361	1A	155082213	Genic	TraesCS1A02G188700LC	+	155081625	155082682											1A	157122096	Genic	TraesCS1A03G0318200LC	+	157121508	157122565
wsnp_Ex_c2389_4477096	1A	155082351	Genic	TraesCS1A02G188700LC	+	155081625	155082682											1A	157122234	Genic	TraesCS1A03G0318200LC	+	157121508	157122565
Excalibur_c2389_90	1A	155082484	Genic	TraesCS1A02G188700LC	+	155081625	155082682											1A	157122367	Genic	TraesCS1A03G0318200LC	+	157121508	157122565
wsnp_Ex_c3963_7179699	1A	155082484	Genic	TraesCS1A02G188700LC	+	155081625	155082682											1A	157122367	Genic	TraesCS1A03G0318200LC	+	157121508	157122565
wsnp_Ex_c3963_7179957	1A	155082742																1A	157122625
GENE-0303_312	1A	155695168	Genic	TraesCS1A02G127900	+	155692288	155696863											1A	157734854	Genic	TraesCS1A03G0319000	+	157731974	157736542
BS00033760_51	1A	157831768	Genic	TraesCS1A02G128600	-	157829158	157834887											1A	159858431	Genic	TraesCS1A03G0321300	-	159855821	159861550
Excalibur_c16256_551	1A	159517161	Genic	TraesCS1A02G128900	+	159516849	159528490											1A	161536186	Genic	TraesCS1A03G0322200	+	161535874	161547515
RAC875_rep_c110776_179	1A	161671229	Genic	TraesCS1A02G129000	-	161671207	161671752											1A	163677989	Genic	TraesCS1A03G0322700	-	163677967	163678512
Ex_c12913_269	1A	163383524	Genic	TraesCS1A02G129100	-	163382073	163383979											1A	165388483	Genic	TraesCS1A03G0323800	-	165387032	165388938
BobWhite_c13654_447	1A	163393248	Genic	TraesCS1A02G129200	-	163392857	163397306											1A	165398207	Genic	TraesCS1A03G0324000	-	165397816	165402265
wsnp_Ex_rep_c66382_64577768	1A	165172799	Genic	TraesCS1A02G129400	-	165171992	165179858											1A	167168008	Genic	TraesCS1A03G0324600	-	167167863	167174927
GENE-0256_368	1A	165175647	Genic	TraesCS1A02G129400	-	165171992	165179858											1A	167170856	Genic	TraesCS1A03G0324600	-	167167863	167174927
RAC875_c2021_1417	1A	166322397	Genic	TraesCS1A02G129500	+	166315708	166322599											1A	168327481	Genic	TraesCS1A03G0325400	+	168320985	168327683
RAC875_c47291_175	1A	168740441																1A	170734944
Excalibur_c34268_81	1A	168742447																1A	170736950
IAAV5581	1A	169654058	Genic	TraesCS1A02G130800	+	169643889	169654254											1A	171636159	Genic	TraesCS1A03G0329700	+	171625990	171636355
Kukri_c44553_550	1A	171453910	Genic	TraesCS1A02G131000	-	171453438	171469888											1A	173437232	Genic	TraesCS1A03G0330800	-	173436760	173453209
RAC875_c15646_2033	1A	171454858	Genic	TraesCS1A02G131000	-	171453438	171469888											1A	173438180	Genic	TraesCS1A03G0330800	-	173436760	173453209
RAC875_c2313_887	1A	175173463	Genic	TraesCS1A02G131500	-	175173230	175178988											1A	177126251	Genic	TraesCS1A03G0332500	-	177126018	177131776
Kukri_c23382_1431	1A	176457991	Genic	TraesCS1A02G131600	+	176449533	176462644											1A	178405229	Genic	TraesCS1A03G0333400	+	178396771	178409583
wsnp_Ex_c41237_48104282	1A	176457991	Genic	TraesCS1A02G131600	+	176449533	176462644											1A	178405229	Genic	TraesCS1A03G0333400	+	178396771	178409583
Excalibur_rep_c105180_199	1A	176462564	Genic	TraesCS1A02G131600	+	176449533	176462644											1A	178409503	Genic	TraesCS1A03G0333400	+	178396771	178409583
RAC875_c7891_426	1A	177478002	Genic	TraesCS1A02G200400LC	+	177476680	177481625											1A	179420039	Genic	TraesCS1A03G0334300LC	+	179418717	179423662
wsnp_Ex_c26800_36025427	1A	177479920	Genic	TraesCS1A02G200400LC	+	177476680	177481625											1A	179421957	Genic	TraesCS1A03G0334300LC	+	179418717	179423662
wsnp_Ex_c26800_36025663	1A	177480156	Genic	TraesCS1A02G200400LC	+	177476680	177481625											1A	179422193	Genic	TraesCS1A03G0334300LC	+	179418717	179423662
wsnp_Ex_c8101_13712260	1A	177481594	Genic	TraesCS1A02G200400LC	+	177476680	177481625											1A	179423631	Genic	TraesCS1A03G0334300LC	+	179418717	179423662
wsnp_Ex_c25220_34487119	1A	177482585																1A	179424624
BS00076538_51	1A	180412546																1A	182536532
BobWhite_c20703_141	1A	180413284	Downstream_2k	TraesCS1A02G132500	-	180414769	180415224											1A	182537270	Downstream_2k	TraesCS1A03G0336500	-	182538755	182539210
Tdurum_contig10022_564	1A	180413660	Downstream_2k	TraesCS1A02G132500	-	180414769	180415224											1A	182537646	Downstream_2k	TraesCS1A03G0336500	-	182538755	182539210
Kukri_c24402_564	1A	181771926	Genic	TraesCS1A02G132600	+	181753577	181778463											1A	183896411	Genic	TraesCS1A03G0337200	+	183878062	183902949
IAAV5756	1A	182069450	Genic	TraesCS1A02G132800	-	182068831	182176388											1A	184191911	Genic	TraesCS1A03G0337800	-	184191292	184298695
Ku_c2898_1284	1A	182069450	Genic	TraesCS1A02G132800	-	182068831	182176388											1A	184191911	Genic	TraesCS1A03G0337800	-	184191292	184298695
Ku_c2898_1247	1A	182069487	Genic	TraesCS1A02G132800	-	182068831	182176388											1A	184191948	Genic	TraesCS1A03G0337800	-	184191292	184298695
Ku_c2898_783	1A	182069951	Genic	TraesCS1A02G132800	-	182068831	182176388											1A	184192412	Genic	TraesCS1A03G0337800	-	184191292	184298695
Ku_c2898_221	1A	182144426	Genic	TraesCS1A02G132800	-	182068831	182176388											1A	184266733	Genic	TraesCS1A03G0337800	-	184191292	184298695
Ex_c3799_2429	1A	182176248	Genic	TraesCS1A02G132800	-	182068831	182176388											1A	184298555	Genic	TraesCS1A03G0337800	-	184191292	184298695
wsnp_Ex_c13724_21535046	1A	185141594	Genic	TraesCS1A02G133100	-	185141232	185146180											1A	187234928	Genic	TraesCS1A03G0339400	-	187234566	187239514
JD_c66048_149	1A	185141936	Genic	TraesCS1A02G133100	-	185141232	185146180											1A	187235270	Genic	TraesCS1A03G0339400	-	187234566	187239514
wsnp_Ex_rep_c70593_69508988	1A	185144846	Genic	TraesCS1A02G133100	-	185141232	185146180											1A	187238180	Genic	TraesCS1A03G0339400	-	187234566	187239514
Excalibur_c18874_134	1A	185519317	Genic	TraesCS1A02G204300LC	+	185519235	185520470											1A	187611191	Genic	TraesCS1A03G0339600LC	+	187611109	187612344
BS00021661_51	1A	186993182	Genic	TraesCS1A02G133400	-	186988726	186996675											1A	189083137	Genic	TraesCS1A03G0341000	-	189078681	189086630
BS00110039_51	1A	186993358	Genic	TraesCS1A02G133400	-	186988726	186996675											1A	189083313	Genic	TraesCS1A03G0341000	-	189078681	189086630
BobWhite_rep_c66520_103	1A	189715531	Genic	TraesCS1A02G133700	+	189710004	189722289											1A	191790181	Genic	TraesCS1A03G0342100	+	191784654	191796943
wsnp_Ex_rep_c67763_66441222	1A	189716481	Genic	TraesCS1A02G133700	+	189710004	189722289											1A	191791131	Genic	TraesCS1A03G0342100	+	191784654	191796943
IACX19890	1A	189716770	Genic	TraesCS1A02G133700	+	189710004	189722289											1A	191791420	Genic	TraesCS1A03G0342100	+	191784654	191796943
Tdurum_contig15013_753	1A	199209368	Genic	TraesCS1A02G208700LC	-	199207839	199209670											1A	201355421	Genic	TraesCS1A03G0345000LC	-	201353892	201355723
wsnp_Ex_c17684_26426672	1A	201746460	Genic	TraesCS1A02G134300	-	201744535	201747147											1A	203881425	Genic	TraesCS1A03G0346700	-	203879501	203882112
wsnp_Ex_c17684_26426785	1A	201746573	Genic	TraesCS1A02G134300	-	201744535	201747147											1A	203881538	Genic	TraesCS1A03G0346700	-	203879501	203882112
BS00066117_51	1A	202098914	Genic	TraesCS1A02G134600	-	202071608	202101947											1A	204229443	Genic	TraesCS1A03G0347400	-	204202138	204232476
Kukri_c43274_188	1A	203323019	Genic	TraesCS1A02G210900LC	+	203322965	203324273											1A	205447345	Genic	TraesCS1A03G0347800LC	+	205447291	205448599
wsnp_Ex_c10595_17292077	1A	203323648	Genic	TraesCS1A02G210900LC	+	203322965	203324273											1A	205447974	Genic	TraesCS1A03G0347800LC	+	205447291	205448599
wsnp_Ex_c10595_17291999	1A	203324240	Genic	TraesCS1A02G210900LC	+	203322965	203324273											1A	205448565	Genic	TraesCS1A03G0347800LC	+	205447291	205448599
wsnp_Ex_c591_1177097	1A	203324412	Downstream_2k	TraesCS1A02G210900LC	+	203322965	203324273											1A	205448738	Downstream_2k	TraesCS1A03G0347800LC	+	205447291	205448599
RAC875_rep_c72774_131	1A	203324519	Downstream_2k	TraesCS1A02G210900LC	+	203322965	203324273											1A	205448845	Downstream_2k	TraesCS1A03G0347800LC	+	205447291	205448599
wsnp_Ex_c15852_24239968	1A	203807504	Genic	TraesCS1A02G211100LC	-	203805211	203822198											1A	205929967	Genic	TraesCS1A03G0348000LC	-	205927674	205944030
Kukri_c22856_385	1A	204829348																1A	206947906
wsnp_Ra_c26956_36503468	1A	208208379	Genic	TraesCS1A02G135300	-	208208304	208219356											1A	210309180	Genic	TraesCS1A03G0350800	-	210309104	210320156
RAC875_rep_c70319_1751	1A	208209408	Genic	TraesCS1A02G135300	-	208208304	208219356											1A	210310208	Genic	TraesCS1A03G0350800	-	210309104	210320156
wsnp_Ex_rep_c66875_65276404	1A	208209636	Genic	TraesCS1A02G135300	-	208208304	208219356											1A	210310436	Genic	TraesCS1A03G0350800	-	210309104	210320156
Ex_c45028_794	1A	208211643	Genic	TraesCS1A02G135300	-	208208304	208219356											1A	210312443	Genic	TraesCS1A03G0350800	-	210309104	210320156
Ex_c45028_806	1A	208211655	Genic	TraesCS1A02G135300	-	208208304	208219356											1A	210312455	Genic	TraesCS1A03G0350800	-	210309104	210320156
Kukri_rep_c81206_235	1A	208681974	Genic	TraesCS1A02G213400LC	+	208681815	208683248											1A	210776324	Genic	TraesCS1A03G0351000LC	+	210776165	210777598
Ra_c16532_425	1A	208682166	Genic	TraesCS1A02G213400LC	+	208681815	208683248											1A	210776516	Genic	TraesCS1A03G0351000LC	+	210776165	210777598
Excalibur_rep_c101549_460	1A	208682563	Genic	TraesCS1A02G213400LC	+	208681815	208683248											1A	210776913	Genic	TraesCS1A03G0351000LC	+	210776165	210777598
Ra_c16532_954	1A	208682774	Genic	TraesCS1A02G213400LC	+	208681815	208683248											1A	210777124	Genic	TraesCS1A03G0351000LC	+	210776165	210777598
Ex_c17168_1216	1A	208711235	Downstream_2k	TraesCS1A02G213610LC	+	208705980	208711090											1A	210805585	Downstream_2k	TraesCS1A03G0351300LC	+	210800330	210805440
Ex_c27351_850	1A	208713515	Downstream_2k	TraesCS1A02G213700LC	-	208714034	208716916											1A	210807865	Downstream_2k	TraesCS1A03G0351400LC	-	210808384	210811266
IAAV839	1A	208726926	Genic	TraesCS1A02G214100LC	-	208726723	208727613											1A	210821276	Genic	TraesCS1A03G0351900LC	-	210821073	210821963
wsnp_Ex_c13783_21613564	1A	208913404	Genic	TraesCS1A02G135600	+	208881364	208913608											1A	211007138	Genic	TraesCS1A03G0352100	+	210975646	211007342
wsnp_Ex_rep_c67065_65532802	1A	209353855	Downstream_2k	TraesCS1A02G135700	-	209353872	209363066											1A	211441681	Downstream_2k	TraesCS1A03G0352600	-	211441698	211450892
RAC875_c19509_174	1A	212022218	Genic	TraesCS1A02G136000	-	212021777	212025958											1A	214020622	Genic	TraesCS1A03G0353300	-	214020181	214024362
Excalibur_c44731_1000	1A	213905466	Genic	TraesCS1A02G136200	+	213902550	213933580											1A	215887248	Genic	TraesCS1A03G0355000	+	215884332	215914108
Ku_c20906_471	1A	216409238																1A	218387384
RAC875_c25442_231	1A	216415143	Genic	TraesCS1A02G136400	-	216414924	216456832											1A	218393289	Genic	TraesCS1A03G0357800	-	218393070	218434978
Kukri_rep_c104816_697	1A	216452579	Genic	TraesCS1A02G136400	-	216414924	216456832											1A	218430725	Genic	TraesCS1A03G0357800	-	218393070	218434978
wsnp_Ex_c3747_6824863	1A	217612407	Genic	TraesCS1A02G136500	-	217610380	217613638											1A	219582566	Genic	TraesCS1A03G0359000	-	219580539	219583797
BS00066135_51	1A	218215074	Genic	TraesCS1A02G136600	-	218214942	218219934											1A	220175466	Genic	TraesCS1A03G0359100	-	220175334	220180326
BS00065700_51	1A	219365252																1A	221318757
wsnp_Ex_c645_1273901	1A	219895001	Genic	TraesCS1A02G137000	-	219894326	219900551											1A	221845204	Genic	TraesCS1A03G0360600	-	221844529	221850754
Kukri_rep_c82294_159	1A	221707342	Genic	TraesCS1A02G137200	+	221695704	221708351	Genic	TraesCS1A02G222000LC	-	221707055	221707354						1A	223652991	Genic	TraesCS1A03G0361500	+	223641353	223654000	Genic	TraesCS1A03G0361600LC	-	223652704	223653003
Kukri_rep_c82294_182	1A	221707365	Genic	TraesCS1A02G137200	+	221695704	221708351											1A	223653014	Genic	TraesCS1A03G0361500	+	223641353	223654000
Kukri_c52490_100	1A	222358437	Genic	TraesCS1A02G137400	-	222347195	222369765											1A	224300935	Genic	TraesCS1A03G0362200	-	224289693	224312263
Excalibur_c77944_162	1A	222358612	Genic	TraesCS1A02G137400	-	222347195	222369765											1A	224301110	Genic	TraesCS1A03G0362200	-	224289693	224312263
Kukri_rep_c111709_265	1A	222374670																1A	224317168
Ra_c7062_430	1A	222917663	Genic	TraesCS1A02G223000LC	+	222916122	222919405											1A	224859463	Genic	TraesCS1A03G0362800LC	+	224857922	224861205
IAAV9022	1A	222918217	Genic	TraesCS1A02G223000LC	+	222916122	222919405											1A	224860017	Genic	TraesCS1A03G0362800LC	+	224857922	224861205
Ex_c3567_1048	1A	222918978	Genic	TraesCS1A02G223000LC	+	222916122	222919405											1A	224860778	Genic	TraesCS1A03G0362800LC	+	224857922	224861205
wsnp_Ex_c3567_6526582	1A	222919265	Genic	TraesCS1A02G223000LC	+	222916122	222919405											1A	224861065	Genic	TraesCS1A03G0362800LC	+	224857922	224861205
wsnp_Ra_rep_c105422_89367749	1A	223938186	Genic	TraesCS1A02G137700	-	223937889	223949190											1A	225874282	Genic	TraesCS1A03G0363800	-	225873985	225885286
Kukri_c20801_424	1A	223944279	Genic	TraesCS1A02G137700	-	223937889	223949190											1A	225880375	Genic	TraesCS1A03G0363800	-	225873985	225885286
BS00053717_51	1A	223990409	Upstream_2k	TraesCS1A02G223800LC	+	223991233	223991541											1A	225925813	Upstream_2k	TraesCS1A03G0363900LC	+	225926637	225926945
BS00053718_51	1A	223990496																1A	225925900
wsnp_CAP12_c2645_1267978	1A	224805944	Genic	TraesCS1A02G137800	+	224802356	224827275											1A	226737672	Genic	TraesCS1A03G0364800	+	226734082	226758759
wsnp_Ex_c21450_30588044	1A	224826871	Genic	TraesCS1A02G137800	+	224802356	224827275											1A	226758355	Genic	TraesCS1A03G0364800	+	226734082	226758759
Ex_c21450_396	1A	224826935	Genic	TraesCS1A02G137800	+	224802356	224827275											1A	226758419	Genic	TraesCS1A03G0364800	+	226734082	226758759
Tdurum_contig20340_79	1A	228087876																1A	229994408
wsnp_Ex_c6934_11953178	1A	228530238	Genic	TraesCS1A02G226800LC	+	228529911	228532212											1A	230435037	Genic	TraesCS1A03G0367200LC	+	230434710	230437011
wsnp_Ex_c9279_15416671	1A	228532118	Genic	TraesCS1A02G226800LC	+	228529911	228532212											1A	230436917	Genic	TraesCS1A03G0367200LC	+	230434710	230437011
RAC875_rep_c105400_1131	1A	232069524	Genic	TraesCS1A02G138400	+	232066557	232074920											1A	233963797	Genic	TraesCS1A03G0369600	+	233960830	233969193
wsnp_Ex_c19730_28728245	1A	232073788	Genic	TraesCS1A02G138400	+	232066557	232074920											1A	233968063	Genic	TraesCS1A03G0369600	+	233960830	233969193
wsnp_Ex_rep_c102155_87382570	1A	232086790	Genic	TraesCS1A02G138500	-	232086427	232105328											1A	233981063	Genic	TraesCS1A03G0369700	-	233980700	233999601
RAC875_c7305_75	1A	232606183	Genic	TraesCS1A02G138700	+	232606171	232618441											1A	234498544	Genic	TraesCS1A03G0370200	+	234498532	234510802
BS00067330_51	1A	233921831	Genic	TraesCS1A02G138800	+	233920831	233925580											1A	235801593	Genic	TraesCS1A03G0370700	+	235800593	235805342
wsnp_Ex_c15722_24074399	1A	233923384	Genic	TraesCS1A02G138800	+	233920831	233925580											1A	235803146	Genic	TraesCS1A03G0370700	+	235800593	235805342
Kukri_rep_c75458_277	1A	235653252	Genic	TraesCS1A02G139400	+	235652144	235689004											1A	237512105	Genic	TraesCS1A03G0371800	+	237510997	237547530
Ex_c24433_1086	1A	235675625	Genic	TraesCS1A02G139400	+	235652144	235689004											1A	237534153	Genic	TraesCS1A03G0371800	+	237510997	237547530
wsnp_Ex_c8374_14111734	1A	235688753	Genic	TraesCS1A02G139400	+	235652144	235689004											1A	237547279	Genic	TraesCS1A03G0371800	+	237510997	237547530
IACX7767	1A	236720470	Genic	TraesCS1A02G139500	+	236715736	236722781											1A	238580840	Genic	TraesCS1A03G0372800	+	238576106	238583151
wsnp_Ex_c2972_5477975	1A	236720470	Genic	TraesCS1A02G139500	+	236715736	236722781											1A	238580840	Genic	TraesCS1A03G0372800	+	238576106	238583151
IAAV5236	1A	236720979	Genic	TraesCS1A02G139500	+	236715736	236722781											1A	238581349	Genic	TraesCS1A03G0372800	+	238576106	238583151
wsnp_Ex_c11697_18821490	1A	236721213	Genic	TraesCS1A02G139500	+	236715736	236722781											1A	238581583	Genic	TraesCS1A03G0372800	+	238576106	238583151
BS00077815_51	1A	238653598	Genic	TraesCS1A02G233700LC	+	238652925	238653795											1A	240499236	Genic	TraesCS1A03G0376800LC	+	240498563	240499433
wsnp_Ex_c6826_11774795	1A	238680137	Genic	TraesCS1A02G140900	-	238677153	238690883											1A	240525775	Genic	TraesCS1A03G0377200	-	240522791	240536300
BobWhite_c44224_71	1A	238680789	Genic	TraesCS1A02G140900	-	238677153	238690883											1A	240526427	Genic	TraesCS1A03G0377200	-	240522791	240536300
wsnp_Ex_c6826_11775106	1A	238680789	Genic	TraesCS1A02G140900	-	238677153	238690883											1A	240526427	Genic	TraesCS1A03G0377200	-	240522791	240536300
wsnp_Ex_c2357_4417439	1A	239902082	Genic	TraesCS1A02G141400	+	239889251	239903200											1A	241740852	Genic	TraesCS1A03G0378500	+	241728171	241741970
BS00063063_51	1A	240318280	Genic	TraesCS1A02G234900LC	+	240318066	240322129											1A	242155371	Genic	TraesCS1A03G0378900LC	+	242155157	242159058
BS00063062_51	1A	240318327	Genic	TraesCS1A02G234900LC	+	240318066	240322129											1A	242155418	Genic	TraesCS1A03G0378900LC	+	242155157	242159058
wsnp_Ex_c6278_10941843	1A	242012656	Genic	TraesCS1A02G142200	+	241993075	242013226											1A	243842639	Genic	TraesCS1A03G0381000	+	243823058	243843209
BS00057649_51	1A	243618670	Genic	TraesCS1A02G237100LC	-	243617771	243618898											1A	245437939	Genic	TraesCS1A03G0382000LC	-	245437040	245438167
BS00057650_51	1A	243618676	Genic	TraesCS1A02G237100LC	-	243617771	243618898											1A	245437945	Genic	TraesCS1A03G0382000LC	-	245437040	245438167
RAC875_c42104_639	1A	244501267	Genic	TraesCS1A02G142700	-	244500835	244503810											1A	246313789	Genic	TraesCS1A03G0383400	-	246313357	246316332
Excalibur_c34057_417	1A	244502671	Genic	TraesCS1A02G142700	-	244500835	244503810											1A	246315195	Genic	TraesCS1A03G0383400	-	246313357	246316332
Kukri_rep_c102143_405	1A	244548808																1A	246360403
Kukri_rep_c102143_343	1A	244548870																1A	246360465
wsnp_Ex_c8666_14522816	1A	245116895	Genic	TraesCS1A02G142900	+	245115339	245118643											1A	246926107	Genic	TraesCS1A03G0384100	+	246924551	246927855
Ra_c17726_169	1A	245520464	Genic	TraesCS1A02G143000	+	245518573	245527595											1A	247327448	Genic	TraesCS1A03G0384700	+	247325557	247334579
Ra_c17726_304	1A	245520599	Genic	TraesCS1A02G143000	+	245518573	245527595											1A	247327583	Genic	TraesCS1A03G0384700	+	247325557	247334579
wsnp_Ex_c3365_6183009	1A	245524081	Genic	TraesCS1A02G143000	+	245518573	245527595											1A	247331065	Genic	TraesCS1A03G0384700	+	247325557	247334579
RAC875_c14280_769	1A	246129744	Genic	TraesCS1A02G143200	-	246127690	246130525											1A	247934454	Genic	TraesCS1A03G0385100	-	247932400	247935235
IAAV742	1A	246130045	Genic	TraesCS1A02G143200	-	246127690	246130525											1A	247934755	Genic	TraesCS1A03G0385100	-	247932400	247935235
Excalibur_c10608_993	1A	247314499	Genic	TraesCS1A02G143400	-	247311662	247347178											1A	249113688	Genic	TraesCS1A03G0385800	-	249110851	249146338
RAC875_c14290_632	1A	248426447	Genic	TraesCS1A02G143500	+	248422288	248426924											1A	250219619	Genic	TraesCS1A03G0386600	+	250215474	250220096
wsnp_Ex_c18196_27006489	1A	249053380	Genic	TraesCS1A02G144000	+	249042636	249057221											1A	250841299	Genic	TraesCS1A03G0387200	+	250830555	250845140
RAC875_c7568_768	1A	250194316	Genic	TraesCS1A02G243110LC	+	250192507	250198386											1A	252088768	Genic	TraesCS1A03G0389900LC	+	252086959	252092838
Excalibur_c16976_627	1A	251016529	Genic	TraesCS1A02G144800	+	251009017	251018858											1A	252914623	Genic	TraesCS1A03G0390800	+	252907111	252916952
Tdurum_contig25426_334	1A	251018699	Genic	TraesCS1A02G144800	+	251009017	251018858											1A	252916793	Genic	TraesCS1A03G0390800	+	252907111	252916952
Kukri_c50414_251	1A	251585557	Genic	TraesCS1A02G244100LC	-	251585194	251587117											1A	253480581	Genic	TraesCS1A03G0392100LC	-	253480218	253482141
wsnp_Ex_c759_1493846	1A	251585557	Genic	TraesCS1A02G244100LC	-	251585194	251587117											1A	253480581	Genic	TraesCS1A03G0392100LC	-	253480218	253482141
Excalibur_c57610_331	1A	251586664	Genic	TraesCS1A02G244100LC	-	251585194	251587117											1A	253481688	Genic	TraesCS1A03G0392100LC	-	253480218	253482141
BobWhite_c40914_538	1A	251587605																1A	253482629
Ex_c759_3362	1A	251588578																1A	253483602
wsnp_Ra_c6474_11298812	1A	251589343																1A	253484367
wsnp_Ra_c6474_11298858	1A	251589389																1A	253484413
Ex_c759_2378	1A	251589859	Genic	TraesCS1A02G244300LC	-	251589597	251590646											1A	253484883	Genic	TraesCS1A03G0392300LC	-	253484621	253485670
IACX11112	1A	251590248	Genic	TraesCS1A02G244300LC	-	251589597	251590646											1A	253485272	Genic	TraesCS1A03G0392300LC	-	253484621	253485670
Ex_c14515_220	1A	251590764																1A	253485788
Ex_c14515_218	1A	251590766																1A	253485790
RAC875_c3868_152	1A	251591161	Genic	TraesCS1A02G244400LC	-	251590847	251592163											1A	253486185	Genic	TraesCS1A03G0392400LC	-	253485871	253487187
Ra_c11042_1519	1A	251591346	Genic	TraesCS1A02G244400LC	-	251590847	251592163											1A	253486370	Genic	TraesCS1A03G0392400LC	-	253485871	253487187
Ra_c11042_1500	1A	251591365	Genic	TraesCS1A02G244400LC	-	251590847	251592163											1A	253486389	Genic	TraesCS1A03G0392400LC	-	253485871	253487187
Excalibur_c759_163	1A	251592072	Genic	TraesCS1A02G244400LC	-	251590847	251592163											1A	253487096	Genic	TraesCS1A03G0392400LC	-	253485871	253487187
RAC875_rep_c109905_101	1A	252323099	Genic	TraesCS1A02G146000	-	252322646	252325156											1A	254214562	Genic	TraesCS1A03G0393400	-	254214109	254216619
Excalibur_c7692_139	1A	252324284	Genic	TraesCS1A02G146000	-	252322646	252325156											1A	254215747	Genic	TraesCS1A03G0393400	-	254214109	254216619
Excalibur_c62832_446	1A	252624024	Genic	TraesCS1A02G146400	-	252622734	252628173											1A	254514025	Genic	TraesCS1A03G0393900	-	254512735	254518174
Kukri_c46608_277	1A	252624591	Genic	TraesCS1A02G146400	-	252622734	252628173											1A	254514592	Genic	TraesCS1A03G0393900	-	254512735	254518174
BobWhite_c17969_100	1A	253721739	Genic	TraesCS1A02G147000	+	253720397	253722229											1A	255610197	Genic	TraesCS1A03G0396400	+	255608855	255610687
Tdurum_contig101047_119	1A	253901841																1A	255790019
Tdurum_contig28948_119	1A	254382973	Genic	TraesCS1A02G147400	+	254375410	254383101											1A	256268073	Genic	TraesCS1A03G0397200	+	256260768	256268201
Tdurum_contig28948_64	1A	254383028	Genic	TraesCS1A02G147400	+	254375410	254383101											1A	256268128	Genic	TraesCS1A03G0397200	+	256260768	256268201
wsnp_Ex_c3142_5808330	1A	254385535	Genic	TraesCS1A02G147500	-	254383244	254386910											1A	256270635	Genic	TraesCS1A03G0397700	-	256268344	256272010
wsnp_Ex_c3142_5808220	1A	254386061	Genic	TraesCS1A02G147500	-	254383244	254386910											1A	256271161	Genic	TraesCS1A03G0397700	-	256268344	256272010
GENE-0394_679	1A	254994891	Genic	TraesCS1A02G147600	+	254993096	254995496											1A	256879037	Genic	TraesCS1A03G0397900	+	256877242	256879642
GENE-0394_127	1A	254994914	Genic	TraesCS1A02G147600	+	254993096	254995496											1A	256879061	Genic	TraesCS1A03G0397900	+	256877242	256879642
GENE-0264_60	1A	255483827	Genic	TraesCS1A02G148000	+	255478889	255488313											1A	257366326	Genic	TraesCS1A03G0398900	+	257361388	257370812
GENE-0264_108	1A	255483863	Genic	TraesCS1A02G148000	+	255478889	255488313											1A	257366362	Genic	TraesCS1A03G0398900	+	257361388	257370812
Jagger_c10668_218	1A	255898366	Genic	TraesCS1A02G148400	-	255898222	255900059											1A	257776366	Genic	TraesCS1A03G0400700	-	257776222	257778059
wsnp_BE518393A_Td_2_3	1A	255898890	Genic	TraesCS1A02G148400	-	255898222	255900059											1A	257776890	Genic	TraesCS1A03G0400700	-	257776222	257778059
BS00077504_51	1A	256697068	Upstream_2k	TraesCS1A02G250100LC	+	256697676	256698146											1A	258571028	Upstream_2k	TraesCS1A03G0401600LC	+	258571636	258572106
tplb0049k18_1067	1A	256826733	Genic	TraesCS1A02G149300	+	256823681	256827995											1A	258699788	Genic	TraesCS1A03G0402200	+	258696737	258701050
tplb0049k18_224	1A	256827666	Genic	TraesCS1A02G149300	+	256823681	256827995											1A	258700721	Genic	TraesCS1A03G0402200	+	258696737	258701050
IAAV3846	1A	257558157	Genic	TraesCS1A02G149800	+	257551797	257558525											1A	259449211	Genic	TraesCS1A03G0403100	+	259442852	259449580
GENE-0037_625	1A	258180418	Genic	TraesCS1A02G150500	-	258180021	258181423											1A	260069397	Genic	TraesCS1A03G0404500	-	260069000	260070402
Kukri_rep_c107212_523	1A	258858260	Genic	TraesCS1A02G150800	-	258857615	258862764											1A	260745328	Genic	TraesCS1A03G0405100	-	260744683	260749832
Ra_c4139_510	1A	258873309	Genic	TraesCS1A02G150900	-	258870778	258881439											1A	260760377	Genic	TraesCS1A03G0405200	-	260757846	260768507
Excalibur_c10453_646	1A	259477650																1A	261359577
Tdurum_contig10779_632	1A	260835354	Genic	TraesCS1A02G151500	+	260834119	260835657											1A	262714484	Genic	TraesCS1A03G0407200	+	262713249	262714787
Tdurum_contig100984_170	1A	261247223	Genic	TraesCS1A02G152100	+	261247064	261250437											1A	263132998	Genic	TraesCS1A03G0407800	+	263132839	263136212
Tdurum_contig100984_162	1A	261247231	Genic	TraesCS1A02G152100	+	261247064	261250437											1A	263133006	Genic	TraesCS1A03G0407800	+	263132839	263136212
RAC875_c14994_490	1A	261816851	Genic	TraesCS1A02G152200	-	261815434	261826427											1A	263700035	Genic	TraesCS1A03G0408100	-	263698618	263709611
RAC875_c14994_1040	1A	261817681	Genic	TraesCS1A02G152200	-	261815434	261826427											1A	263700865	Genic	TraesCS1A03G0408100	-	263698618	263709611
RAC875_rep_c73465_334	1A	261818269	Genic	TraesCS1A02G152200	-	261815434	261826427											1A	263701453	Genic	TraesCS1A03G0408100	-	263698618	263709611
Kukri_c13156_129	1A	262841115	Genic	TraesCS1A02G152500	+	262819173	262841620											1A	264720063	Genic	TraesCS1A03G0409400	+	264698121	264720568
Ku_c68642_603	1A	262841306	Genic	TraesCS1A02G152500	+	262819173	262841620											1A	264720254	Genic	TraesCS1A03G0409400	+	264698121	264720568
BS00022207_51	1A	264213803	Genic	TraesCS1A02G152800	-	264213641	264217834											1A	266090835	Genic	TraesCS1A03G0410200	-	266090673	266094866
IACX9019	1A	264982935	Genic	TraesCS1A02G255100LC	-	264982793	264986741											1A	266855460	Genic	TraesCS1A03G0410500LC	-	266855318	266859266
BS00084428_51	1A	264983115	Genic	TraesCS1A02G255100LC	-	264982793	264986741											1A	266855640	Genic	TraesCS1A03G0410500LC	-	266855318	266859266
BobWhite_c13867_217	1A	264983336	Genic	TraesCS1A02G255100LC	-	264982793	264986741											1A	266855861	Genic	TraesCS1A03G0410500LC	-	266855318	266859266
BS00025518_51	1A	264986341	Genic	TraesCS1A02G255100LC	-	264982793	264986741											1A	266858866	Genic	TraesCS1A03G0410500LC	-	266855318	266859266
RAC875_c21131_3615	1A	265022136	Genic	TraesCS1A02G152900	+	265020365	265029656											1A	266894415	Genic	TraesCS1A03G0410700	+	266892644	266901935
BS00068164_51	1A	267795457	Genic	TraesCS1A02G153900	+	267794536	267804564											1A	269650521	Genic	TraesCS1A03G0413200	+	269649600	269659625
Excalibur_c10872_176	1A	267798161	Genic	TraesCS1A02G153900	+	267794536	267804564											1A	269653225	Genic	TraesCS1A03G0413200	+	269649600	269659625
BS00068036_51	1A	268932276	Genic	TraesCS1A02G154400	+	268932112	268937108											1A	270783964	Genic	TraesCS1A03G0413900	+	270783800	270788796
Kukri_rep_c69775_747	1A	268937032	Genic	TraesCS1A02G154400	+	268932112	268937108											1A	270788720	Genic	TraesCS1A03G0413900	+	270783800	270788796
Ku_c5608_1625	1A	269580340	Genic	TraesCS1A02G154600	-	269579982	269582738											1A	271424274	Genic	TraesCS1A03G0414700	-	271423916	271426672
Tdurum_contig42289_1857	1A	270004110	Genic	TraesCS1A02G154700	+	269993958	270008325											1A	271844336	Genic	TraesCS1A03G0414800	+	271834466	271848551
Kukri_c8473_1915	1A	270005743	Genic	TraesCS1A02G154700	+	269993958	270008325											1A	271845969	Genic	TraesCS1A03G0414800	+	271834466	271848551
Excalibur_c20660_753	1A	272205132	Genic	TraesCS1A02G258500LC	-	272204863	272205207											1A	274018776	Genic	TraesCS1A03G0416100LC	-	274018507	274018851
IACX9106	1A	272208172	Genic	TraesCS1A02G258510LC	-	272205326	272208972											1A	274021816	Genic	TraesCS1A03G0416200LC	-	274018970	274022616
BS00021730_51	1A	272313241																1A	274126179
Kukri_c75852_543	1A	272607809	Genic	TraesCS1A02G258800LC	+	272604026	272609300											1A	274419601	Genic	TraesCS1A03G0416500LC	+	274415818	274421092
tplb0061k05_719	1A	272612967	Genic	TraesCS1A02G155200	+	272611172	272613645											1A	274424560	Genic	TraesCS1A03G0416600	+	274422765	274425238
Excalibur_c9662_70	1A	272613609	Genic	TraesCS1A02G155200	+	272611172	272613645											1A	274425202	Genic	TraesCS1A03G0416600	+	274422765	274425238
BS00048887_51	1A	274785621	Genic	TraesCS1A02G259300LC	+	274785565	274836565											1A	276590038	Genic	TraesCS1A03G0417500LC	+	276589982	276640743
BS00062969_51	1A	276322736	Upstream_2k	TraesCS1A02G155900	+	276323725	276325756											1A	278116405	Upstream_2k	TraesCS1A03G0418900	+	278117394	278119470
Kukri_c10313_154	1A	276571797	Genic	TraesCS1A02G156000	+	276569288	276572247											1A	278364380	Genic	TraesCS1A03G0419000	+	278361871	278364830
RAC875_c55843_449	1A	276861926	Downstream_2k	TraesCS1A02G156200	-	276862985	276864470											1A	278654409	Downstream_2k	TraesCS1A03G0419400	-	278655468	278656953
D_GB5Y7FA02F14MQ_404	1A	277645616																1A	279434487
BS00078977_51	1A	278143477	Genic	TraesCS1A02G156600	+	278141903	278145724											1A	279930494	Genic	TraesCS1A03G0420500	+	279928920	279932741
Kukri_c17765_664	1A	278145354	Genic	TraesCS1A02G156600	+	278141903	278145724											1A	279932371	Genic	TraesCS1A03G0420500	+	279928920	279932741
IAAV5391	1A	278145448	Genic	TraesCS1A02G156600	+	278141903	278145724											1A	279932465	Genic	TraesCS1A03G0420500	+	279928920	279932741
Excalibur_c5052_151	1A	279824981	Genic	TraesCS1A02G157600	+	279824794	279831261											1A	281610935	Genic	TraesCS1A03G0425600	+	281610748	281616867
RAC875_c11749_97	1A	279825442	Genic	TraesCS1A02G157600	+	279824794	279831261											1A	281611396	Genic	TraesCS1A03G0425600	+	281610748	281616867
RAC875_c2972_225	1A	279825827	Genic	TraesCS1A02G157600	+	279824794	279831261											1A	281611781	Genic	TraesCS1A03G0425600	+	281610748	281616867
RAC875_c63421_83	1A	279826289	Genic	TraesCS1A02G157600	+	279824794	279831261											1A	281612243	Genic	TraesCS1A03G0425600	+	281610748	281616867
BS00022216_51	1A	279832097	Downstream_2k	TraesCS1A02G157600	+	279824794	279831261											1A	281617703	Downstream_2k	TraesCS1A03G0425600	+	281610748	281616867
RAC875_c18282_1390	1A	279838513	Upstream_2k	TraesCS1A02G265400LC	+	279838822	279839926											1A	281624211	Upstream_2k	TraesCS1A03G0425700LC	+	281624520	281625624
Ex_c34070_464	1A	279838615	Upstream_2k	TraesCS1A02G265400LC	+	279838822	279839926											1A	281624313	Upstream_2k	TraesCS1A03G0425700LC	+	281624520	281625624
Tdurum_contig19102_84	1A	279839057	Genic	TraesCS1A02G265400LC	+	279838822	279839926											1A	281624755	Genic	TraesCS1A03G0425700LC	+	281624520	281625624
Tdurum_contig14650_689	1A	279840904	Downstream_2k	TraesCS1A02G265400LC	+	279838822	279839926											1A	281626602	Downstream_2k	TraesCS1A03G0425700LC	+	281624520	281625624
RAC875_c25708_503	1A	279841078	Downstream_2k	TraesCS1A02G265400LC	+	279838822	279839926											1A	281626776	Downstream_2k	TraesCS1A03G0425700LC	+	281624520	281625624
RAC875_c62715_185	1A	279904268	Genic	TraesCS1A02G157700	-	279903221	279908684											1A	281689967	Genic	TraesCS1A03G0425900	-	281688920	281694383
BS00022217_51	1A	281094978																1A	282874022
BS00086680_51	1A	281657026	Genic	TraesCS1A02G158300	-	281656689	281659441											1A	283434503	Genic	TraesCS1A03G0427800	-	283434166	283436918
Tdurum_contig11660_159	1A	281889052	Genic	TraesCS1A02G158400	-	281887394	281895008											1A	283666042	Genic	TraesCS1A03G0427900	-	283664384	283671998
Tdurum_contig11660_200	1A	281889093	Genic	TraesCS1A02G158400	-	281887394	281895008											1A	283666083	Genic	TraesCS1A03G0427900	-	283664384	283671998
Tdurum_contig11660_253	1A	281889146	Genic	TraesCS1A02G158400	-	281887394	281895008											1A	283666136	Genic	TraesCS1A03G0427900	-	283664384	283671998
Tdurum_contig11660_328	1A	281889221	Genic	TraesCS1A02G158400	-	281887394	281895008											1A	283666211	Genic	TraesCS1A03G0427900	-	283664384	283671998
Tdurum_contig12971_285	1A	282545529	Genic	TraesCS1A02G158500	+	282545207	282551529											1A	284328969	Genic	TraesCS1A03G0428100	+	284328647	284334686
RAC875_c7341_144	1A	282546814	Genic	TraesCS1A02G158500	+	282545207	282551529											1A	284330254	Genic	TraesCS1A03G0428100	+	284328647	284334686
Kukri_c98935_301	1A	282551164	Genic	TraesCS1A02G158500	+	282545207	282551529											1A	284334321	Genic	TraesCS1A03G0428100	+	284328647	284334686
JD_c21027_212	1A	282553403	Genic	TraesCS1A02G158600	+	282552837	282554807											1A	284336560	Genic	TraesCS1A03G0428200	+	284335994	284337964
Tdurum_contig28273_336	1A	282554024	Genic	TraesCS1A02G158600	+	282552837	282554807											1A	284337181	Genic	TraesCS1A03G0428200	+	284335994	284337964
CAP7_rep_c12879_187	1A	282554470	Genic	TraesCS1A02G158600	+	282552837	282554807											1A	284337626	Genic	TraesCS1A03G0428200	+	284335994	284337964
RFL_Contig2784_641	1A	284912518	Genic	TraesCS1A02G159300	-	284912309	284913734											1A	286688371	Genic	TraesCS1A03G0429500	-	286688162	286689587
GENE-2174_219	1A	284913566	Genic	TraesCS1A02G159300	-	284912309	284913734											1A	286689419	Genic	TraesCS1A03G0429500	-	286688162	286689587
Tdurum_contig34093_101	1A	285418958																1A	287194027
Kukri_c7945_206	1A	286006684	Genic	TraesCS1A02G159600	+	286006369	286010711											1A	287809244	Genic	TraesCS1A03G0429800	+	287808929	287813271
Kukri_c7945_455	1A	286006933	Genic	TraesCS1A02G159600	+	286006369	286010711											1A	287809493	Genic	TraesCS1A03G0429800	+	287808929	287813271
BS00069117_51	1A	287305110	Genic	TraesCS1A02G269500LC	-	287299800	287309962											1A	289101276	Genic	TraesCS1A03G0432100LC	-	289095966	289106128
BobWhite_c28001_244	1A	287691827	Genic	TraesCS1A02G160500	-	287691564	287702194											1A	289485077	Genic	TraesCS1A03G0432900	-	289484814	289495444
GENE-0545_313	1A	287697385	Genic	TraesCS1A02G160500	-	287691564	287702194											1A	289490635	Genic	TraesCS1A03G0432900	-	289484814	289495444
BS00011683_51	1A	288511167	Genic	TraesCS1A02G160600	-	288510416	288520871											1A	290305477	Genic	TraesCS1A03G0433600	-	290304726	290314822
Kukri_c2683_307	1A	288511248	Genic	TraesCS1A02G160600	-	288510416	288520871											1A	290305558	Genic	TraesCS1A03G0433600	-	290304726	290314822
BS00065930_51	1A	289328473	Genic	TraesCS1A02G271300LC	+	289327011	289329413											1A	291121246	Genic	TraesCS1A03G0434700LC	+	291119784	291122186
Excalibur_c88113_139	1A	290122421	Upstream_2k	TraesCS1A02G161200	+	290123278	290127360											1A	291911856	Upstream_2k	TraesCS1A03G0435600	+	291912713	291916795
Tdurum_contig53332_743	1A	290125941	Genic	TraesCS1A02G161200	+	290123278	290127360											1A	291915376	Genic	TraesCS1A03G0435600	+	291912713	291916795
Excalibur_c17660_1101	1A	291245907	Genic	TraesCS1A02G162200	+	291242009	291246278											1A	293029290	Genic	TraesCS1A03G0438200	+	293025389	293029661
Kukri_c6106_470	1A	291255227	Genic	TraesCS1A02G162300	+	291248717	291256425											1A	293038445	Genic	TraesCS1A03G0438300	+	293031935	293039643
RAC875_c47408_267	1A	291561355	Genic	TraesCS1A02G162400	-	291561115	291565971											1A	293344545	Genic	TraesCS1A03G0438500	-	293344305	293349161
BobWhite_c31155_350	1A	292078341	Genic	TraesCS1A02G162800	-	292077984	292090267											1A	293856392	Genic	TraesCS1A03G0439700	-	293856035	293868318
RAC875_rep_c85118_294	1A	292078845	Genic	TraesCS1A02G162800	-	292077984	292090267											1A	293856896	Genic	TraesCS1A03G0439700	-	293856035	293868318
Kukri_c2577_777	1A	292084391	Genic	TraesCS1A02G162800	-	292077984	292090267											1A	293862442	Genic	TraesCS1A03G0439700	-	293856035	293868318
Tdurum_contig33980_153	1A	292501894																1A	294278418
Excalibur_c65280_322	1A	293319410	Genic	TraesCS1A02G276200LC	-	293318155	293322216											1A	295089588	Genic	TraesCS1A03G0442200LC	-	295088333	295092394
BS00068297_51	1A	293728936	Genic	TraesCS1A02G163500	+	293728801	293730405											1A	295498132	Genic	TraesCS1A03G0442700	+	295497997	295499601
Tdurum_contig10519_221	1A	294857110	Downstream_2k	TraesCS1A02G277800LC	-	294857114	294861095											1A	296621154	Downstream_2k	TraesCS1A03G0444200LC	-	296621158	296625139
Kukri_c4318_101	1A	294858466	Genic	TraesCS1A02G277800LC	-	294857114	294861095											1A	296622510	Genic	TraesCS1A03G0444200LC	-	296621158	296625139
RAC875_c39165_148	1A	294860748	Genic	TraesCS1A02G277800LC	-	294857114	294861095											1A	296624792	Genic	TraesCS1A03G0444200LC	-	296621158	296625139
RAC875_c61590_448	1A	294860748	Genic	TraesCS1A02G277800LC	-	294857114	294861095											1A	296624792	Genic	TraesCS1A03G0444200LC	-	296621158	296625139
BS00008865_51	1A	295228499	Genic	TraesCS1A02G163900	-	295227960	295232820											1A	296987771	Genic	TraesCS1A03G0444900	-	296987232	296992092
Kukri_c56996_147	1A	295574361	Genic	TraesCS1A02G278600LC	-	295571817	295576392											1A	297331356	Genic	TraesCS1A03G0445400LC	-	297328812	297333387
RAC875_s118740_182	1A	295585134	Genic	TraesCS1A02G164200	-	295584873	295590785											1A	297342033	Genic	TraesCS1A03G0445600	-	297341772	297347684
Kukri_rep_c99813_69	1A	295585316	Genic	TraesCS1A02G164200	-	295584873	295590785											1A	297342215	Genic	TraesCS1A03G0445600	-	297341772	297347684
Kukri_rep_c108194_232	1A	295586619	Genic	TraesCS1A02G164200	-	295584873	295590785											1A	297343518	Genic	TraesCS1A03G0445600	-	297341772	297347684
Ra_c23584_1128	1A	296209013	Genic	TraesCS1A02G164300	+	296204792	296210638											1A	297962739	Genic	TraesCS1A03G0445700	+	297958518	297964364
Excalibur_c31920_105	1A	297378077	Genic	TraesCS1A02G164600	+	297376881	297381017											1A	299127653	Genic	TraesCS1A03G0447000	+	299126457	299130593
CAP8_c806_297	1A	297380842	Genic	TraesCS1A02G164600	+	297376881	297381017											1A	299130418	Genic	TraesCS1A03G0447000	+	299126457	299130593
CAP12_c1540_251	1A	297380852	Genic	TraesCS1A02G164600	+	297376881	297381017											1A	299130428	Genic	TraesCS1A03G0447000	+	299126457	299130593
GENE-0227_217	1A	297697348	Genic	TraesCS1A02G164700	-	297696462	297700859											1A	299446290	Genic	TraesCS1A03G0447200	-	299445404	299449801
BobWhite_c2506_332	1A	297745370	Genic	TraesCS1A02G164800	-	297744935	297751007											1A	299494312	Genic	TraesCS1A03G0447700	-	299493877	299499949
BobWhite_c8713_420	1A	297746461	Genic	TraesCS1A02G164800	-	297744935	297751007											1A	299495403	Genic	TraesCS1A03G0447700	-	299493877	299499949
Excalibur_c20133_87	1A	298037397	Genic	TraesCS1A02G165300	+	298034053	298037445											1A	299785431	Genic	TraesCS1A03G0448400	+	299782087	299785479
Ku_c723_149	1A	298108656	Genic	TraesCS1A02G165500	+	298108442	298116154											1A	299855850	Genic	TraesCS1A03G0448800	+	299855636	299863348
Excalibur_rep_c88290_94	1A	298108877	Genic	TraesCS1A02G165500	+	298108442	298116154											1A	299856071	Genic	TraesCS1A03G0448800	+	299855636	299863348
RAC875_c53748_52	1A	298109473	Genic	TraesCS1A02G165500	+	298108442	298116154	Genic	TraesCS1A02G280700LC	+	298109128	298109502						1A	299856667	Genic	TraesCS1A03G0448800	+	299855636	299863348	Genic	TraesCS1A03G0448900LC	+	299856322	299856696
BS00022201_51	1A	298116028	Genic	TraesCS1A02G165500	+	298108442	298116154											1A	299863222	Genic	TraesCS1A03G0448800	+	299855636	299863348
BS00102492_51	1A	298116057	Genic	TraesCS1A02G165500	+	298108442	298116154											1A	299863251	Genic	TraesCS1A03G0448800	+	299855636	299863348
Kukri_c362_91	1A	298116701	Genic	TraesCS1A02G280800LC	+	298116173	298117782											1A	299863895	Genic	TraesCS1A03G0449000LC	+	299863367	299864976
Kukri_c362_151	1A	298116904	Genic	TraesCS1A02G280800LC	+	298116173	298117782											1A	299864098	Genic	TraesCS1A03G0449000LC	+	299863367	299864976
BS00011835_51	1A	298117391	Genic	TraesCS1A02G280800LC	+	298116173	298117782											1A	299864585	Genic	TraesCS1A03G0449000LC	+	299863367	299864976
BS00063885_51	1A	298561709	Genic	TraesCS1A02G165700	+	298557743	298566718											1A	300303850	Genic	TraesCS1A03G0449900	+	300299884	300308858
Tdurum_contig13074_113	1A	298566083	Genic	TraesCS1A02G165700	+	298557743	298566718											1A	300308223	Genic	TraesCS1A03G0449900	+	300299884	300308858
Kukri_s115538_215	1A	298566492	Genic	TraesCS1A02G165700	+	298557743	298566718											1A	300308632	Genic	TraesCS1A03G0449900	+	300299884	300308858
wsnp_CAP11_c1029_611774	1A	298635766	Genic	TraesCS1A02G166100	-	298635520	298636647											1A	300377898	Genic	TraesCS1A03G0450700	-	300377652	300378779
BS00037255_51	1A	298646400	Genic	TraesCS1A02G166200	-	298646085	298646780											1A	300388532	Genic	TraesCS1A03G0450800	-	300388217	300388912
Tdurum_contig31700_330	1A	299271331																1A	301012559
Ra_c39369_468	1A	299652481	Genic	TraesCS1A02G166900	+	299624485	299657841											1A	301391854	Genic	TraesCS1A03G0451800	+	301364311	301397214
Excalibur_rep_c106001_513	1A	299657716	Genic	TraesCS1A02G166900	+	299624485	299657841											1A	301397089	Genic	TraesCS1A03G0451800	+	301364311	301397214
Tdurum_contig28756_222	1A	300102501	Genic	TraesCS1A02G167200	+	300100764	300102768											1A	301837995	Genic	TraesCS1A03G0452600	+	301836258	301838262
BobWhite_rep_c66952_53	1A	300857053	Genic	TraesCS1A02G168100	-	300856554	300860113											1A	302589756	Genic	TraesCS1A03G0454100	-	302589257	302592816
Kukri_c88958_205	1A	300931554	Genic	TraesCS1A02G283400LC	+	300928324	300931736											1A	302662159	Genic	TraesCS1A03G0454300LC	+	302658929	302662341
IACX500	1A	301130580	Genic	TraesCS1A02G168400	+	301128322	301134198											1A	302858893	Genic	TraesCS1A03G0454700	+	302856635	302862511
BobWhite_c47713_140	1A	301197380	Genic	TraesCS1A02G168600	-	301196754	301200037											1A	302923372	Genic	TraesCS1A03G0455000	-	302922746	302926029
BS00022156_51	1A	301197484	Genic	TraesCS1A02G168600	-	301196754	301200037											1A	302923476	Genic	TraesCS1A03G0455000	-	302922746	302926029
TA001042-0912	1A	301197484	Genic	TraesCS1A02G168600	-	301196754	301200037											1A	302923476	Genic	TraesCS1A03G0455000	-	302922746	302926029
Tdurum_contig43360_1592	1A	301197487	Genic	TraesCS1A02G168600	-	301196754	301200037											1A	302923479	Genic	TraesCS1A03G0455000	-	302922746	302926029
Tdurum_contig43360_1381	1A	301197698	Genic	TraesCS1A02G168600	-	301196754	301200037											1A	302923690	Genic	TraesCS1A03G0455000	-	302922746	302926029
RFL_Contig4863_550	1A	301630996	Genic	TraesCS1A02G168700	-	301628584	301631797											1A	303354960	Genic	TraesCS1A03G0455100	-	303352548	303355761
IAAV4916	1A	301776516	Genic	TraesCS1A02G168900	-	301776169	301779892											1A	303498981	Genic	TraesCS1A03G0455700	-	303498634	303502357
IAAV2546	1A	301776822	Genic	TraesCS1A02G168900	-	301776169	301779892											1A	303499287	Genic	TraesCS1A03G0455700	-	303498634	303502357
BS00031200_51	1A	301782334	Genic	TraesCS1A02G169000	-	301781001	301784189											1A	303504799	Genic	TraesCS1A03G0455800	-	303503466	303506654
Ra_c2322_174	1A	301857714	Genic	TraesCS1A02G169100	-	301857603	301864368											1A	303579766	Genic	TraesCS1A03G0455900	-	303579655	303586420
RAC875_c2322_420	1A	301857960	Genic	TraesCS1A02G169100	-	301857603	301864368											1A	303580012	Genic	TraesCS1A03G0455900	-	303579655	303586420
Ra_c2322_732	1A	301863674	Genic	TraesCS1A02G169100	-	301857603	301864368											1A	303585726	Genic	TraesCS1A03G0455900	-	303579655	303586420
Ra_c2322_1067	1A	301864279	Genic	TraesCS1A02G169100	-	301857603	301864368											1A	303586331	Genic	TraesCS1A03G0455900	-	303579655	303586420
IACX7695	1A	301897816	Genic	TraesCS1A02G169300	-	301895909	301899325											1A	303619868	Genic	TraesCS1A03G0456200	-	303617961	303621377
wsnp_Ex_c1959_3692097	1A	302628817	Genic	TraesCS1A02G169600	-	302628523	302639166											1A	304347809	Genic	TraesCS1A03G0457400	-	304347515	304358144
Ku_c30921_1751	1A	303853710	Genic	TraesCS1A02G170200	-	303853527	303858626											1A	305566727	Genic	TraesCS1A03G0459800	-	305566544	305571643
wsnp_Ku_c30921_40705731	1A	303853997	Genic	TraesCS1A02G170200	-	303853527	303858626											1A	305567014	Genic	TraesCS1A03G0459800	-	305566544	305571643
IAAV3552	1A	304037345	Genic	TraesCS1A02G170400	-	304036915	304047086											1A	305749951	Genic	TraesCS1A03G0460000	-	305749521	305759692
RAC875_c11944_57	1A	304037478	Genic	TraesCS1A02G170400	-	304036915	304047086											1A	305750084	Genic	TraesCS1A03G0460000	-	305749521	305759692
wsnp_Ra_c34203_42948357	1A	304040711	Genic	TraesCS1A02G170400	-	304036915	304047086											1A	305753317	Genic	TraesCS1A03G0460000	-	305749521	305759692
Excalibur_c47628_690	1A	304043031	Genic	TraesCS1A02G170400	-	304036915	304047086											1A	305755637	Genic	TraesCS1A03G0460000	-	305749521	305759692
Excalibur_c47628_793	1A	304043134	Genic	TraesCS1A02G170400	-	304036915	304047086											1A	305755740	Genic	TraesCS1A03G0460000	-	305749521	305759692
Kukri_c35355_540	1A	304997436	Genic	TraesCS1A02G170500	+	304996060	304998794											1A	306714214	Genic	TraesCS1A03G0460400	+	306712838	306715572
RAC875_c41581_856	1A	304998351	Genic	TraesCS1A02G170500	+	304996060	304998794											1A	306715129	Genic	TraesCS1A03G0460400	+	306712838	306715572
RAC875_c41581_176	1A	305003327	Genic	TraesCS1A02G287300LC	+	305003291	305003671											1A	306720105	Genic	TraesCS1A03G0460500LC	+	306720069	306720449
wsnp_Ex_c2178_4086161	1A	305003327	Genic	TraesCS1A02G287300LC	+	305003291	305003671											1A	306720105	Genic	TraesCS1A03G0460500LC	+	306720069	306720449
CAP7_c3885_73	1A	305327669	Genic	TraesCS1A02G170700	-	305326594	305329046											1A	307042552	Genic	TraesCS1A03G0460700	-	307041477	307043929
GENE-2323_270	1A	305327983	Genic	TraesCS1A02G170700	-	305326594	305329046											1A	307042866	Genic	TraesCS1A03G0460700	-	307041477	307043929
Tdurum_contig11305_877	1A	305333912	Genic	TraesCS1A02G170800	-	305333684	305336077											1A	307048609	Genic	TraesCS1A03G0460800	-	307048381	307050774
Tdurum_contig11305_795	1A	305333994	Genic	TraesCS1A02G170800	-	305333684	305336077											1A	307048691	Genic	TraesCS1A03G0460800	-	307048381	307050774
GENE-0458_254	1A	306110023	Genic	TraesCS1A02G171100	+	306106802	306115293											1A	307819388	Genic	TraesCS1A03G0461600	+	307816167	307824565
wsnp_Ex_c15188_23387754	1A	306111931	Genic	TraesCS1A02G171100	+	306106802	306115293											1A	307821296	Genic	TraesCS1A03G0461600	+	307816167	307824565
wsnp_Ex_c15188_23387523	1A	306112162	Genic	TraesCS1A02G171100	+	306106802	306115293											1A	307821527	Genic	TraesCS1A03G0461600	+	307816167	307824565
RAC875_c50635_128	1A	306983335																1A	308688337
Excalibur_c37474_179	1A	306983490																1A	308688492
Tdurum_contig10467_1037	1A	307040414	Genic	TraesCS1A02G171700	+	307033684	307041155											1A	308744571	Genic	TraesCS1A03G0462800	+	308738076	308745312
BS00064548_51	1A	307482606	Genic	TraesCS1A02G288900LC	-	307481635	307487123											1A	309181846	Genic	TraesCS1A03G0463500LC	-	309180875	309186363
BS00062841_51	1A	307482651	Genic	TraesCS1A02G288900LC	-	307481635	307487123											1A	309181891	Genic	TraesCS1A03G0463500LC	-	309180875	309186363
Ra_c10580_1629	1A	307705711	Genic	TraesCS1A02G172100	-	307700421	307707523											1A	309403749	Genic	TraesCS1A03G0463800	-	309398459	309405561
BS00092129_51	1A	308202881	Genic	TraesCS1A02G172300	+	308202620	308211209											1A	309898843	Genic	TraesCS1A03G0464100	+	309898582	309907171
RAC875_c49760_107	1A	308210617	Genic	TraesCS1A02G172300	+	308202620	308211209											1A	309906579	Genic	TraesCS1A03G0464100	+	309898582	309907171
Excalibur_c58300_540	1A	308351574	Genic	TraesCS1A02G289510LC	+	308351312	308353072											1A	310047404	Genic	TraesCS1A03G0464700LC	+	310047142	310048902
Tdurum_contig28703_113	1A	308351730	Genic	TraesCS1A02G289510LC	+	308351312	308353072											1A	310047560	Genic	TraesCS1A03G0464700LC	+	310047142	310048902
BS00095100_51	1A	308572338	Genic	TraesCS1A02G172700	-	308571441	308576188											1A	310267911	Genic	TraesCS1A03G0465100	-	310267014	310271663
Tdurum_contig81558_113	1A	308812702	Genic	TraesCS1A02G173100	-	308812574	308816474											1A	310507255	Genic	TraesCS1A03G0465800	-	310507127	310511027
Tdurum_contig81558_272	1A	308812861	Genic	TraesCS1A02G173100	-	308812574	308816474											1A	310507414	Genic	TraesCS1A03G0465800	-	310507127	310511027
wsnp_Ku_rep_c71909_71634013	1A	308813558	Genic	TraesCS1A02G173100	-	308812574	308816474											1A	310508111	Genic	TraesCS1A03G0465800	-	310507127	310511027
BobWhite_c21572_171	1A	308952574	Genic	TraesCS1A02G173200	-	308950731	308953133											1A	310645643	Genic	TraesCS1A03G0466200	-	310643800	310646202
BS00085851_51	1A	309401684	Genic	TraesCS1A02G173400	-	309401615	309403447											1A	311093276	Genic	TraesCS1A03G0466600	-	311093207	311095039
Excalibur_c5878_413	1A	309457744	Genic	TraesCS1A02G173500	-	309457556	309466082											1A	311149336	Genic	TraesCS1A03G0467000	-	311149148	311157674
BS00048892_51	1A	309709788	Genic	TraesCS1A02G291200LC	-	309699908	309710413											1A	311400538	Genic	TraesCS1A03G0467400LC	-	311390658	311401163
Tdurum_contig27881_413	1A	310248146	Genic	TraesCS1A02G174000	+	310130105	310255049											1A	311933612	Genic	TraesCS1A03G0469000	+	311816694	311940242
BS00064679_51	1A	311806352	Genic	TraesCS1A02G293900LC	-	311805804	311806589											1A	313480473	Genic	TraesCS1A03G0470800LC	-	313479925	313480710
Tdurum_contig27865_302	1A	312160617	Genic	TraesCS1A02G174700	-	312159893	312161436											1A	313832647	Genic	TraesCS1A03G0471300	-	313831923	313833466
Ra_c100507_1004	1A	312773666	Genic	TraesCS1A02G175000	+	312772250	312777623											1A	314443813	Genic	TraesCS1A03G0472200	+	314442397	314447770
BS00072686_51	1A	313161496	Genic	TraesCS1A02G175200	-	313161460	313162228											1A	314831699	Genic	TraesCS1A03G0472600	-	314831663	314832431
BS00101116_51	1A	313161810	Genic	TraesCS1A02G175200	-	313161460	313162228											1A	314832013	Genic	TraesCS1A03G0472600	-	314831663	314832431
BS00062943_51	1A	313591965	Genic	TraesCS1A02G175600	+	313590610	313592112											1A	315258890	Genic	TraesCS1A03G0473400	+	315257535	315259037
GENE-0572_334	1A	313740706	Genic	TraesCS1A02G175700	-	313738701	313751739											1A	315406398	Genic	TraesCS1A03G0473800	-	315404393	315417431
IACX542	1A	313740706	Genic	TraesCS1A02G175700	-	313738701	313751739											1A	315406398	Genic	TraesCS1A03G0473800	-	315404393	315417431
wsnp_BE605063A_Ta_2_2	1A	313740736	Genic	TraesCS1A02G175700	-	313738701	313751739											1A	315406428	Genic	TraesCS1A03G0473800	-	315404393	315417431
wsnp_BE605063A_Ta_2_3	1A	313740877	Genic	TraesCS1A02G175700	-	313738701	313751739											1A	315406569	Genic	TraesCS1A03G0473800	-	315404393	315417431
Tdurum_contig45671_799	1A	313748544	Genic	TraesCS1A02G175700	-	313738701	313751739											1A	315414236	Genic	TraesCS1A03G0473800	-	315404393	315417431
Tdurum_contig30751_333	1A	313751628	Genic	TraesCS1A02G175700	-	313738701	313751739											1A	315417320	Genic	TraesCS1A03G0473800	-	315404393	315417431
wsnp_BE585780A_Ta_2_1	1A	319083067	Genic	TraesCS1A02G176900	-	319079823	319087554											1A	320720744	Genic	TraesCS1A03G0477800	-	320717500	320725231
wsnp_BE585780A_Ta_2_2	1A	319083275	Genic	TraesCS1A02G176900	-	319079823	319087554											1A	320720952	Genic	TraesCS1A03G0477800	-	320717500	320725231
wsnp_Ex_c5634_9907829	1A	320222879	Genic	TraesCS1A02G177400	-	320222699	320224716											1A	321854481	Genic	TraesCS1A03G0479200	-	321854301	321856318
BS00090634_51	1A	320222948	Genic	TraesCS1A02G177400	-	320222699	320224716											1A	321854550	Genic	TraesCS1A03G0479200	-	321854301	321856318
Tdurum_contig54929_517	1A	320223211	Genic	TraesCS1A02G177400	-	320222699	320224716											1A	321854813	Genic	TraesCS1A03G0479200	-	321854301	321856318
wsnp_Ex_c5634_9906981	1A	320223727	Genic	TraesCS1A02G177400	-	320222699	320224716											1A	321855329	Genic	TraesCS1A03G0479200	-	321854301	321856318
Kukri_c6622_763	1A	320223805	Genic	TraesCS1A02G177400	-	320222699	320224716											1A	321855407	Genic	TraesCS1A03G0479200	-	321854301	321856318
RAC875_c21842_1647	1A	320489869	Genic	TraesCS1A02G177600	+	320479860	320494972											1A	322118090	Genic	TraesCS1A03G0479800	+	322108475	322123027
JD_c49839_558	1A	323643065	Genic	TraesCS1A02G179000	-	323642134	323645469											1A	325242466	Genic	TraesCS1A03G0483700	-	325241535	325244870
Excalibur_rep_c114297_54	1A	323643276	Genic	TraesCS1A02G179000	-	323642134	323645469											1A	325242677	Genic	TraesCS1A03G0483700	-	325241535	325244870
BobWhite_rep_c63282_355	1A	323643573	Genic	TraesCS1A02G179000	-	323642134	323645469	Genic	TraesCS1A02G302200LC	+	323643399	323643611						1A	325242974	Genic	TraesCS1A03G0483700	-	325241535	325244870	Genic	TraesCS1A03G0483800LC	+	325242800	325243012
Tdurum_contig29712_520	1A	324494295	Genic	TraesCS1A02G179500	-	324494215	324498371											1A	326091105	Genic	TraesCS1A03G0484700	-	326091025	326095181
RAC875_c31364_576	1A	324499259	Genic	TraesCS1A02G179600	-	324498893	324501933											1A	326096069	Genic	TraesCS1A03G0484800	-	326095703	326098743
IAAV6919	1A	324500560	Genic	TraesCS1A02G179600	-	324498893	324501933											1A	326097370	Genic	TraesCS1A03G0484800	-	326095703	326098743
RAC875_c45984_286	1A	324501582	Genic	TraesCS1A02G179600	-	324498893	324501933											1A	326098392	Genic	TraesCS1A03G0484800	-	326095703	326098743
Tdurum_contig100743_127	1A	324611298	Genic	TraesCS1A02G179700	-	324609925	324619770											1A	326208109	Genic	TraesCS1A03G0484900	-	326206736	326216581
Tdurum_contig100743_207	1A	324611378	Genic	TraesCS1A02G179700	-	324609925	324619770											1A	326208189	Genic	TraesCS1A03G0484900	-	326206736	326216581
wsnp_Ex_rep_c105541_89932598	1A	325047151	Genic	TraesCS1A02G180200	+	325039828	325049320											1A	326640823	Genic	TraesCS1A03G0486200	+	326633500	326642992
IACX872	1A	327528024	Genic	TraesCS1A02G181400	+	327525812	327529786											1A	329112897	Genic	TraesCS1A03G0488800	+	329110685	329114659
Ra_c7909_94	1A	327529730	Genic	TraesCS1A02G181400	+	327525812	327529786	Genic	TraesCS1A02G181500	-	327529209	327531391						1A	329114603	Genic	TraesCS1A03G0488800	+	329110685	329114659	Genic	TraesCS1A03G0488900	-	329114082	329116264
Ra_c3882_1418	1A	327530990	Genic	TraesCS1A02G181500	-	327529209	327531391											1A	329115863	Genic	TraesCS1A03G0488900	-	329114082	329116264
IAAV6726	1A	328250958	Genic	TraesCS1A02G181900	+	328244901	328253761											1A	329834478	Genic	TraesCS1A03G0489900	+	329828588	329837281
Tdurum_contig13405_483	1A	328715164	Genic	TraesCS1A02G182100	+	328713963	328716840											1A	330296316	Genic	TraesCS1A03G0490100	+	330295115	330297992
IAAV2709	1A	333886554	Genic	TraesCS1A02G183900	+	333868548	333886602											1A	335441269	Genic	TraesCS1A03G0494600	+	335423274	335441317
Excalibur_c12593_231	1A	333921916	Genic	TraesCS1A02G184100	+	333917302	333922150											1A	335476215	Genic	TraesCS1A03G0494900	+	335471858	335476449
RAC875_c60610_118	1A	335108302	Genic	TraesCS1A02G311000LC	+	335108100	335109248											1A	336657553	Genic	TraesCS1A03G0498300LC	+	336657351	336658499
wsnp_CAP7_c323_176386	1A	335545655	Genic	TraesCS1A02G184900	-	335545266	335546654											1A	337093874	Genic	TraesCS1A03G0498700	-	337093485	337094873
RAC875_rep_c111214_304	1A	335998188	Genic	TraesCS1A02G311700LC	+	335997701	336000483											1A	337546006	Genic	TraesCS1A03G0499700LC	+	337545519	337548301
BobWhite_c3144_473	1A	336476699	Genic	TraesCS1A02G185700	+	336475940	336477065											1A	338023442	Genic	TraesCS1A03G0500900	+	338022683	338023808
wsnp_Ex_c1427_2736441	1A	337008044	Genic	TraesCS1A02G185900	-	337007361	337017141											1A	338553227	Genic	TraesCS1A03G0501200	-	338552544	338562324
Ku_c71233_41	1A	337008790	Genic	TraesCS1A02G185900	-	337007361	337017141											1A	338553973	Genic	TraesCS1A03G0501200	-	338552544	338562324
wsnp_Ex_c34821_43076533	1A	337011672	Genic	TraesCS1A02G185900	-	337007361	337017141											1A	338556855	Genic	TraesCS1A03G0501200	-	338552544	338562324
RAC875_c18527_296	1A	337655913	Genic	TraesCS1A02G186400	+	337655367	337656616											1A	339199269	Genic	TraesCS1A03G0501900	+	339198723	339199972
wsnp_Ku_c17726_26872129	1A	337656597	Genic	TraesCS1A02G186400	+	337655367	337656616											1A	339199953	Genic	TraesCS1A03G0501900	+	339198723	339199972
wsnp_Ex_c44049_50205457	1A	337677633	Genic	TraesCS1A02G186600	-	337677452	337678504											1A	339220989	Genic	TraesCS1A03G0502500	-	339220808	339221860
wsnp_Ex_c44049_50205614	1A	337677790	Genic	TraesCS1A02G186600	-	337677452	337678504											1A	339221146	Genic	TraesCS1A03G0502500	-	339220808	339221860
wsnp_Ex_c44049_50205904	1A	337678166	Genic	TraesCS1A02G186600	-	337677452	337678504											1A	339221522	Genic	TraesCS1A03G0502500	-	339220808	339221860
Excalibur_rep_c109660_101	1A	338594306	Genic	TraesCS1A02G187600	-	338593153	338597314											1A	340135699	Genic	TraesCS1A03G0503900	-	340134546	340138242
wsnp_Ex_c8364_14095508	1A	338842914	Downstream_2k	TraesCS1A02G313800LC	-	338844207	338844804											1A	340383264	Downstream_2k	TraesCS1A03G0504300LC	-	340384557	340385154
Excalibur_c11273_284	1A	341869554	Genic	TraesCS1A02G188800	+	341867721	341871890											1A	343432524	Genic	TraesCS1A03G0506600	+	343430691	343434851
Excalibur_c22728_409	1A	342875219	Genic	TraesCS1A02G189500	-	342875131	342878854											1A	344433271	Genic	TraesCS1A03G0508100	-	344433183	344436906
Excalibur_c22728_610	1A	342875420	Genic	TraesCS1A02G189500	-	342875131	342878854											1A	344433472	Genic	TraesCS1A03G0508100	-	344433183	344436906
wsnp_Ex_c14866_22995097	1A	343409213	Genic	TraesCS1A02G316800LC	-	343408353	343409926											1A	344966381	Genic	TraesCS1A03G0509200LC	-	344965521	344967094
RAC875_c41113_144	1A	343410479	Genic	TraesCS1A02G316900LC	-	343410032	343411427											1A	344967647	Genic	TraesCS1A03G0509300LC	-	344967200	344968595
RAC875_c41113_109	1A	343410514	Genic	TraesCS1A02G316900LC	-	343410032	343411427											1A	344967682	Genic	TraesCS1A03G0509300LC	-	344967200	344968595
BS00064357_51	1A	343410718	Genic	TraesCS1A02G316900LC	-	343410032	343411427											1A	344967886	Genic	TraesCS1A03G0509300LC	-	344967200	344968595
Kukri_rep_c109011_230	1A	343618107	Genic	TraesCS1A02G190000	-	343614782	343621756	Genic	TraesCS1A02G189900	+	343615952	343618536						1A	345172804	Genic	TraesCS1A03G0509500	-	345169479	345176453	Genic	TraesCS1A03G0509600	+	345170649	345173233
BS00090408_51	1A	343681264	Genic	TraesCS1A02G190200	-	343680837	343685974											1A	345235784	Genic	TraesCS1A03G0510100	-	345235357	345240494
Tdurum_contig42632_1231	1A	344293318	Genic	TraesCS1A02G190500	+	344290258	344294613											1A	345845216	Genic	TraesCS1A03G0511000	+	345842156	345846511
RAC875_c18539_1159	1A	344294441	Genic	TraesCS1A02G190500	+	344290258	344294613											1A	345846339	Genic	TraesCS1A03G0511000	+	345842156	345846511
Tdurum_contig42632_184	1A	344294449	Genic	TraesCS1A02G190500	+	344290258	344294613											1A	345846347	Genic	TraesCS1A03G0511000	+	345842156	345846511
Tdurum_contig42632_113	1A	344294520	Genic	TraesCS1A02G190500	+	344290258	344294613											1A	345846418	Genic	TraesCS1A03G0511000	+	345842156	345846511
Tdurum_contig30046_139	1A	344477981	Genic	TraesCS1A02G318100LC	-	344477931	344478215											1A	346029106	Genic	TraesCS1A03G0511400LC	-	346029056	346029340
IAAV5730	1A	344480903	Genic	TraesCS1A02G190700	-	344480199	344488546											1A	346032028	Genic	TraesCS1A03G0511500	-	346031324	346039671
wsnp_Ex_c34260_42602649	1A	344482920	Genic	TraesCS1A02G190700	-	344480199	344488546											1A	346034045	Genic	TraesCS1A03G0511500	-	346031324	346039671
wsnp_Ex_c34260_42602746	1A	344483109	Genic	TraesCS1A02G190700	-	344480199	344488546											1A	346034234	Genic	TraesCS1A03G0511500	-	346031324	346039671
Ex_c5759_663	1A	345108227	Downstream_2k	TraesCS1A02G190800	-	345108253	345116586											1A	346656466	Downstream_2k	TraesCS1A03G0511700	-	346656492	346664825
Ex_c5759_628	1A	345108262	Genic	TraesCS1A02G190800	-	345108253	345116586											1A	346656501	Genic	TraesCS1A03G0511700	-	346656492	346664825
Ra_c113371_491	1A	345116530	Genic	TraesCS1A02G190800	-	345108253	345116586											1A	346664769	Genic	TraesCS1A03G0511700	-	346656492	346664825
BS00066336_51	1A	345308565	Upstream_2k	TraesCS1A02G318210LC	+	345308637	345310103											1A	346856067	Upstream_2k	TraesCS1A03G0512100LC	+	346856139	346857605
RAC875_c15998_53	1A	345308692	Genic	TraesCS1A02G318210LC	+	345308637	345310103											1A	346856194	Genic	TraesCS1A03G0512100LC	+	346856139	346857605
wsnp_Ex_c33831_42253707	1A	345308692	Genic	TraesCS1A02G318210LC	+	345308637	345310103											1A	346856194	Genic	TraesCS1A03G0512100LC	+	346856139	346857605
Excalibur_c102582_360	1A	345786602	Genic	TraesCS1A02G191300	+	345783582	345786960											1A	347344918	Genic	TraesCS1A03G0513100	+	347341898	347345276
Ku_c6979_182	1A	346446186	Genic	TraesCS1A02G191600	+	346445700	346449901											1A	347996830	Genic	TraesCS1A03G0513900	+	347996344	348000545
GENE-0116_102	1A	347634195	Genic	TraesCS1A02G192300	-	347633899	347635924											1A	349179012	Genic	TraesCS1A03G0515400	-	349178716	349180741
Excalibur_c3140_697	1A	347634627	Genic	TraesCS1A02G192300	-	347633899	347635924											1A	349179444	Genic	TraesCS1A03G0515400	-	349178716	349180741
wsnp_Ex_c9979_16421462	1A	347640488	Genic	TraesCS1A02G192400	-	347640297	347646899											1A	349185305	Genic	TraesCS1A03G0515500	-	349185114	349191716
GENE-1214_288	1A	347919022	Genic	TraesCS1A02G192500	-	347918471	347920800											1A	349463839	Genic	TraesCS1A03G0515800	-	349463288	349465617
GENE-1214_159	1A	347919147	Genic	TraesCS1A02G192500	-	347918471	347920800											1A	349463964	Genic	TraesCS1A03G0515800	-	349463288	349465617
GENE-1214_92	1A	347919210	Genic	TraesCS1A02G192500	-	347918471	347920800											1A	349464027	Genic	TraesCS1A03G0515800	-	349463288	349465617
GENE-1214_57	1A	347919241	Genic	TraesCS1A02G192500	-	347918471	347920800											1A	349464058	Genic	TraesCS1A03G0515800	-	349463288	349465617
wsnp_Ex_c7271_12483592	1A	348717440	Genic	TraesCS1A02G193000	-	348717273	348721726											1A	350260811	Genic	TraesCS1A03G0517100	-	350260644	350265097
Ku_c82608_293	1A	350000427	Genic	TraesCS1A02G193300	-	349997363	350018551											1A	351540495	Genic	TraesCS1A03G0518300	-	351537431	351558555
Tdurum_contig42182_4958	1A	350003711	Genic	TraesCS1A02G193300	-	349997363	350018551											1A	351543779	Genic	TraesCS1A03G0518300	-	351537431	351558555
RAC875_rep_c73347_2610	1A	350003799	Genic	TraesCS1A02G193300	-	349997363	350018551											1A	351543867	Genic	TraesCS1A03G0518300	-	351537431	351558555
wsnp_Ex_c13564_21327699	1A	350753756	Genic	TraesCS1A02G193600	-	350752534	350763077											1A	352290875	Genic	TraesCS1A03G0519900	-	352289653	352300196
RAC875_c89934_219	1A	351860091	Genic	TraesCS1A02G194700	-	351859608	351863846											1A	353389823	Genic	TraesCS1A03G0522000	-	353389340	353393578
RAC875_c10506_434	1A	351882241	Genic	TraesCS1A02G194800	+	351878373	351882317											1A	353411973	Genic	TraesCS1A03G0522900	+	353408105	353412049
Tdurum_contig41931_487	1A	351882469																1A	353412201
Tdurum_contig41931_480	1A	351882476																1A	353412208
Ex_c12763_662	1A	352013338	Genic	TraesCS1A02G195000	+	352013037	352016495											1A	353542254	Genic	TraesCS1A03G0523200	+	353541953	353545411
RAC875_rep_c71967_282	1A	352016250	Genic	TraesCS1A02G195000	+	352013037	352016495											1A	353545166	Genic	TraesCS1A03G0523200	+	353541953	353545411
RAC875_rep_c71967_180	1A	352016352	Genic	TraesCS1A02G195000	+	352013037	352016495											1A	353545268	Genic	TraesCS1A03G0523200	+	353541953	353545411
RAC875_rep_c71967_125	1A	352016407	Genic	TraesCS1A02G195000	+	352013037	352016495											1A	353545323	Genic	TraesCS1A03G0523200	+	353541953	353545411
Kukri_rep_c106359_124	1A	352016497	Downstream_2k	TraesCS1A02G195000	+	352013037	352016495											1A	353545413	Downstream_2k	TraesCS1A03G0523200	+	353541953	353545411
wsnp_Ex_c12352_19708127	1A	352016497	Downstream_2k	TraesCS1A02G195000	+	352013037	352016495											1A	353545413	Downstream_2k	TraesCS1A03G0523200	+	353541953	353545411
Tdurum_contig41436_77	1A	352025121	Upstream_2k	TraesCS1A02G325600LC	+	352026564	352030012											1A	353553801
wsnp_Ku_c67495_66513940	1A	352026366	Upstream_2k	TraesCS1A02G325600LC	+	352026564	352030012											1A	353555046	Upstream_2k	TraesCS1A03G0523400LC	+	353555244	353558692
wsnp_Ex_c1374_2630879	1A	352137657	Genic	TraesCS1A02G195100	-	352136861	352140961											1A	353665671	Genic	TraesCS1A03G0524200	-	353664875	353668645
wsnp_Ex_c1374_2630830	1A	352137706	Genic	TraesCS1A02G195100	-	352136861	352140961											1A	353665720	Genic	TraesCS1A03G0524200	-	353664875	353668645
wsnp_Ex_c8885_14842394	1A	352173504	Genic	TraesCS1A02G195200	-	352173116	352180076											1A	353701188	Genic	TraesCS1A03G0524400	-	353700800	353707760
wsnp_Ra_c18045_27024765	1A	353253652	Genic	TraesCS1A02G195400	+	353251752	353256652											1A	354776247	Genic	TraesCS1A03G0525100	+	354774347	354779247
Excalibur_c22881_712	1A	353254318	Genic	TraesCS1A02G195400	+	353251752	353256652											1A	354776913	Genic	TraesCS1A03G0525100	+	354774347	354779247
GENE-0126_115	1A	353254798	Genic	TraesCS1A02G195400	+	353251752	353256652											1A	354777393	Genic	TraesCS1A03G0525100	+	354774347	354779247
GENE-0126_140	1A	353254815	Genic	TraesCS1A02G195400	+	353251752	353256652											1A	354777410	Genic	TraesCS1A03G0525100	+	354774347	354779247
Kukri_c43730_841	1A	353255356	Genic	TraesCS1A02G195400	+	353251752	353256652											1A	354777951	Genic	TraesCS1A03G0525100	+	354774347	354779247
Excalibur_rep_c68424_255	1A	353255462	Genic	TraesCS1A02G195400	+	353251752	353256652											1A	354778057	Genic	TraesCS1A03G0525100	+	354774347	354779247
wsnp_Ex_c21592_30743815	1A	353255462	Genic	TraesCS1A02G195400	+	353251752	353256652											1A	354778057	Genic	TraesCS1A03G0525100	+	354774347	354779247
wsnp_Ex_c21592_30743513	1A	353255764	Genic	TraesCS1A02G195400	+	353251752	353256652											1A	354778359	Genic	TraesCS1A03G0525100	+	354774347	354779247
wsnp_Ra_rep_c74936_72685894	1A	353256349	Genic	TraesCS1A02G195400	+	353251752	353256652											1A	354778944	Genic	TraesCS1A03G0525100	+	354774347	354779247
CAP12_c7284_182	1A	353258458	Genic	TraesCS1A02G195500	-	353256784	353259995											1A	354781053	Genic	TraesCS1A03G0525200	-	354779379	354782590
CAP12_c7284_116	1A	353258524	Genic	TraesCS1A02G195500	-	353256784	353259995											1A	354781119	Genic	TraesCS1A03G0525200	-	354779379	354782590
wsnp_Ex_c3572_6533892	1A	353625879	Genic	TraesCS1A02G195700	-	353625764	353631621											1A	355147859	Genic	TraesCS1A03G0526300	-	355147744	355153601
BS00009731_51	1A	353625948	Genic	TraesCS1A02G195700	-	353625764	353631621											1A	355147928	Genic	TraesCS1A03G0526300	-	355147744	355153601
Excalibur_c3572_1287	1A	353628121	Genic	TraesCS1A02G195700	-	353625764	353631621											1A	355150101	Genic	TraesCS1A03G0526300	-	355147744	355153601
wsnp_Ex_c3572_6531810	1A	353628518	Genic	TraesCS1A02G195700	-	353625764	353631621											1A	355150498	Genic	TraesCS1A03G0526300	-	355147744	355153601
RFL_Contig5001_1099	1A	353916338	Genic	TraesCS1A02G195900	+	353913629	353917286											1A	355437451	Genic	TraesCS1A03G0526600	+	355434742	355438399
RAC875_c33300_141	1A	354303779	Genic	TraesCS1A02G196300	-	354303689	354308075											1A	355822903	Genic	TraesCS1A03G0527300	-	355822813	355826893
CAP12_c6266_339	1A	354823472																1A	356340314
CAP12_c6266_298	1A	354823513																1A	356340355
CAP12_c6266_187	1A	354823624	Genic	TraesCS1A02G196400	-	354823588	354824724	Genic	TraesCS1A02G328700LC	+	354823522	354824811						1A	356340466	Genic	TraesCS1A03G0527900	-	356340430	356341566	Genic	TraesCS1A03G0527800LC	+	356340364	356341653
wsnp_JD_c40990_29127031	1A	354935012	Genic	TraesCS1A02G196500	-	354934937	354937526											1A	356451513	Genic	TraesCS1A03G0528100	-	356451438	356454027
Excalibur_c7995_469	1A	354935243	Genic	TraesCS1A02G196500	-	354934937	354937526											1A	356451744	Genic	TraesCS1A03G0528100	-	356451438	356454027
CAP11_c1839_422	1A	354935478	Genic	TraesCS1A02G196500	-	354934937	354937526											1A	356451979	Genic	TraesCS1A03G0528100	-	356451438	356454027
RFL_Contig3859_833	1A	354936558	Genic	TraesCS1A02G196500	-	354934937	354937526											1A	356453059	Genic	TraesCS1A03G0528100	-	356451438	356454027
BobWhite_c46349_402	1A	354938468	Genic	TraesCS1A02G196600	-	354937759	354940442											1A	356454969	Genic	TraesCS1A03G0528200	-	356454260	356456943
Excalibur_rep_c86757_244	1A	354950322	Genic	TraesCS1A02G196800	-	354950050	354955890											1A	356466152	Genic	TraesCS1A03G0528400	-	356465880	356471720
Ku_c18611_362	1A	354950414	Genic	TraesCS1A02G196800	-	354950050	354955890											1A	356466244	Genic	TraesCS1A03G0528400	-	356465880	356471720
Excalibur_c2273_2392	1A	354950488	Genic	TraesCS1A02G196800	-	354950050	354955890											1A	356466318	Genic	TraesCS1A03G0528400	-	356465880	356471720
wsnp_Ku_c18611_27943266	1A	354950554	Genic	TraesCS1A02G196800	-	354950050	354955890											1A	356466384	Genic	TraesCS1A03G0528400	-	356465880	356471720
Excalibur_rep_c112293_381	1A	355323463	Genic	TraesCS1A02G197000	+	355320321	355325145											1A	356837711	Genic	TraesCS1A03G0528800	+	356834569	356839393
Excalibur_c33881_618	1A	355324299	Genic	TraesCS1A02G197000	+	355320321	355325145											1A	356838547	Genic	TraesCS1A03G0528800	+	356834569	356839393
Excalibur_c17872_137	1A	355335999	Genic	TraesCS1A02G197300	-	355335880	355338713											1A	356850247	Genic	TraesCS1A03G0529100	-	356850128	356852961
Tdurum_contig20752_248	1A	355730439	Genic	TraesCS1A02G198100	-	355730243	355735445											1A	357243518	Genic	TraesCS1A03G0530200	-	357243322	357248524
Excalibur_rep_c98714_177	1A	355732482	Genic	TraesCS1A02G198100	-	355730243	355735445											1A	357245561	Genic	TraesCS1A03G0530200	-	357243322	357248524
Ex_c78467_1074	1A	356474500	Genic	TraesCS1A02G198500	-	356474337	356476835											1A	357984576	Genic	TraesCS1A03G0531100	-	357984413	357986911
Kukri_rep_c103147_745	1A	356474547	Genic	TraesCS1A02G198500	-	356474337	356476835											1A	357984623	Genic	TraesCS1A03G0531100	-	357984413	357986911
IACX2325	1A	356474568	Genic	TraesCS1A02G198500	-	356474337	356476835											1A	357984644	Genic	TraesCS1A03G0531100	-	357984413	357986911
wsnp_BF482891A_Ta_2_2	1A	357415956	Genic	TraesCS1A02G198900	+	357414942	357418373											1A	358918289	Genic	TraesCS1A03G0532100	+	358917275	358920706
RAC875_c38417_246	1A	358761707	Genic	TraesCS1A02G199600	-	358761380	358772026											1A	360259436	Genic	TraesCS1A03G0533300	-	360259109	360269755
Ex_c33668_347	1A	361358790	Genic	TraesCS1A02G200800	+	361352160	361359053											1A	362824414	Genic	TraesCS1A03G0536900	+	362817889	362824677
Kukri_rep_c108436_534	1A	361510900	Genic	TraesCS1A02G200900	-	361509862	361517115											1A	362976524	Genic	TraesCS1A03G0537300	-	362975486	362982739
Ra_c8807_1021	1A	361511811	Genic	TraesCS1A02G200900	-	361509862	361517115											1A	362977435	Genic	TraesCS1A03G0537300	-	362975486	362982739
Tdurum_contig25501_215	1A	362405075	Genic	TraesCS1A02G201400	+	362403114	362405555	Genic	TraesCS1A02G334200LC	-	362403017	362405818						1A	363869011	Genic	TraesCS1A03G0538400	+	363867050	363869491	Genic	TraesCS1A03G0538300LC	-	363866953	363869754
Tdurum_contig25501_371	1A	362405231	Genic	TraesCS1A02G201400	+	362403114	362405555	Genic	TraesCS1A02G334200LC	-	362403017	362405818						1A	363869167	Genic	TraesCS1A03G0538400	+	363867050	363869491	Genic	TraesCS1A03G0538300LC	-	363866953	363869754
Tdurum_contig25501_437	1A	362405297	Genic	TraesCS1A02G201400	+	362403114	362405555	Genic	TraesCS1A02G334200LC	-	362403017	362405818						1A	363869233	Genic	TraesCS1A03G0538400	+	363867050	363869491	Genic	TraesCS1A03G0538300LC	-	363866953	363869754
Ex_c2840_1013	1A	362627855	Genic	TraesCS1A02G334500LC	+	362626376	362629404											1A	364091322	Genic	TraesCS1A03G0538800LC	+	364089843	364092871
RAC875_c8515_653	1A	362628680	Genic	TraesCS1A02G334500LC	+	362626376	362629404											1A	364092147	Genic	TraesCS1A03G0538800LC	+	364089843	364092871
BobWhite_c1488_299	1A	362862886	Genic	TraesCS1A02G201600	+	362861943	362866378											1A	364321378	Genic	TraesCS1A03G0538900	+	364320435	364324870
Ex_c15679_1185	1A	362862933	Genic	TraesCS1A02G201600	+	362861943	362866378											1A	364321425	Genic	TraesCS1A03G0538900	+	364320435	364324870
Ra_c11023_679	1A	362864281	Genic	TraesCS1A02G201600	+	362861943	362866378											1A	364322773	Genic	TraesCS1A03G0538900	+	364320435	364324870
RAC875_c39721_709	1A	363695787	Genic	TraesCS1A02G202700	+	363690449	363695876											1A	365149822	Genic	TraesCS1A03G0540500	+	365144484	365149911
Kukri_c55251_190	1A	364017490	Genic	TraesCS1A02G335100LC	-	364016878	364018346											1A	365469127	Genic	TraesCS1A03G0540600LC	-	365468515	365469983
Kukri_c55063_339	1A	364226613	Genic	TraesCS1A02G203000	-	364226064	364230622											1A	365676815	Genic	TraesCS1A03G0541300	-	365676266	365680824
Ku_c102965_513	1A	365070687	Genic	TraesCS1A02G203400	+	365064927	365071233											1A	366512590	Genic	TraesCS1A03G0542000	+	366506830	366513136
Ku_c102965_678	1A	365070852	Genic	TraesCS1A02G203400	+	365064927	365071233											1A	366512755	Genic	TraesCS1A03G0542000	+	366506830	366513136
BobWhite_c16504_456	1A	367874140	Genic	TraesCS1A02G205300	+	367870093	367874461											1A	369305890	Genic	TraesCS1A03G0546000	+	369301843	369306211
Excalibur_c25273_1064	1A	367876413	Genic	TraesCS1A02G205400	-	367874524	367877340											1A	369308001	Genic	TraesCS1A03G0546100	-	369306274	369308928
Excalibur_c49588_76	1A	368197802	Genic	TraesCS1A02G205600	+	368196476	368198581											1A	369626443	Genic	TraesCS1A03G0546300	+	369625117	369627222
CAP7_c3269_236	1A	368198287	Genic	TraesCS1A02G205600	+	368196476	368198581											1A	369626928	Genic	TraesCS1A03G0546300	+	369625117	369627222
Excalibur_c57714_101	1A	368366930	Genic	TraesCS1A02G206000	-	368366471	368375959											1A	369794923	Genic	TraesCS1A03G0546900	-	369794464	369803920
CAP8_c4584_343	1A	368815833	Genic	TraesCS1A02G206600	+	368807837	368816199											1A	370238505	Genic	TraesCS1A03G0547700	+	370230509	370238871
RAC875_c39125_365	1A	368815872	Genic	TraesCS1A02G206600	+	368807837	368816199											1A	370238544	Genic	TraesCS1A03G0547700	+	370230509	370238871
wsnp_Ex_c3906_7086162	1A	368815872	Genic	TraesCS1A02G206600	+	368807837	368816199											1A	370238544	Genic	TraesCS1A03G0547700	+	370230509	370238871
wsnp_Ex_c3906_7086294	1A	368816004	Genic	TraesCS1A02G206600	+	368807837	368816199											1A	370238676	Genic	TraesCS1A03G0547700	+	370230509	370238871
Kukri_rep_c111979_282	1A	369054027	Genic	TraesCS1A02G206900	+	369048987	369054383											1A	370475588	Genic	TraesCS1A03G0548300	+	370470548	370475944
IAAV749	1A	369089146	Genic	TraesCS1A02G207100	-	369086426	369096987											1A	370510621	Genic	TraesCS1A03G0548500	-	370507901	370518238
Tdurum_contig10835_438	1A	369092205	Genic	TraesCS1A02G207100	-	369086426	369096987											1A	370513456	Genic	TraesCS1A03G0548500	-	370507901	370518238
Tdurum_contig48416_335	1A	369502385																1A	370921808
Excalibur_c15614_739	1A	369504480	Genic	TraesCS1A02G207700	-	369502937	369513884											1A	370923903	Genic	TraesCS1A03G0550100	-	370922360	370933279
Excalibur_c15614_988	1A	369504729	Genic	TraesCS1A02G207700	-	369502937	369513884											1A	370924152	Genic	TraesCS1A03G0550100	-	370922360	370933279
Excalibur_c15614_1360	1A	369505186	Genic	TraesCS1A02G207700	-	369502937	369513884											1A	370924609	Genic	TraesCS1A03G0550100	-	370922360	370933279
wsnp_Ex_rep_c103087_88124573	1A	369697871	Genic	TraesCS1A02G208000	+	369694640	369698406											1A	371115386	Genic	TraesCS1A03G0550700	+	371112155	371115921
BS00067104_51	1A	369994213	Genic	TraesCS1A02G208100	+	369990657	369994627											1A	371410468	Genic	TraesCS1A03G0550900	+	371406912	371410882
JD_c4174_818	1A	370022820	Genic	TraesCS1A02G208400	-	370021551	370025217											1A	371438937	Genic	TraesCS1A03G0551200	-	371437668	371441334
GENE-0053_224	1A	370093299	Genic	TraesCS1A02G208500	+	370092549	370097701											1A	371506916	Genic	TraesCS1A03G0551300	+	371506166	371511318
Kukri_c67601_267	1A	370095271	Genic	TraesCS1A02G208500	+	370092549	370097701											1A	371508888	Genic	TraesCS1A03G0551300	+	371506166	371511318
BS00081455_51	1A	370097196	Genic	TraesCS1A02G208500	+	370092549	370097701											1A	371510813	Genic	TraesCS1A03G0551300	+	371506166	371511318
wsnp_Ex_c18169_26977013	1A	370097196	Genic	TraesCS1A02G208500	+	370092549	370097701											1A	371510813	Genic	TraesCS1A03G0551300	+	371506166	371511318
Tdurum_contig62552_256	1A	370097408	Genic	TraesCS1A02G208500	+	370092549	370097701											1A	371511025	Genic	TraesCS1A03G0551300	+	371506166	371511318
wsnp_Ex_c4605_8241260	1A	370105457	Genic	TraesCS1A02G208600	+	370102576	370108219											1A	371519074	Genic	TraesCS1A03G0551400	+	371516193	371521836
wsnp_Ex_c4605_8240189	1A	370106619	Genic	TraesCS1A02G208600	+	370102576	370108219											1A	371520236	Genic	TraesCS1A03G0551400	+	371516193	371521836
wsnp_BF475149A_Ta_2_1	1A	370107077	Genic	TraesCS1A02G208600	+	370102576	370108219											1A	371520694	Genic	TraesCS1A03G0551400	+	371516193	371521836
wsnp_Ex_c4605_8239915	1A	370107077	Genic	TraesCS1A02G208600	+	370102576	370108219											1A	371520694	Genic	TraesCS1A03G0551400	+	371516193	371521836
wsnp_Ex_rep_c101414_86780996	1A	370107407	Genic	TraesCS1A02G208600	+	370102576	370108219											1A	371521024	Genic	TraesCS1A03G0551400	+	371516193	371521836
RAC875_c3751_96	1A	370107590	Genic	TraesCS1A02G208600	+	370102576	370108219											1A	371521207	Genic	TraesCS1A03G0551400	+	371516193	371521836
BS00065663_51	1A	371085869	Genic	TraesCS1A02G209000	+	371084066	371088390											1A	372496154	Genic	TraesCS1A03G0551900	+	372494351	372498675
BS00063620_51	1A	371088239	Genic	TraesCS1A02G209000	+	371084066	371088390											1A	372498524	Genic	TraesCS1A03G0551900	+	372494351	372498675
BS00002001_51	1A	372287370	Genic	TraesCS1A02G209800	-	372287159	372287593	Genic	TraesCS1A02G341900LC	+	372287072	372316000						1A	373688012	Genic	TraesCS1A03G0554500	-	373687801	373688235	Genic	TraesCS1A03G0554400LC	+	373687714	373715828
IACX4168	1A	372287427	Genic	TraesCS1A02G209800	-	372287159	372287593	Genic	TraesCS1A02G341900LC	+	372287072	372316000						1A	373688069	Genic	TraesCS1A03G0554500	-	373687801	373688235	Genic	TraesCS1A03G0554400LC	+	373687714	373715828
BS00110415_51	1A	372315822	Genic	TraesCS1A02G209900	-	372315641	372316077	Genic	TraesCS1A02G341900LC	+	372287072	372316000						1A	373715650	Genic	TraesCS1A03G0554600	-	373715469	373715905	Genic	TraesCS1A03G0554400LC	+	373687714	373715828
RAC875_c9135_308	1A	372552344	Genic	TraesCS1A02G210200	-	372549788	372554767											1A	373951765	Genic	TraesCS1A03G0554900	-	373949209	373954188
Ra_c1177_550	1A	373316994	Genic	TraesCS1A02G210800	+	373313408	373320576											1A	374714070	Genic	TraesCS1A03G0556000	+	374710484	374716802
GENE-0203_314	1A	373767935	Genic	TraesCS1A02G210900	+	373766258	373768702											1A	375163713	Genic	TraesCS1A03G0556500	+	375162036	375164480
TA001772-0625	1A	374216815	Genic	TraesCS1A02G211500	+	374214039	374217445											1A	375609092	Genic	TraesCS1A03G0557300	+	375606316	375609722
BS00094681_51	1A	374689384	Genic	TraesCS1A02G212000	-	374689236	374690910											1A	376079836	Genic	TraesCS1A03G0558000	-	376079688	376081362
wsnp_BE403956A_Ta_2_3	1A	375468477	Genic	TraesCS1A02G212600	+	375467613	375469315											1A	376854718	Genic	TraesCS1A03G0559500	+	376853854	376855556
IACX293	1A	375468835	Genic	TraesCS1A02G212600	+	375467613	375469315											1A	376855076	Genic	TraesCS1A03G0559500	+	376853854	376855556
BS00077199_51	1A	375474953	Genic	TraesCS1A02G212700	-	375471252	375477408											1A	376861194	Genic	TraesCS1A03G0559700	-	376857493	376863649
Kukri_c54467_100	1A	376137575	Genic	TraesCS1A02G212800	-	376135407	376155653											1A	377521899	Genic	TraesCS1A03G0560100	-	377519731	377539977
wsnp_Ex_rep_c69738_68695568	1A	376137575	Genic	TraesCS1A02G212800	-	376135407	376155653											1A	377521899	Genic	TraesCS1A03G0560100	-	377519731	377539977
Kukri_c29668_338	1A	376144613	Genic	TraesCS1A02G212800	-	376135407	376155653											1A	377528937	Genic	TraesCS1A03G0560100	-	377519731	377539977
IAAV7929	1A	376670363	Genic	TraesCS1A02G213400	-	376670249	376674535											1A	378054686	Genic	TraesCS1A03G0561300	-	378054572	378058858
BS00011712_51	1A	376670535	Genic	TraesCS1A02G213400	-	376670249	376674535											1A	378054858	Genic	TraesCS1A03G0561300	-	378054572	378058858
Excalibur_c17301_398	1A	376864356	Genic	TraesCS1A02G345500LC	+	376864208	376865595											1A	378248045	Genic	TraesCS1A03G0561900LC	+	378247897	378249284
Excalibur_c17301_365	1A	376864389	Genic	TraesCS1A02G345500LC	+	376864208	376865595											1A	378248078	Genic	TraesCS1A03G0561900LC	+	378247897	378249284
wsnp_Ku_c4413_8008008	1A	377427867	Genic	TraesCS1A02G214300	+	377426421	377429880											1A	378921859	Genic	TraesCS1A03G0563200	+	378920413	378923872
wsnp_Ex_c35563_43690084	1A	377427976	Genic	TraesCS1A02G214300	+	377426421	377429880											1A	378921968	Genic	TraesCS1A03G0563200	+	378920413	378923872
wsnp_Ra_c4481_8119609	1A	377428964	Genic	TraesCS1A02G214300	+	377426421	377429880											1A	378922956	Genic	TraesCS1A03G0563200	+	378920413	378923872
BS00110766_51	1A	377614438	Genic	TraesCS1A02G214700	+	377613069	377615762											1A	379128346	Genic	TraesCS1A03G0565200	+	379126977	379129670
RFL_Contig2385_1367	1A	379185896																1A	380697001
Excalibur_c44697_74	1A	379186441																1A	380697546
Kukri_c51537_151	1A	379188855	Downstream_2k	TraesCS1A02G347000LC	-	379189712	379190278											1A	380699960	Downstream_2k	TraesCS1A03G0565600LC	-	380700817	380701383
wsnp_Ex_c3565_6520901	1A	380964447	Genic	TraesCS1A02G215400	+	380939668	380973697											1A	382462532	Genic	TraesCS1A03G0568200	+	382437753	382471782
Excalibur_c3565_2673	1A	380964667	Genic	TraesCS1A02G215400	+	380939668	380973697											1A	382462752	Genic	TraesCS1A03G0568200	+	382437753	382471782
wsnp_Ex_c25628_34888253	1A	380973276	Genic	TraesCS1A02G215400	+	380939668	380973697											1A	382471361	Genic	TraesCS1A03G0568200	+	382437753	382471782
wsnp_Ex_c25628_34888439	1A	380973462	Genic	TraesCS1A02G215400	+	380939668	380973697											1A	382471547	Genic	TraesCS1A03G0568200	+	382437753	382471782
Kukri_c19389_97	1A	381274245	Genic	TraesCS1A02G215600	-	381274139	381277555											1A	382771412	Genic	TraesCS1A03G0568600	-	382771306	382774722
Excalibur_c74277_84	1A	381275953	Genic	TraesCS1A02G215600	-	381274139	381277555											1A	382773120	Genic	TraesCS1A03G0568600	-	382771306	382774722
RAC875_c25799_457	1A	381314821	Genic	TraesCS1A02G215800	-	381313932	381318932											1A	382811667	Genic	TraesCS1A03G0568900	-	382810778	382815778
GENE-0235_131	1A	381316764	Genic	TraesCS1A02G215800	-	381313932	381318932											1A	382813610	Genic	TraesCS1A03G0568900	-	382810778	382815778
Tdurum_contig50275_905	1A	381820460	Genic	TraesCS1A02G215900	+	381819326	381822599											1A	383312736	Genic	TraesCS1A03G0569000	+	383311602	383314874
BS00041358_51	1A	381822406	Genic	TraesCS1A02G215900	+	381819326	381822599											1A	383314681	Genic	TraesCS1A03G0569000	+	383311602	383314874
RAC875_c31168_238	1A	382229667	Genic	TraesCS1A02G349400LC	+	382228614	382233835											1A	383720584	Genic	TraesCS1A03G0569300LC	+	383719531	383724752
RAC875_c12808_182	1A	382233075	Genic	TraesCS1A02G349400LC	+	382228614	382233835											1A	383723992	Genic	TraesCS1A03G0569300LC	+	383719531	383724752
wsnp_Ku_c37925_46678703	1A	382233159	Genic	TraesCS1A02G349400LC	+	382228614	382233835											1A	383724076	Genic	TraesCS1A03G0569300LC	+	383719531	383724752
wsnp_Ku_c37925_46679146	1A	382233797	Genic	TraesCS1A02G349400LC	+	382228614	382233835											1A	383724714	Genic	TraesCS1A03G0569300LC	+	383719531	383724752
BS00065146_51	1A	382738759																1A	384226594
wsnp_Ex_c6817_11761300	1A	382740093	Genic	TraesCS1A02G350600LC	+	382739826	382744763											1A	384227928	Genic	TraesCS1A03G0570900LC	+	384227661	384232599
wsnp_Ex_c6817_11762714	1A	382745197	Genic	TraesCS1A02G350700LC	+	382744934	382745961											1A	384233033	Genic	TraesCS1A03G0571000LC	+	384232770	384233797
wsnp_Ex_c3986_7217641	1A	385355602	Genic	TraesCS1A02G217400	-	385354480	385359921											1A	386978795	Genic	TraesCS1A03G0572700	-	386977673	386983114
Tdurum_contig12296_520	1A	385651141	Genic	TraesCS1A02G217500	-	385650060	385653052											1A	387273823	Genic	TraesCS1A03G0572900	-	387272742	387275734
Tdurum_contig12296_581	1A	385651202	Genic	TraesCS1A02G217500	-	385650060	385653052											1A	387273884	Genic	TraesCS1A03G0572900	-	387272742	387275734
wsnp_Ex_rep_c66562_64849366	1A	385899445	Genic	TraesCS1A02G217900	+	385887492	385900007											1A	387521380	Genic	TraesCS1A03G0573400	+	387509427	387521942
Ra_c8077_826	1A	387362036	Genic	TraesCS1A02G218700	+	387359860	387363581											1A	388978088	Genic	TraesCS1A03G0575100	+	388975912	388979633
Tdurum_contig29140_276	1A	387515597	Genic	TraesCS1A02G218800	+	387515313	387517299											1A	389131303	Genic	TraesCS1A03G0575400	+	389131019	389133005
Tdurum_contig11087_516	1A	387520378	Genic	TraesCS1A02G218900	-	387520024	387524441											1A	389136084	Genic	TraesCS1A03G0575600	-	389135730	389140147
Kukri_c36652_301	1A	388841615	Genic	TraesCS1A02G219900	+	388837410	388843270											1A	390453738	Genic	TraesCS1A03G0576900	+	390449533	390455393
Kukri_c36652_275	1A	388841641	Genic	TraesCS1A02G219900	+	388837410	388843270											1A	390453764	Genic	TraesCS1A03G0576900	+	390449533	390455393
Excalibur_c16292_1338	1A	390089743	Genic	TraesCS1A02G221100	+	390085667	390097150											1A	391695196	Genic	TraesCS1A03G0578400	+	391691120	391702603
GENE-3085_343	1A	391849245	Genic	TraesCS1A02G222200	-	391846315	391851191											1A	393542991	Genic	TraesCS1A03G0581700	-	393540061	393544937
BobWhite_c6344_239	1A	392527122	Genic	TraesCS1A02G222700	+	392523767	392527311	Genic	TraesCS1A02G222800	-	392526041	392531051						1A	394216464	Genic	TraesCS1A03G0583200	+	394213109	394216653	Genic	TraesCS1A03G0583300	-	394215383	394220393
Excalibur_rep_c84731_611	1A	392529388	Genic	TraesCS1A02G222800	-	392526041	392531051											1A	394218730	Genic	TraesCS1A03G0583300	-	394215383	394220393
BobWhite_rep_c51400_385	1A	392744626	Genic	TraesCS1A02G222900	-	392744232	392747376											1A	394433140	Genic	TraesCS1A03G0583500	-	394432746	394435890
BobWhite_c17072_584	1A	392781367	Genic	TraesCS1A02G223000	+	392777543	392781440											1A	394469881	Genic	TraesCS1A03G0583700	+	394466057	394469954
Tdurum_contig42129_3280	1A	394258781	Genic	TraesCS1A02G223700	-	394252789	394261768											1A	395935650	Genic	TraesCS1A03G0585600	-	395929658	395938637
Tdurum_contig42129_3350	1A	394258851	Genic	TraesCS1A02G223700	-	394252789	394261768											1A	395935720	Genic	TraesCS1A03G0585600	-	395929658	395938637
Kukri_c14480_793	1A	394301682	Genic	TraesCS1A02G223800	-	394299047	394302178											1A	395978140	Genic	TraesCS1A03G0585700	-	395975505	395978636
Tdurum_contig102258_360	1A	394327118	Genic	TraesCS1A02G224000	-	394325250	394328538											1A	396003576	Genic	TraesCS1A03G0585900	-	396001708	396004993
Ku_c8549_573	1A	394590808	Genic	TraesCS1A02G224700	-	394588931	394607136											1A	396266919	Genic	TraesCS1A03G0587300	-	396265042	396283247
Kukri_rep_c96140_621	1A	394852932	Genic	TraesCS1A02G224800	+	394851597	394852955											1A	396528584	Genic	TraesCS1A03G0587600	+	396527249	396528607
JD_c12131_75	1A	396288601	Downstream_2k	TraesCS1A02G359300LC	-	396288719	396292574											1A	397967740	Downstream_2k	TraesCS1A03G0589300LC	-	397967858	397971713
tplb0057n01_1423	1A	396428128	Genic	TraesCS1A02G226300	-	396427875	396432402											1A	398119724	Genic	TraesCS1A03G0589700	-	398119471	398123998
tplb0057n01_1040	1A	396428637	Genic	TraesCS1A02G226300	-	396427875	396432402											1A	398120233	Genic	TraesCS1A03G0589700	-	398119471	398123998
Kukri_c8332_120	1A	396467168	Genic	TraesCS1A02G226500	-	396462673	396469872											1A	398158763	Genic	TraesCS1A03G0590000	-	398154269	398161468
Tdurum_contig24079_635	1A	397662992	Genic	TraesCS1A02G226900	+	397657982	397663340											1A	399349681	Genic	TraesCS1A03G0591300	+	399344672	399350029
Ku_c8422_699	1A	397772314	Genic	TraesCS1A02G227200	-	397771974	397776201											1A	399453461	Genic	TraesCS1A03G0591800	-	399453121	399457348
Ku_c8422_654	1A	397772359	Genic	TraesCS1A02G227200	-	397771974	397776201											1A	399453506	Genic	TraesCS1A03G0591800	-	399453121	399457348
Kukri_c8422_642	1A	397772371	Genic	TraesCS1A02G227200	-	397771974	397776201											1A	399453518	Genic	TraesCS1A03G0591800	-	399453121	399457348
RAC875_c3464_632	1A	398052997	Genic	TraesCS1A02G227300	+	398050209	398053648											1A	399732959	Genic	TraesCS1A03G0592000	+	399730171	399733610
BS00065940_51	1A	398132073	Genic	TraesCS1A02G227400	+	398131433	398133302											1A	399811872	Genic	TraesCS1A03G0592500	+	399811232	399813101
Tdurum_contig10558_130	1A	399491263	Genic	TraesCS1A02G228300	-	399491194	399508030											1A	401161353	Genic	TraesCS1A03G0593700	-	401161284	401178001
Kukri_c49072_290	1A	401224081	Genic	TraesCS1A02G363100LC	+	401221817	401224252											1A	402885230	Genic	TraesCS1A03G0596200LC	+	402882966	402885401
BS00063440_51	1A	401772587	Genic	TraesCS1A02G229400	-	401770371	401776062											1A	403426884	Genic	TraesCS1A03G0596600	-	403424668	403430359
BS00012051_51	1A	402258367	Genic	TraesCS1A02G229700	+	402252751	402258921											1A	403910582	Genic	TraesCS1A03G0597000	+	403904966	403911136
BobWhite_rep_c50332_900	1A	403024660	Genic	TraesCS1A02G230400	+	403023006	403026917											1A	404673534	Genic	TraesCS1A03G0598600	+	404671880	404675791
Excalibur_rep_c108356_73	1A	403025751	Genic	TraesCS1A02G230400	+	403023006	403026917											1A	404674625	Genic	TraesCS1A03G0598600	+	404671880	404675791
GENE-0549_18	1A	403026115	Genic	TraesCS1A02G230400	+	403023006	403026917											1A	404674989	Genic	TraesCS1A03G0598600	+	404671880	404675791
IACX767	1A	403363406	Genic	TraesCS1A02G230600	+	403361807	403386327											1A	405010759	Genic	TraesCS1A03G0599100	+	405009160	405033340
Ex_c12571_1531	1A	403380145	Genic	TraesCS1A02G230600	+	403361807	403386327											1A	405027158	Genic	TraesCS1A03G0599100	+	405009160	405033340
Excalibur_c23214_583	1A	406584272	Genic	TraesCS1A02G233100	+	406581657	406584983											1A	408222675	Genic	TraesCS1A03G0604800	+	408220060	408223386
Tdurum_contig42515_218	1A	406597589	Downstream_2k	TraesCS1A02G367700LC	+	406586045	406597267											1A	408235992	Downstream_2k	TraesCS1A03G0604900LC	+	408224448	408235670
Tdurum_contig42515_1245	1A	406599356	Upstream_2k	TraesCS1A02G367900LC	+	406599775	406600002											1A	408237759	Upstream_2k	TraesCS1A03G0605100LC	+	408238178	408238405
Excalibur_c5617_1291	1A	407331425	Genic	TraesCS1A02G233600	-	407330835	407335966											1A	408966478	Genic	TraesCS1A03G0605700	-	408965888	408971019
Ex_c5617_972	1A	407331744	Genic	TraesCS1A02G233600	-	407330835	407335966											1A	408966797	Genic	TraesCS1A03G0605700	-	408965888	408971019
Ex_c5617_928	1A	407331788	Genic	TraesCS1A02G233600	-	407330835	407335966											1A	408966841	Genic	TraesCS1A03G0605700	-	408965888	408971019
BobWhite_c3195_212	1A	407335025	Genic	TraesCS1A02G233600	-	407330835	407335966											1A	408970078	Genic	TraesCS1A03G0605700	-	408965888	408971019
BobWhite_c3195_140	1A	407335097	Genic	TraesCS1A02G233600	-	407330835	407335966											1A	408970150	Genic	TraesCS1A03G0605700	-	408965888	408971019
Kukri_c18285_806	1A	407513399	Upstream_2k	TraesCS1A02G368200LC	-	407512793	407513020											1A	409148449	Upstream_2k	TraesCS1A03G0605900LC	-	409147843	409148070
RFL_Contig1766_1788	1A	409790033	Genic	TraesCS1A02G234100	+	409782353	409790410											1A	411414256	Genic	TraesCS1A03G0607700	+	411406576	411414633
Tdurum_contig13272_154	1A	409833985	Genic	TraesCS1A02G234200	+	409827047	409833994											1A	411458106	Genic	TraesCS1A03G0607800	+	411451166	411458115
tplb0022o13_126	1A	410153069	Genic	TraesCS1A02G234600	+	410152902	410157058											1A	411775308	Genic	TraesCS1A03G0608300	+	411775141	411779297
CAP12_c3622_97	1A	410156843	Genic	TraesCS1A02G234600	+	410152902	410157058											1A	411779082	Genic	TraesCS1A03G0608300	+	411775141	411779297
Tdurum_contig10250_272	1A	412458142	Genic	TraesCS1A02G234800	+	412457684	412460590											1A	414060314	Genic	TraesCS1A03G0609600	+	414059856	414062762
RAC875_c12847_2362	1A	413784065	Genic	TraesCS1A02G234900	+	413782217	413798673											1A	415379015	Genic	TraesCS1A03G0610200	+	415377167	415393188
RAC875_rep_c107085_366	1A	415582654	Genic	TraesCS1A02G235100	+	415580729	415585379											1A	417180450	Genic	TraesCS1A03G0610900	+	417178525	417183175
RAC875_c5081_756	1A	415584789	Genic	TraesCS1A02G235100	+	415580729	415585379											1A	417182585	Genic	TraesCS1A03G0610900	+	417178525	417183175
tplb0041o17_745	1A	416549989	Genic	TraesCS1A02G372900LC	-	416549815	416551339											1A	418141695	Genic	TraesCS1A03G0612600LC	-	418141521	418143045
tplb0031j15_562	1A	416550193	Genic	TraesCS1A02G372900LC	-	416549815	416551339											1A	418141899	Genic	TraesCS1A03G0612600LC	-	418141521	418143045
Kukri_c65726_173	1A	417398120	Downstream_2k	TraesCS1A02G235800	-	417398129	417409888											1A	419196223	Downstream_2k	TraesCS1A03G0613200	-	419196232	419207995
IAAV7862	1A	418058330																1A	419853351
Kukri_c8281_1242	1A	418936885	Genic	TraesCS1A02G236500	+	418936644	418939887											1A	420732914	Genic	TraesCS1A03G0615300	+	420732673	420735916
BS00066259_51	1A	419032810	Genic	TraesCS1A02G236600	-	419028888	419037606											1A	420908840	Genic	TraesCS1A03G0615700	-	420904918	420913636
RFL_Contig530_2305	1A	424803886	Downstream_2k	TraesCS1A02G238400	+	424801652	424802085											1A	426655030	Downstream_2k	TraesCS1A03G0620400	+	426652796	426653229
Excalibur_c1907_2438	1A	425250951	Genic	TraesCS1A02G378400LC	+	425250198	425251418											1A	427100453	Genic	TraesCS1A03G0621000LC	+	427099700	427100920
RFL_Contig3715_263	1A	425264933	Genic	TraesCS1A02G238700	-	425255500	425265407											1A	427114435	Genic	TraesCS1A03G0621200	-	427105002	427114909
Tdurum_contig25803_353	1A	426518800	Genic	TraesCS1A02G239100	+	426518618	426523264											1A	428369337	Genic	TraesCS1A03G0622500	+	428369155	428373801
JD_c8217_422	1A	426521692	Genic	TraesCS1A02G239100	+	426518618	426523264											1A	428372229	Genic	TraesCS1A03G0622500	+	428369155	428373801
Kukri_c2425_1036	1A	426521855	Genic	TraesCS1A02G239100	+	426518618	426523264											1A	428372392	Genic	TraesCS1A03G0622500	+	428369155	428373801
Ex_c10562_139	1A	426522457	Genic	TraesCS1A02G239100	+	426518618	426523264											1A	428372994	Genic	TraesCS1A03G0622500	+	428369155	428373801
CAP8_c4610_292	1A	426888508	Genic	TraesCS1A02G239700	+	426886834	426888858											1A	428737427	Genic	TraesCS1A03G0623300	+	428735753	428737777
Tdurum_contig25641_409	1A	426888911	Genic	TraesCS1A02G239800	-	426888747	426892014											1A	428737830	Genic	TraesCS1A03G0623400	-	428737666	428740933
Excalibur_c50341_127	1A	427513316	Genic	TraesCS1A02G380000LC	-	427511654	427514346											1A	429369514	Genic	TraesCS1A03G0624400LC	-	429367852	429370544
IACX592	1A	428546913	Genic	TraesCS1A02G241000	+	428546384	428550024											1A	430397875	Genic	TraesCS1A03G0625600	+	430397346	430400986
BobWhite_c16234_286	1A	430181465	Genic	TraesCS1A02G241900	+	430177937	430181778											1A	432028926	Genic	TraesCS1A03G0627000	+	432025398	432029239
BobWhite_c16234_262	1A	430181489	Genic	TraesCS1A02G241900	+	430177937	430181778											1A	432028950	Genic	TraesCS1A03G0627000	+	432025398	432029239
Ra_c43812_239	1A	430236835	Genic	TraesCS1A02G242200	-	430236534	430240368											1A	432082585	Genic	TraesCS1A03G0627600	-	432082284	432086117
GENE-0058_235	1A	430238902	Genic	TraesCS1A02G242200	-	430236534	430240368											1A	432084651	Genic	TraesCS1A03G0627600	-	432082284	432086117
Tdurum_contig81875_184	1A	430600452	Genic	TraesCS1A02G381700LC	+	430592992	430600941											1A	432441816	Genic	TraesCS1A03G0628200LC	+	432434356	432442305
Tdurum_contig81875_148	1A	430600488	Genic	TraesCS1A02G381700LC	+	430592992	430600941											1A	432441852	Genic	TraesCS1A03G0628200LC	+	432434356	432442305
BobWhite_c7412_403	1A	431017726	Genic	TraesCS1A02G243100	-	431017431	431031404											1A	432857214	Genic	TraesCS1A03G0628900	-	432856919	432870352
Kukri_c6068_371	1A	431432773	Genic	TraesCS1A02G243200	+	431431127	431435660											1A	433269887	Genic	TraesCS1A03G0629100	+	433268241	433272774
Ku_c20103_650	1A	432198674	Genic	TraesCS1A02G243700	+	432193618	432202573											1A	434030372	Genic	TraesCS1A03G0630100	+	434025316	434034271
Tdurum_contig99671_174	1A	432586390	Downstream_2k	TraesCS1A02G382900LC	-	432586954	432587295											1A	434416991	Downstream_2k	TraesCS1A03G0631300LC	-	434417555	434417896
Tdurum_contig92564_326	1A	432590406	Genic	TraesCS1A02G244400	-	432589952	432592978											1A	434421007	Genic	TraesCS1A03G0631400	-	434420553	434423579
Tdurum_contig43203_318	1A	432634528	Genic	TraesCS1A02G383100LC	-	432634188	432637927											1A	434465129	Genic	TraesCS1A03G0631700LC	-	434464789	434468528
wsnp_Ex_c22963_32183009	1A	432635042	Genic	TraesCS1A02G383100LC	-	432634188	432637927											1A	434465643	Genic	TraesCS1A03G0631700LC	-	434464789	434468528
Kukri_c28699_328	1A	432770699	Genic	TraesCS1A02G244700	+	432765221	432771742											1A	434601300	Genic	TraesCS1A03G0632000	+	434595822	434602343
Excalibur_c25689_2779	1A	432973744	Genic	TraesCS1A02G245000	-	432973060	432987608											1A	434838137	Genic	TraesCS1A03G0632600	-	434837453	434852001
Ex_c25689_1606	1A	432974917	Genic	TraesCS1A02G245000	-	432973060	432987608											1A	434839310	Genic	TraesCS1A03G0632600	-	434837453	434852001
Ex_c25689_1603	1A	432974920	Genic	TraesCS1A02G245000	-	432973060	432987608											1A	434839313	Genic	TraesCS1A03G0632600	-	434837453	434852001
IAAV5939	1A	432979304	Genic	TraesCS1A02G245000	-	432973060	432987608											1A	434843697	Genic	TraesCS1A03G0632600	-	434837453	434852001
Kukri_c26680_331	1A	432983674	Genic	TraesCS1A02G245000	-	432973060	432987608											1A	434848067	Genic	TraesCS1A03G0632600	-	434837453	434852001
RAC875_rep_c104557_1245	1A	434425788	Genic	TraesCS1A02G245300	+	434419691	434428750											1A	436286872	Genic	TraesCS1A03G0634200	+	436280775	436289834
Ex_c4242_1442	1A	434425856	Genic	TraesCS1A02G245300	+	434419691	434428750											1A	436286940	Genic	TraesCS1A03G0634200	+	436280775	436289834
Tdurum_contig29168_109	1A	434641242	Genic	TraesCS1A02G245500	+	434638559	434641445											1A	436501113	Genic	TraesCS1A03G0634400	+	436498430	436501316
Tdurum_contig29168_166	1A	434641299	Genic	TraesCS1A02G245500	+	434638559	434641445											1A	436501170	Genic	TraesCS1A03G0634400	+	436498430	436501316
RAC875_c6664_63	1A	434873758	Genic	TraesCS1A02G245600	+	434871480	434878257											1A	436733238	Genic	TraesCS1A03G0634500	+	436730960	436737487
RAC875_c32916_430	1A	435675109																1A	437531045
wsnp_Ex_c10257_16825240	1A	436423039	Genic	TraesCS1A02G246300	+	436421138	436423217	Genic	TraesCS1A02G246400	-	436422894	436426639						1A	438273757	Genic	TraesCS1A03G0637200	+	438271856	438273935	Genic	TraesCS1A03G0637300	-	438273612	438277357
RFL_Contig345_777	1A	436423721	Genic	TraesCS1A02G246400	-	436422894	436426639											1A	438274439	Genic	TraesCS1A03G0637300	-	438273612	438277357
IACX219	1A	436431272	Genic	TraesCS1A02G246500	+	436429225	436435467											1A	438281990	Genic	TraesCS1A03G0637400	+	438279943	438286186
CAP12_c1194_74	1A	436436638	Genic	TraesCS1A02G246600	-	436435966	436440510											1A	438287357	Genic	TraesCS1A03G0637500	-	438286685	438291212
Kukri_rep_c94976_351	1A	437586867	Genic	TraesCS1A02G246800	+	437582684	437587434											1A	439431003	Genic	TraesCS1A03G0638100	+	439426820	439431570
Tdurum_contig12887_131	1A	437587098	Genic	TraesCS1A02G246800	+	437582684	437587434											1A	439431234	Genic	TraesCS1A03G0638100	+	439426820	439431570
tplb0060a06_202	1A	438300600	Genic	TraesCS1A02G246900	+	438295340	438300885											1A	440142807	Genic	TraesCS1A03G0638500	+	440137547	440143092
Kukri_c4395_456	1A	438300791	Genic	TraesCS1A02G246900	+	438295340	438300885											1A	440142998	Genic	TraesCS1A03G0638500	+	440137547	440143092
JD_c63991_766	1A	438300798	Genic	TraesCS1A02G246900	+	438295340	438300885											1A	440143005	Genic	TraesCS1A03G0638500	+	440137547	440143092
wsnp_Ex_c14361_22341570	1A	438308642																1A	440150848
Ex_c14361_506	1A	438309017																1A	440151224
RAC875_rep_c105624_826	1A	440026092	Genic	TraesCS1A02G247900	+	440019652	440029391											1A	441858748	Genic	TraesCS1A03G0642300	+	441852310	441862047
Excalibur_c35985_1150	1A	440028991	Genic	TraesCS1A02G247900	+	440019652	440029391											1A	441861647	Genic	TraesCS1A03G0642300	+	441852310	441862047
RAC875_c34937_93	1A	440029300	Genic	TraesCS1A02G247900	+	440019652	440029391											1A	441861956	Genic	TraesCS1A03G0642300	+	441852310	441862047
Excalibur_c869_1767	1A	441111008	Genic	TraesCS1A02G249100	+	441107312	441111912											1A	442946209	Genic	TraesCS1A03G0645200	+	442932487	442947113
Excalibur_c869_2091	1A	441111332	Genic	TraesCS1A02G249100	+	441107312	441111912											1A	442946533	Genic	TraesCS1A03G0645200	+	442932487	442947113
Excalibur_c869_2341	1A	441111582	Genic	TraesCS1A02G249100	+	441107312	441111912											1A	442946783	Genic	TraesCS1A03G0645200	+	442932487	442947113
Tdurum_contig28680_516	1A	441184538	Genic	TraesCS1A02G249300	-	441183588	441185735											1A	443019274	Genic	TraesCS1A03G0645400	-	443018324	443020471
wsnp_Ex_rep_c66846_65240088	1A	441235985	Genic	TraesCS1A02G249400	-	441235402	441245178											1A	443070721	Genic	TraesCS1A03G0645500	-	443070138	443079914
RAC875_rep_c108861_365	1A	441236012	Genic	TraesCS1A02G249400	-	441235402	441245178											1A	443070748	Genic	TraesCS1A03G0645500	-	443070138	443079914
Excalibur_rep_c83900_245	1A	441236228	Genic	TraesCS1A02G249400	-	441235402	441245178											1A	443070964	Genic	TraesCS1A03G0645500	-	443070138	443079914
Ku_c27851_570	1A	441238591	Genic	TraesCS1A02G249400	-	441235402	441245178											1A	443073327	Genic	TraesCS1A03G0645500	-	443070138	443079914
GENE-0505_148	1A	441765022	Genic	TraesCS1A02G249600	+	441763844	441766750											1A	443596350	Genic	TraesCS1A03G0645900	+	443595172	443598078
GENE-0505_230	1A	441765100	Genic	TraesCS1A02G249600	+	441763844	441766750											1A	443596428	Genic	TraesCS1A03G0645900	+	443595172	443598078
GENE-0505_443	1A	441765309	Genic	TraesCS1A02G249600	+	441763844	441766750											1A	443596637	Genic	TraesCS1A03G0645900	+	443595172	443598078
tplb0030n24_1190	1A	442559799	Genic	TraesCS1A02G250800	+	442553712	442560898	Genic	TraesCS1A02G250900	-	442556951	442563195						1A	444382129	Genic	TraesCS1A03G0647900	+	444376042	444383228	Genic	TraesCS1A03G0648000	-	444379281	444385525
CAP7_c9231_230	1A	442567461																1A	444389791
Tdurum_contig35514_177	1A	442803363	Genic	TraesCS1A02G251400	-	442800491	442808502											1A	444624075	Genic	TraesCS1A03G0648800	-	444621203	444629214
BobWhite_rep_c51642_1057	1A	443198010	Genic	TraesCS1A02G251600	-	443193549	443198146											1A	445016314	Genic	TraesCS1A03G0649000	-	445011853	445016450
Kukri_rep_c77383_613	1A	443204028	Genic	TraesCS1A02G251700	-	443198967	443211104											1A	445022332	Genic	TraesCS1A03G0649100	-	445017271	445029408
Tdurum_contig11332_626	1A	443708959	Genic	TraesCS1A02G252000	-	443708369	443712092											1A	445524414	Genic	TraesCS1A03G0650100	-	445523824	445527547
RAC875_c26690_862	1A	445654192	Genic	TraesCS1A02G254100	-	445653716	445656457											1A	447460447	Genic	TraesCS1A03G0653200	-	447459971	447462712
GENE-0035_484	1A	445655012	Genic	TraesCS1A02G254100	-	445653716	445656457											1A	447461267	Genic	TraesCS1A03G0653200	-	447459971	447462712
RAC875_c27045_1651	1A	445880377	Genic	TraesCS1A02G254200	+	445878772	445885091											1A	447685410	Genic	TraesCS1A03G0653300	+	447683805	447690124
Excalibur_c42595_581	1A	445884014	Genic	TraesCS1A02G254200	+	445878772	445885091											1A	447689047	Genic	TraesCS1A03G0653300	+	447683805	447690124
JD_c15885_428	1A	445916678	Genic	TraesCS1A02G254400	+	445914781	445917729											1A	447721711	Genic	TraesCS1A03G0653600	+	447719814	447722762
Tdurum_contig49788_1162	1A	447007697	Genic	TraesCS1A02G396700LC	+	447007399	447007758											1A	448804837	Genic	TraesCS1A03G0655900LC	+	448804539	448804898
Ra_c48736_614	1A	448920095	Genic	TraesCS1A02G256300	+	448918314	448924958											1A	450710115	Genic	TraesCS1A03G0657800	+	450708334	450714978
Excalibur_rep_c108206_398	1A	448920099	Genic	TraesCS1A02G256300	+	448918314	448924958											1A	450710119	Genic	TraesCS1A03G0657800	+	450708334	450714978
Tdurum_contig24842_160	1A	449820753	Genic	TraesCS1A02G257900	-	449820375	449831326											1A	451603296	Genic	TraesCS1A03G0661200	-	451602918	451613869
Excalibur_c51843_501	1A	449854145	Genic	TraesCS1A02G258100	-	449853942	449857196											1A	451636619	Genic	TraesCS1A03G0661600	-	451636416	451639670
RAC875_c46646_549	1A	449937122	Genic	TraesCS1A02G258200	+	449934516	449938594											1A	451719009	Genic	TraesCS1A03G0661700	+	451716435	451720481
BS00003656_51	1A	452020384	Genic	TraesCS1A02G258800	+	452018321	452021152											1A	453795438	Genic	TraesCS1A03G0663000	+	453793375	453796206
Tdurum_contig16085_393	1A	452023510	Downstream_2k	TraesCS1A02G258900	-	452024993	452025618											1A	453798564	Downstream_2k	TraesCS1A03G0663100	-	453800047	453800672
Tdurum_contig10872_364	1A	452453379	Genic	TraesCS1A02G259400	-	452452678	452455333											1A	454224330	Genic	TraesCS1A03G0663800	-	454223629	454226284
Tdurum_contig10872_377	1A	452453392	Genic	TraesCS1A02G259400	-	452452678	452455333											1A	454224343	Genic	TraesCS1A03G0663800	-	454223629	454226284
RAC875_c8878_232	1A	452755092	Genic	TraesCS1A02G259500	+	452753443	452757351											1A	454522377	Genic	TraesCS1A03G0664000	+	454520728	454524636
Kukri_c5785_205	1A	452755335	Genic	TraesCS1A02G259500	+	452753443	452757351											1A	454522620	Genic	TraesCS1A03G0664000	+	454520728	454524636
tplb0055b10_1478	1A	452860614	Genic	TraesCS1A02G259800	+	452857082	452865313											1A	454627370	Genic	TraesCS1A03G0664400	+	454623838	454632069
tplb0055b10_1427	1A	452860761	Genic	TraesCS1A02G259800	+	452857082	452865313											1A	454627517	Genic	TraesCS1A03G0664400	+	454623838	454632069
Kukri_c20672_360	1A	454333708	Genic	TraesCS1A02G260200	+	454329423	454334823											1A	456093039	Genic	TraesCS1A03G0666400	+	456088754	456094154
RAC875_c83508_72	1A	455036843	Genic	TraesCS1A02G261000	+	455031001	455038358											1A	456790782	Genic	TraesCS1A03G0667800	+	456784940	456792297
GENE-0064_130	1A	456656972	Genic	TraesCS1A02G262100	-	456655323	456657426											1A	458403420	Genic	TraesCS1A03G0669200	-	458401771	458403874
IAAV4099	1A	456940544	Genic	TraesCS1A02G262300	-	456940070	456944304											1A	458685526	Genic	TraesCS1A03G0669400	-	458685052	458689286
Tdurum_contig10316_521	1A	457956454	Genic	TraesCS1A02G262600	-	457956311	457961244											1A	459698882	Genic	TraesCS1A03G0670100	-	459698739	459703672
tplb0046g22_1351	1A	458397080	Genic	TraesCS1A02G262900	+	458394134	458397267											1A	460135691	Genic	TraesCS1A03G0670600	+	460132745	460135878
Kukri_c12945_349	1A	458560373	Genic	TraesCS1A02G263200	+	458557065	458562511											1A	460301315	Genic	TraesCS1A03G0671300	+	460298007	460303453
tplb0059e14_515	1A	458908106	Genic	TraesCS1A02G263400	+	458896289	458908694											1A	460648083	Genic	TraesCS1A03G0671800	+	460636269	460648671
Tdurum_contig18795_117	1A	459097298	Genic	TraesCS1A02G263600	+	459097180	459100473											1A	460835717	Genic	TraesCS1A03G0672100	+	460835599	460838892
BS00066294_51	1A	459301214	Genic	TraesCS1A02G263900	-	459300719	459303051											1A	461036881	Genic	TraesCS1A03G0672600	-	461036386	461038718
Tdurum_contig32104_157	1A	459949266	Genic	TraesCS1A02G264400	-	459948922	459951051											1A	461679199	Genic	TraesCS1A03G0673300	-	461678855	461680984
Jagger_c1403_60	1A	461047793	Upstream_2k	TraesCS1A02G265500	+	461047826	461048232											1A	462767018	Upstream_2k	TraesCS1A03G0675300	+	462767051	462767457
BS00004522_51	1A	461048322	Downstream_2k	TraesCS1A02G265500	+	461047826	461048232											1A	462767547	Downstream_2k	TraesCS1A03G0675300	+	462767051	462767457
BS00022958_51	1A	461048323	Downstream_2k	TraesCS1A02G265500	+	461047826	461048232											1A	462767548	Downstream_2k	TraesCS1A03G0675300	+	462767051	462767457
JD_c17158_393	1A	461338077	Genic	TraesCS1A02G265600	+	461337578	461338417											1A	463053277	Genic	TraesCS1A03G0676100	+	463052778	463053617
tplb0041a22_935	1A	462001757	Genic	TraesCS1A02G266600	-	462000812	462006133											1A	463710978	Genic	TraesCS1A03G0677700	-	463710033	463715354
Ku_c4018_1814	1A	462433828																1A	464140136
wsnp_Ra_c2895_5488879	1A	462433865																1A	464140173
Kukri_c22434_513	1A	462434503	Genic	TraesCS1A02G408100LC	-	462434303	462434605											1A	464140811	Genic	TraesCS1A03G0679500LC	-	464140611	464140913
wsnp_Ku_c4018_7333828	1A	462434780																1A	464141088
wsnp_Ex_c572_1138770	1A	462434946																1A	464141254
Kukri_rep_c107097_192	1A	462435098																1A	464141406
wsnp_Ex_c572_1138503	1A	462435213																1A	464141521
IAAV7203	1A	462435377																1A	464141685
wsnp_Ex_c572_1138339	1A	462435377																1A	464141685
Ra_c2895_591	1A	462435782	Genic	TraesCS1A02G267300	-	462435597	462438015											1A	464142090	Genic	TraesCS1A03G0679600	-	464141905	464143896
BS00016654_51	1A	463288438	Genic	TraesCS1A02G268500	-	463288263	463291701											1A	464990450	Genic	TraesCS1A03G0681700	-	464990275	464993713
RFL_Contig4608_1156	1A	463290306	Genic	TraesCS1A02G268500	-	463288263	463291701											1A	464992318	Genic	TraesCS1A03G0681700	-	464990275	464993713
RFL_Contig5104_1578	1A	463813191	Genic	TraesCS1A02G269000	+	463810370	463813906											1A	465512450	Genic	TraesCS1A03G0682300	+	465509629	465513165
Excalibur_c59894_97	1A	463813646	Genic	TraesCS1A02G269000	+	463810370	463813906											1A	465512905	Genic	TraesCS1A03G0682300	+	465509629	465513165
wsnp_Ex_c4310_7770452	1A	464250075	Genic	TraesCS1A02G270300	-	464249664	464253896											1A	465944318	Genic	TraesCS1A03G0684800	-	465943907	465948139
GENE-0106_229	1A	464251209	Genic	TraesCS1A02G270300	-	464249664	464253896											1A	465945452	Genic	TraesCS1A03G0684800	-	465943907	465948139
GENE-0106_172	1A	464251258	Genic	TraesCS1A02G270300	-	464249664	464253896											1A	465945501	Genic	TraesCS1A03G0684800	-	465943907	465948139
Kukri_c14850_141	1A	464791644	Genic	TraesCS1A02G270400	+	464790700	464793947											1A	466484452	Genic	TraesCS1A03G0685100	+	466483508	466486755
wsnp_Ra_c32175_41221223	1A	464793031	Genic	TraesCS1A02G270400	+	464790700	464793947											1A	466485839	Genic	TraesCS1A03G0685100	+	466483508	466486755
BobWhite_c37935_124	1A	464796383	Genic	TraesCS1A02G270500	+	464794579	464796552											1A	466489191	Genic	TraesCS1A03G0685200	+	466487387	466489360
RAC875_c86680_391	1A	464810348	Genic	TraesCS1A02G270700	-	464809426	464811387											1A	466503156	Genic	TraesCS1A03G0685400	-	466502234	466504195
Kukri_c88698_296	1A	464837153	Genic	TraesCS1A02G270800	-	464837012	464840398											1A	466529961	Genic	TraesCS1A03G0685600	-	466529820	466533206
BS00022318_51	1A	465131790	Downstream_2k	TraesCS1A02G271400	+	465128991	465130562											1A	466821911	Downstream_2k	TraesCS1A03G0686500	+	466819288	466820858
BS00021719_51	1A	465131806	Downstream_2k	TraesCS1A02G271400	+	465128991	465130562											1A	466821927	Downstream_2k	TraesCS1A03G0686500	+	466819288	466820858
BobWhite_c38865_319	1A	465283022	Genic	TraesCS1A02G271700	+	465281934	465283274											1A	466970269	Genic	TraesCS1A03G0686900	+	466969181	466970521
CAP7_rep_c10603_130	1A	466341754																1A	468023429
wsnp_JD_c9291_10157217	1A	466346438	Upstream_2k	TraesCS1A02G412500LC	+	466348246	466348560											1A	468028113	Upstream_2k	TraesCS1A03G0689500LC	+	468029921	468030235
BS00067175_51	1A	467256089	Genic	TraesCS1A02G273800	+	467255799	467257827											1A	468936731	Genic	TraesCS1A03G0692000	+	468936441	468938469
CAP8_rep_c5390_220	1A	469369642	Genic	TraesCS1A02G275200	-	469369455	469371619											1A	471033913	Genic	TraesCS1A03G0694200	-	471033726	471035890
Excalibur_c5621_526	1A	469370130	Genic	TraesCS1A02G275200	-	469369455	469371619											1A	471034401	Genic	TraesCS1A03G0694200	-	471033726	471035890
Kukri_c7924_393	1A	469370240	Genic	TraesCS1A02G275200	-	469369455	469371619											1A	471034511	Genic	TraesCS1A03G0694200	-	471033726	471035890
Tdurum_contig102264_294	1A	469393685	Genic	TraesCS1A02G415100LC	-	469393214	469428868											1A	471057956	Genic	TraesCS1A03G0694500LC	-	471057485	471092782
Kukri_c2574_76	1A	469587891	Genic	TraesCS1A02G275400	+	469587133	469593624											1A	471247920	Genic	TraesCS1A03G0694600	+	471247162	471253653
Excalibur_rep_c113669_264	1A	469591542	Genic	TraesCS1A02G275400	+	469587133	469593624											1A	471251571	Genic	TraesCS1A03G0694600	+	471247162	471253653
Kukri_rep_c103291_208	1A	469592800	Genic	TraesCS1A02G275400	+	469587133	469593624											1A	471252829	Genic	TraesCS1A03G0694600	+	471247162	471253653
[truncated: 54,933 more rows]

## Sheet: Table S2.2-Markers on diff chr.
Table S2.2: Genomic position of 90K SNP markers anchored to the different chromosome on two IWGSC RefSeq assemblies
[truncated: 585 more rows]

[truncated: 3 more sheets: Table S2.2.1-Gene annotaton, Table S2.3-Same with Sun (2020), Table S2.4-Diff with Sun (2020)]
