# Supplementary material for: Patterns of genetic variation and QTLs controlling grain traits in a collection of global wheat germplasm revealed by high-quality SNP markers
Source: BMC Plant Biol. 2022 Sep 22;22:455. doi: 10.1186/s12870-022-03844-x (PMC9494784; doi:10.1186/s12870-022-03844-x)
Supplement: Supplementary file 16 — Additional file 16. [file 12870_2022_3844_MOESM16_ESM.xlsx]

## Sheet: Table S3.1
Table S3.1: Number of samples with call rate > 0.9 when SNP clustering was performed on markers mapped to the A or B genome or on SNPs not assigned to a specific physical position
		Minimum number of points in cluster
Cluster distance	5	8	10
0.02	840	834	825
0.03	847	841	839
0.05	856	851	848
0.07	858	856	854
0.09	860	858	857

## Sheet: Table S3.2
Table S3.2: Number of samples with 10th percentile of the distribution of GenCall scores > 0.4 when SNP clustering was performed on markers mapped to the A or B genome or on SNPs not assigned to a specific physical position
		Minimum number of points in cluster
Cluster distance	5	8	10
0.02	812	795	793
0.03	820	803	798
0.05	819	811	807
0.07	791	792	790
0.09	797	786	786

## Sheet: Table S3.3
Table S3.3: Number of SNPs with call frequency > 0.9 when SNP clustering was performed on markers mapped to the A or B genome or on SNPs not assigned to a specific physical position
		Minimum number of points in cluster
Cluster distance	5	8	10
0.02	66455	65875	65075
0.03	66557	66496	66386
0.05	66560	66559	66557
0.07	66559	66561	66560
0.09	66560	66561	66561

## Sheet: Table S3.4
Table S3.4: Number of SNPs with 10th percentile of the distribution of GenCall scores GC > 0.4 when SNP clustering was performed on markers mapped to the A or B genome or on SNPs not assigned to a specific physical position
		Minimum number of points in cluster
Cluster distance	5	8	10
0.02	64170	61843	58887
0.03	65566	64867	64129
0.05	66235	66160	66070
0.07	66327	66346	66331
0.09	66376	66379	66370

## Sheet: Table S3.5
Table S3.5: Number of inconsistent genotype calls between 90K SNP array hybridization and KASP assays of eight accessions based on eleven markers from A and B genome
		Minimum number of points in cluster
Cluster distance	5	8	10
0.02	1	1	2
0.03	1	1	2
0.05	0	0	0
0.07	0	0	0
0.09	0	0	0

## Sheet: Table S3.6
Table S3.6: Number of consistent genotypes of Chinese Spring between our clustering results for SNPs on A or B genome and the nucleotides extracted from the IWGSC RefSeq v1.0
		Minimum number of points in cluster
Cluster distance	5	8	10
0.02	33167	33032	32986
0.03	33376	33229	33099
0.05	33598	33424	33405
0.07	33445	33446	33457
0.09	33021	33087	33164

## Sheet: Table S3.7
Table S3.7: Number of samples with call rate > 0.9 when SNP clustering was performed on markers mapped to the D genome
		Minimum number of points in cluster
Cluster distance	5	8	10
0.02	802	794	790
0.03	808	801	799
0.05	810	805	803
0.07	811	810	809
0.09	813	811	810

## Sheet: Table S3.8
Table S3.8: Number of samples with 10th percentile of the distribution of GenCall scores > 0.4 when SNP clustering was performed on markers mapped to the D genome
		Minimum number of points in cluster
Cluster distance	5	8	10
0.02	777	760	759
0.03	779	763	762
0.05	779	774	772
0.07	780	779	777
0.09	783	782	780

## Sheet: Table S3.9
Table S3.9: Number of SNPs with call frequency > 0.9 when SNP clustering was performed on markers mapped to the D genome
		Minimum number of points in cluster
Cluster distance	5	8	10
0.02	14997	14880	14721
0.03	15018	15008	14983
0.05	15019	15019	15018
0.07	15019	15019	15019
0.09	15019	15019	15019

## Sheet: Table S3.10
Table S3.10: Number of SNPs with 10th percentile of the distribution of GenCall scores GC > 0.4 when SNP clustering was performed on markers mapped to the D genome
		Minimum number of points in cluster
Cluster distance	5	8	10
0.02	14563	14123	13711
0.03	14816	14718	14543
0.05	14955	14950	14926
0.07	14987	14981	14981
0.09	14980	14989	14989

[truncated: 2 more sheets: Table S3.11, Table S3.12]
