# Supplementary material for: Patterns of genetic variation and QTLs controlling grain traits in a collection of global wheat germplasm revealed by high-quality SNP markers
Source: BMC Plant Biol. 2022 Sep 22;22:455. doi: 10.1186/s12870-022-03844-x (PMC9494784; doi:10.1186/s12870-022-03844-x)
Supplement: Supplementary file 17 — Additional file 17. [file 12870_2022_3844_MOESM17_ESM.xlsx]

## Sheet: Table S4
Table S4: The shared loci detected in GBS and 90K SNP array genotpying the 96 wheat accessions.
Marker Name	Chromosome	Position in RefSeqv2.1 (bp)	46 shared markers presented in Table 2
RAC875_c95364_259	1A	1232241
BS00079769_51	1A	8997641
Excalibur_c114401_105	1A	11423895
IAAV6115	1A	13310357
TA002993-0179-w	1A	13310364
Kukri_c2121_1334	1A	13744821
wsnp_JD_c7522_8606553	1A	13744821
Ex_c4876_1221	1A	13744953
wsnp_Ex_c7252_12453079	1A	15212203
Tdurum_contig61492_684	1A	17324848
wsnp_Ku_c11896_19337444	1A	29504098
IACX1465	1A	35557357
Kukri_c24648_554	1A	50359325
CAP7_c2317_217	1A	51337486
RAC875_c11749_97	1A	281611396
BS00031200_51	1A	303504799
BS00101116_51	1A	314832013
IACX293	1A	376855076
BS00022318_51	1A	466821911
wsnp_Ku_c10065_16730445	1A	483927347
Excalibur_c30591_637	1A	484368652
BS00022173_51	1A	510219403
wsnp_Ku_c23012_32893918	1A	518064699
BobWhite_c26212_208	1A	523006689
GENE-0392_97	1A	530917828
BS00022396_51	1A	537140195
BS00022261_51	1A	538136351
BS00109991_51	1A	538136351
wsnp_Ra_c22110_31550370	1A	539221151
RFL_Contig399_976	1A	551285733
Jagger_c4380_159	1A	558288664
wsnp_CAP12_rep_c8598_3608465	1A	560669520
Tdurum_contig78830_348	1A	561056076
tplb0021i12_383	1A	571215169
CAP7_c490_123	1A	572649345
Tdurum_contig8224_378	1A	575068106
RAC875_c43002_382	1A	588807824
BobWhite_c1027_1127	1A	591307521
BS00089098_51	1A	591307559
JD_c394_819	1A	593601875
RAC875_c43389_105	1A	595651227
RAC875_c85550_52	1A	595703035
RAC875_c85550_73	1A	595703056
RFL_Contig858_2219	1A	595703187
Kukri_c79308_278	1B	4508144
BS00023177_51	1B	10525454
Kukri_c7393_851	1B	13735462
wsnp_Ex_c5780_10153638	1B	28019546
Kukri_c18006_1568	1B	61804063
RAC875_c8271_1352	1B	61804296
BS00099829_51	1B	65165702
Tdurum_contig31008_367	1B	433347302
BS00041947_51	1B	440486114
tplb0023b14_704	1B	451143380	v
BS00107829_51	1B	457495017
BobWhite_c441_976	1B	463752059
Excalibur_s102212_259	1B	480649494	v
wsnp_Ex_rep_c66643_64952627	1B	491044200
IAAV2125	1B	500276378
RAC875_rep_c112555_200	1B	500276378
IACX11291	1B	537582339
wsnp_Ex_c7447_12752449	1B	549702224
CAP12_c4844_95	1B	563516164
Kukri_c7770_176	1B	573404200
Tdurum_contig47550_699	1B	573404200
Kukri_rep_c70501_255	1B	579459181
BS00055866_51	1B	584220440
Kukri_c9752_793	1B	588252190
Tdurum_contig69792_167	1B	588252190
Excalibur_c27915_560	1B	588741099
BobWhite_c17644_112	1B	596052731
BS00023148_51	1B	596054866
RAC875_c1785_366	1B	630764596
BS00081747_51	1B	630796825
Tdurum_contig57479_236	1B	633162672
wsnp_Ex_rep_c67747_66422973	1B	648245871
BS00035268_51	1B	659907045
BobWhite_c40868_120	1B	661203103
Kukri_c36758_140	1B	666006526
Tdurum_contig10475_87	1B	670576178
BobWhite_c6981_181	1B	690711318
CAP7_c2089_140	1B	694495914
Excalibur_c25640_110	1B	697752355
wsnp_Ex_c1597_3046039	1B	698225586
RAC875_c6537_708	1B	698225588
RAC875_c6537_2298	1B	698227346
Excalibur_c9676_163	1D	7934028
RAC875_c2040_564	1D	17710100
RFL_Contig5594_873	1D	35013609
BS00002178_51	1D	36169836
RAC875_rep_c96733_369	1D	39353654
Excalibur_c34167_128	1D	51680142
BobWhite_c28341_51	1D	207009354
Kukri_c29121_654	1D	412737980
BS00091597_51	1D	414598371
Excalibur_c32317_89	1D	463323368
BobWhite_c16824_151	1D	486941941
RFL_Contig2961_1695	1D	496598064
Kukri_c22152_1059	2A	6060547
BS00027484_51	2A	19636880
RAC875_rep_c78744_162	2A	36456631
RAC875_rep_c78744_228	2A	36456697
RAC875_rep_c78518_198	2A	36641967
Ku_c269_2643	2A	41197124
Ra_c2798_261	2A	41197278
Kukri_c17269_1349	2A	47152578
wsnp_Ex_c866_1684236	2A	55625353
BobWhite_c1611_1685	2A	66235779
wsnp_Ex_c4847_8646583	2A	88578422
Ku_c5229_1035	2A	90231170
TA004055-0626	2A	116086016
Excalibur_c11398_913	2A	123082348
Kukri_c44442_274	2A	128154563
Kukri_rep_c112814_587	2A	170793265
wsnp_Ex_c17852_26612172	2A	202117396
IAAV8481	2A	216449229
Ku_c13673_1108	2A	216449229
Ku_c13599_707	2A	291043258
Tdurum_contig41914_353	2A	420175638
Kukri_c4810_211	2A	463428597
Kukri_rep_c76728_380	2A	482619438
Tdurum_contig76960_213	2A	501392775
Tdurum_contig27861_306	2A	508167088
Excalibur_rep_c69799_1999	2A	679489093
wsnp_Ex_c40280_47375312	2A	680308144
tplb0055a09_2355	2A	698442168
BS00000965_51	2A	707321822
RAC875_rep_c108548_163	2A	713579301
wsnp_Ex_rep_c71983_70544041	2A	713579327
wsnp_Ku_c52392_57380726	2A	713579327
BobWhite_rep_c64766_352	2A	714825518
RAC875_c58006_352	2A	719195957
RAC875_c58006_436	2A	719196041
RAC875_c13390_1329	2A	719200030
BS00092550_51	2A	719308631
wsnp_Ex_c59095_60108185	2A	720341281
wsnp_Ex_c59095_60108118	2A	720341348
wsnp_Ex_c59095_60108097	2A	720341369
wsnp_Ex_rep_c101342_86720058	2A	756399034
Tdurum_contig52350_902	2A	764612369
wsnp_Ku_c16547_25454123	2A	764612369
BS00087932_51	2A	766501830
BS00000479_51	2A	767447148
Tdurum_contig45196_487	2A	776689142
BobWhite_c1105_299	2A	784021361
Ex_c6937_1992	2A	785147222
JD_c246_260	2A	785464525
Tdurum_contig10209_925	2A	787537338
BobWhite_c13752_400	2A	787537479
Excalibur_c17250_592	2B	7420683
Excalibur_c3524_318	2B	18979094
BS00105036_51	2B	20242498
wsnp_JD_c930_1368255	2B	20450632
IAAV5802	2B	28049088
wsnp_Ex_rep_c105401_89840110	2B	28049088
Excalibur_c19585_119	2B	32073104
wsnp_Ex_rep_c68623_67474935	2B	32073104
Excalibur_c46590_363	2B	32129865	v
BobWhite_rep_c63363_160	2B	49850787
BS00041587_51	2B	54439366
wsnp_Ra_c407_862316	2B	60565388	v
RAC875_c26469_363	2B	72648532
Tdurum_contig29620_285	2B	84701951
Kukri_c36879_83	2B	103355673
wsnp_JD_c12687_12877994	2B	107347576
RAC875_c22552_380	2B	118465172
Ku_c23446_2209	2B	140899179
wsnp_RFL_Contig1074_103556	2B	143567098
Jagger_c4412_265	2B	144305622
wsnp_Ra_c16822_25566950	2B	161765243
Kukri_c6973_344	2B	162252515
wsnp_Ex_c22018_31193171	2B	172049970
wsnp_Ku_c2562_4879681	2B	198361431
wsnp_Ex_c38739_46195930	2B	200492388
Excalibur_c90811_88	2B	216685618
wsnp_RFL_Contig1418_565105	2B	223228303
BobWhite_c5852_685	2B	242552326
Kukri_c32583_587	2B	347367873
wsnp_Ex_c52240_55911010	2B	402180217
Excalibur_rep_c69016_57	2B	405043121
Kukri_c26645_254	2B	429345896
Kukri_c42289_582	2B	431331692
Kukri_rep_c91092_72	2B	451301416
wsnp_CAP11_c1956_1045077	2B	453674544
RAC875_c3039_101	2B	458648006	v
Kukri_c20819_497	2B	458650942
wsnp_Ex_c25438_34703568	2B	458650942
Kukri_c57811_86	2B	471153286
Tdurum_contig25602_212	2B	563894820
Excalibur_c37804_518	2B	585413852
Kukri_c31165_835	2B	616664794
BS00022014_51	2B	645308681
BS00022314_51	2B	651159983
Kukri_c46361_295	2B	663478440
BS00079013_51	2B	667963312
Tdurum_contig62800_207	2B	680320110
CAP8_rep_c8162_101	2B	697149411
Kukri_c26311_891	2B	698628327
wsnp_Ex_c5123_9088111	2B	705140557
Kukri_c2343_272	2B	707565929
Tdurum_contig27907_216	2B	716679859
Excalibur_c43926_163	2B	722147687
RAC875_c13240_96	2B	731033027	v
Tdurum_contig64795_494	2B	731033027	v
CAP12_rep_c7164_108	2B	739988449
BS00011483_51	2B	759850689
BS00081189_51	2B	762268286	v
BobWhite_c30140_119	2B	769094034
Tdurum_contig49532_368	2B	769943625
Excalibur_c9752_619	2B	769944162
Kukri_c10869_1591	2B	784378628
Excalibur_c56550_71	2B	784378666
RAC875_c7735_338	2B	792213076
BS00007384_51	2B	797899649
wsnp_Ex_c707_1391630	2B	799247032
BS00056645_51	2B	803253460
RAC875_c40246_71	2D	1728823
TA002227-1090	2D	5856462
BS00073230_51	2D	67435123
BS00069899_51	2D	68912974
BS00027456_51	2D	354482240
Ex_c66348_1238	2D	573926353
Ra_c69210_724	2D	573926353
Ra_c69210_713	2D	573926364
Kukri_c19979_239	2D	580101011
IACX6231	2D	580101429
CAP11_c6079_241	2D	601951185	v
BS00066527_51	2D	618641149
Kukri_c16965_1077	2D	623325385
RAC875_c38014_666	2D	623325477
Excalibur_c30729_152	2D	628104185
Excalibur_c30729_207	2D	628104240
D_contig13021_201	2D	630106845
Excalibur_c16329_493	2D	637701948
tplb0030l01_1677	2D	647060735
Kukri_rep_c89183_282	3A	8764539	v
IACX10917	3A	11530878
RAC875_c82493_67	3A	13799721
tplb0035b20_1677	3A	22420154
Tdurum_contig52302_92	3A	22420214
wsnp_JD_c2722_3653988	3A	22420214
BobWhite_c48246_303	3A	25392156
CAP8_c665_409	3A	25392668	v
Excalibur_c6264_1054	3A	53479940	v
BobWhite_c11298_512	3A	57089154
IAAV2646	3A	57089154
RAC875_c55313_89	3A	60385456
wsnp_Ku_c11052_18135847	3A	61733718
wsnp_JG_c2509_1153697	3A	143004579
BS00022029_51	3A	490389941
wsnp_Ex_c11085_17973016	3A	525195599
Tdurum_contig61299_55	3A	525795888
tplb0050h15_1287	3A	525795888
BS00026189_51	3A	532936944
IAAV5821	3A	533371352
Tdurum_contig50392_1355	3A	533371352
Tdurum_contig57139_318	3A	534859991
wsnp_Ex_rep_c69752_68711460	3A	534859991
wsnp_Ex_c15269_23492289	3A	551452475
BS00076631_51	3A	552570542	v
Ra_c1619_432	3A	649840464
wsnp_CAP8_c1007_643393	3A	659063174
RFL_Contig4282_1420	3A	688789193
BS00023028_51	3A	722015512
BS00022182_51	3A	725075944
RFL_Contig5153_2667	3A	732678974
wsnp_Ex_c8360_14085858	3B	6077888
CAP7_c6105_122	3B	12372201
BS00088434_51	3B	12489644
wsnp_Ex_rep_c103892_88739043	3B	12489981
RFL_Contig5709_3312	3B	14902166
Excalibur_c41820_354	3B	19482544
Kukri_rep_c107316_393	3B	21987678
BS00027346_51	3B	27074457
BS00070456_51	3B	30643069
BobWhite_c23887_53	3B	41179809
RFL_Contig1456_1438	3B	49457726
wsnp_Ex_c18883_27772081	3B	50069182
Kukri_c43538_352	3B	57082758
BobWhite_rep_c55395_200	3B	60723303
Excalibur_c11246_659	3B	79227349
Ra_c965_2575	3B	81112417
Ra_c965_2579	3B	81112421
Ra_c965_2703	3B	81112545
JD_c49675_408	3B	129650594	v
Kukri_c8740_1115	3B	130831170
wsnp_JD_c2146_2955972	3B	135134259
wsnp_CAP11_c272_234769	3B	390504938
Kukri_c17718_145	3B	432744584
BS00049639_51	3B	432754166	v
Tdurum_contig54463_316	3B	493994655	v
BS00067472_51	3B	519598536
BS00049008_51	3B	557734122
RAC875_c87788_155	3B	559994147
RAC875_c9415_1229	3B	568808672
Excalibur_c11242_301	3B	570333626	v
RAC875_c775_1135	3B	597072552
wsnp_Ex_c7756_13218814	3B	597072552
wsnp_JD_c10602_11238420	3B	611477865
RFL_Contig1291_309	3B	640376972
RAC875_c4745_733	3B	645215096
BS00064940_51	3B	672870285
BS00109761_51	3B	711674413
Tdurum_contig67350_771	3B	753557263
Kukri_c41129_344	3B	759868237
BS00063105_51	3B	764994098
BS00024499_51	3B	791663923
wsnp_Ra_c7158_12394405	3B	799912951
Tdurum_contig47292_302	3B	829751453	v
BS00044944_51	3B	830692693
Kukri_c67060_168	3D	381501537
Ra_c37703_534	3D	425139320
BobWhite_c5605_195	3D	442063615
BS00078092_51	3D	618485505
BS00030374_51	3D	619223825
BS00092244_51	4A	11756074
wsnp_Ex_c8131_13754852	4A	118983744
tplb0035b22_184	4A	135414019
Kukri_rep_c69389_1215	4A	588447254
wsnp_Ex_rep_c67054_65517671	4A	588447254
RFL_Contig2226_1048	4A	592170032
BS00041735_51	4A	593107509
RAC875_c50438_637	4A	597126493
BobWhite_c19919_301	4A	600086581
BS00021701_51	4A	600122804
IAAV5818	4A	602364887
Kukri_c56014_275	4A	681614172
Tdurum_contig93100_640	4A	709770678
BS00048067_51	4A	713428877
IAAV3545	4A	734162586
BS00059454_51	4A	739846236
BS00076452_51	4A	740454855
Tdurum_contig97806_76	4A	740454906
BS00110758_51	4A	742752367
BS00100763_51	4A	746520699
BS00039324_51	4A	747747342
RAC875_rep_c107984_318	4A	748554755
BS00056495_51	4B	1323477
BS00071658_51	4B	2979730
Ex_c23152_662	4B	3044144
IAAV7323	4B	5666052
Excalibur_c14401_563	4B	5666477
BS00011148_51	4B	11539266
Tdurum_contig97386_207	4B	14795798
BS00110744_51	4B	14820424
Tdurum_contig10984_316	4B	20385856
Kukri_c34633_69	4B	24107063
Excalibur_rep_c68588_1196	4B	24107125
BobWhite_c44691_648	4B	49791075
RFL_Contig2459_2314	4B	496676986
BS00020575_51	4B	518345348	v
wsnp_Ku_c13052_20918857	4B	518345348	v
Kukri_rep_c79943_189	4B	535599113
BS00022136_51	4B	543162119
BS00022184_51	4B	547241496
BS00094557_51	4B	547241499
IAAV2228	4B	551151701	v
wsnp_Ra_c22026_31453420	4B	568736179
Tdurum_contig11715_617	4B	574853715
BS00003421_51	4B	602072393
RAC875_rep_c84348_458	4B	616733440
BS00034371_51	4B	617443871
IAAV5323	4B	632722895
wsnp_Ex_c5187_9195120	4B	642912839
IAAV5564	4B	650258867
RAC875_c51375_238	4B	651747682
RAC875_c51375_394	4B	651747838
Excalibur_c13112_701	4D	1862121
RAC875_s118345_182	4D	39034938
BS00001525_51	5A	3323996
BS00099534_51	5A	3552586
wsnp_Ex_c16551_25061395	5A	6014768
BS00022116_51	5A	6123822
Excalibur_c6714_246	5A	7578637
BS00003696_51	5A	11696412
IACX5832	5A	11696412
BobWhite_rep_c60372_388	5A	12534807
wsnp_Ex_c807_1585614	5A	21166257
Kukri_c8835_112	5A	22928262	v
BS00021660_51	5A	49279007
CAP12_c667_143	5A	415498300	v
Tdurum_contig45240_1309	5A	415498300	v
Tdurum_contig102312_245	5A	445056140
RFL_Contig727_736	5A	458734939	v
wsnp_CAP11_rep_c4151_1963100	5A	459495930
BS00058591_51	5A	459530888
RFL_Contig1929_805	5A	462360621
BS00080093_51	5A	464976474
Excalibur_c6314_91	5A	464976506
IAAV2127	5A	464976506
Kukri_rep_c68263_453	5A	464976576	v
BS00066916_51	5A	466494065
BS00022191_51	5A	476889846
BS00096688_51	5A	476889863
RAC875_c1219_1258	5A	477089024
wsnp_Ku_c23772_33711538	5A	477089024
RAC875_c35993_308	5A	482846033
RAC875_c99519_227	5A	490780308
wsnp_Ex_c94356_82888150	5A	490780308
Jagger_c7747_323	5A	524941080
BS00023029_51	5A	533950553
wsnp_Ex_c31914_40647870	5A	538963280
Tdurum_contig54785_62	5A	560480804
wsnp_Ku_c21275_31007309	5A	567520582	v
Excalibur_rep_c103747_193	5A	586474623
IAAV1650	5A	586474623
BS00021942_51	5A	586857838
wsnp_Ex_c621_1230852	5A	592984472
Excalibur_c31769_793	5A	594465125
Tdurum_contig50175_875	5A	596175190
JD_c15758_288	5A	597194776
wsnp_Ex_c8543_14357051	5A	597194901
wsnp_Ex_c2526_4715978	5A	619118581
BS00055102_51	5A	673080140	v
wsnp_Ra_c3095_5835193	5A	673928517
CAP12_c956_61	5A	686707716
wsnp_CAP11_c1116_654940	5A	686707716
BS00016419_51	5A	709808853
wsnp_Ex_c2171_4073721	5A	710851562	v
RFL_Contig5886_653	5B	16774
BS00022525_51	5B	10489817
BS00067550_51	5B	11095223
wsnp_Ku_rep_c103274_90057407	5B	12626988
RFL_Contig3282_448	5B	15060531
wsnp_BF201102B_Ta_2_5	5B	21415433
BS00022773_51	5B	28020842
wsnp_Ex_c13777_21603644	5B	45960229
BS00107222_51	5B	46333281
RAC875_c16827_292	5B	51525579
Kukri_c13224_551	5B	88550696
wsnp_Ex_c27219_36436025	5B	88614662
Excalibur_c17915_346	5B	143158488
wsnp_Ex_rep_c66654_64966507	5B	181800470
BobWhite_c38988_85	5B	186965615
BS00066628_51	5B	290722908
Kukri_c59166_143	5B	318266460
IAAV7800	5B	326953473
Kukri_c6633_674	5B	326953473
wsnp_Ex_rep_c67690_66354791	5B	326953473
BobWhite_c29999_82	5B	403433774
wsnp_Ex_rep_c66651_64963120	5B	406745296	v
IAAV850	5B	414850093
BobWhite_c34650_141	5B	430075420
wsnp_Ex_rep_c75281_72691359	5B	433944894
Ex_c66350_322	5B	434662092
Ex_c66350_302	5B	434662112
JD_c3499_551	5B	434662112
Ex_c66350_301	5B	434662113
BS00022993_51	5B	464325970
RAC875_c32768_440	5B	476816954
Excalibur_c10444_2056	5B	482491162	v
Kukri_c45713_151	5B	482706363
CAP12_c7929_116	5B	490982909
Excalibur_rep_c68017_140	5B	501874502
wsnp_Ex_c25926_35188479	5B	501874502
wsnp_JD_c9613_10432955	5B	506182175
BS00087680_51	5B	508770081
Tdurum_contig42518_681	5B	514412127
BS00021994_51	5B	516365619	v
wsnp_Ku_rep_c70220_69775205	5B	516647159
Excalibur_c35797_615	5B	521829768
Excalibur_c35797_547	5B	521829836
IAAV659	5B	530747124
Tdurum_contig57027_347	5B	548894183
Excalibur_c33675_201	5B	554141991
BobWhite_rep_c64527_134	5B	559901394
Tdurum_contig58669_273	5B	565294234
Excalibur_c874_1479	5B	569913748
CAP8_c890_220	5B	575556305
BS00021736_51	5B	591024129
RAC875_c86102_243	5B	599882877
Tdurum_contig14326_597	5B	607711937	v
BS00037023_51	5B	654745895
BS00084907_51	5B	671680685
IAAV5014	5B	673436405
wsnp_CAP12_c2231_1090724	5B	673436405
BobWhite_c2694_494	5B	679314470
wsnp_Ex_c2870_5296539	5B	681672093
BS00022438_51	5B	684733572
RFL_Contig3285_1009	5B	702158000
BobWhite_rep_c49751_629	5B	708654739
wsnp_Ex_c2207_4135530	5B	714260543
wsnp_Ex_c2207_4136036	5B	714261049
Excalibur_c2207_1060	5B	714261114	v
RAC875_c37988_243	5B	714510800	v
D_GA8KES401AHAAQ_242	5D	5564803
BobWhite_c19084_575	5D	423514497
RAC875_c21299_256	5D	445454521
BS00082423_51	5D	492712721
BobWhite_c8945_134	5D	546492843
wsnp_Ku_c44483_51751682	5D	546493487
wsnp_JD_c825_1223506	5D	548125599
Excalibur_c13901_98	5D	552285575
IACX5717	5D	566868327
BS00012069_51	5D	568665038
wsnp_Ex_c431_848217	6A	6630189
RAC875_c2145_92	6A	12494515
Tdurum_contig29823_203	6A	13494639
RAC875_c28122_475	6A	14459414
BS00074131_51	6A	19561019
tplb0060j17_363	6A	19665377
RAC875_c45444_883	6A	24580677
BS00062894_51	6A	25371693
wsnp_Ex_c1050_2008559	6A	27273857
RAC875_c28390_99	6A	28318514
Tdurum_contig42729_433	6A	38472898
Tdurum_contig42729_380	6A	38472951
tplb0060o04_767	6A	41958429
wsnp_BE490604A_Ta_2_1	6A	55282690
BS00021999_51	6A	67989141
wsnp_Ku_c38215_46911010	6A	68575472	v
IAAV3046	6A	77484306
wsnp_Ex_rep_c67878_66584488	6A	88662819
Excalibur_c4152_1031	6A	112840661
wsnp_Ku_c38451_47086066	6A	112840661
BobWhite_c17086_197	6A	227959739
Excalibur_c60816_99	6A	227959813
CAP7_c3837_154	6A	246697037
Kukri_c43720_670	6A	282394251
BS00064873_51	6A	361608950
BS00033795_51	6A	405014698	v
BS00086046_51	6A	427721801
BS00076193_51	6A	438263945
BS00022553_51	6A	440175923
CAP11_c1206_301	6A	444258250
Kukri_c4750_452	6A	484113209	v
BS00037006_51	6A	522684026
BS00087447_51	6A	537899571	v
BS00063096_51	6A	554049816
BS00031793_51	6A	556322389
RAC875_c104548_369	6A	566548146
wsnp_CAP12_c928_486444	6A	566548146
BS00081699_51	6A	567513692
BobWhite_s67148_292	6A	585168845
BobWhite_s67148_324	6A	585168877
BS00000750_51	6A	601862603
IACX1130	6A	605235834
wsnp_BF483091A_Ta_2_2	6A	605235843
Ex_c449_423	6A	613676907
RAC875_c11876_120	6A	614503420
wsnp_Ex_c21688_30847181	6A	614503420
RAC875_c6429_132	6A	617160152
Excalibur_c37062_65	6A	618382224	v
Excalibur_c31994_684	6A	622018613
BS00055769_51	6B	13586865
BS00055768_51	6B	13586870
Excalibur_c39569_79	6B	29376898
wsnp_Ex_c2936_5416717	6B	51316932
RAC875_c23812_187	6B	102207532
BS00022462_51	6B	127224152
wsnp_Ex_c8643_14489402	6B	153531108
BS00071498_51	6B	162138760
BS00007581_51	6B	174453550
BS00001100_51	6B	196283676
Kukri_c46009_411	6B	226570780
wsnp_Ex_c9948_16379630	6B	237529191
Kukri_c44940_117	6B	285169291
wsnp_Ex_c6358_11058700	6B	301909382
BS00078932_51	6B	326699615
wsnp_Ex_rep_c66458_64697718	6B	417038245
RAC875_c54671_199	6B	470364327
BS00067073_51	6B	482371740	v
wsnp_Ex_c16836_25401702	6B	565515012
CAP8_c6370_254	6B	567471660
Tdurum_contig62155_325	6B	567471660
wsnp_Ku_c15761_24469459	6B	579158548
BobWhite_c22075_85	6B	584066429
Excalibur_c10568_826	6B	584647027
Tdurum_contig63468_1413	6B	585593027
Tdurum_contig51613_821	6B	590316332
Kukri_c59960_211	6B	649496857
BS00023050_51	6B	653923931
Tdurum_contig76997_664	6B	653923931
Kukri_c49331_77	6B	672576597
Tdurum_contig29013_239	6B	685501520
wsnp_Ex_c34123_42489621	6B	691821107
RFL_Contig799_2152	6B	695719066	v
BS00062735_51	6B	725154904
BS00062736_51	6B	725154913
RAC875_c2102_3487	6D	2304766
D_contig14230_361	6D	3823334
Kukri_rep_c70813_170	6D	6471364
Excalibur_c24288_548	6D	10644800
Excalibur_rep_c103117_177	6D	14608067
wsnp_Ex_rep_c68175_66950387	6D	14608067
D_GBQ4KXB01APWI4_297	6D	15351029
Excalibur_c12482_901	6D	27161879
Kukri_c78263_296	6D	28452972
BS00011523_51	6D	455147428	v
RAC875_c22442_213	6D	477915358
Kukri_c15205_882	6D	482229310
BS00049082_51	6D	482299361
Tdurum_contig75763_629	6D	483163312
BS00067819_51	6D	485436958	v
RAC875_rep_c112449_669	6D	486688402
BS00077044_51	6D	491129972
BS00077946_51	7A	3537769
Excalibur_c28315_237	7A	4743992
BobWhite_c17467_129	7A	7171071
RFL_Contig3483_512	7A	7390447
wsnp_Ku_c792_1635653	7A	11619010
BS00002974_51	7A	22283920
BS00061012_51	7A	55310960
BS00078460_51	7A	55857755
BobWhite_rep_c58252_112	7A	57951535
Tdurum_contig56417_2381	7A	163796904
BS00092805_51	7A	164695409
BS00022751_51	7A	164695433	v
RAC875_c32895_211	7A	237928766
Excalibur_c34091_311	7A	285854007
RFL_Contig2888_255	7A	289631565
BobWhite_c18073_247	7A	463573935
CAP7_c3756_190	7A	505763948
wsnp_Ex_c42836_49314564	7A	519103128
Tdurum_contig49919_1084	7A	542343683
wsnp_Ku_c2958_5561339	7A	542688934
BS00024619_51	7A	566011531
RAC875_c21280_2176	7A	586471016
Kukri_rep_c105999_572	7A	615195005
Tdurum_contig62357_527	7A	615195005
RAC875_c57656_170	7A	622812941
RAC875_c1265_1564	7A	639744138
BS00063460_51	7A	646919852
RAC875_c43295_135	7A	665353588
BS00053365_51	7A	697611231
wsnp_CAP11_rep_c4346_2050918	7A	714738938
Kukri_c43981_300	7A	715229846
BobWhite_c25527_109	7A	722939466
BobWhite_c25527_133	7A	722939490
wsnp_Ex_c53387_56640789	7A	722939490
BS00002510_51	7A	727152866
wsnp_Ra_c12773_20367106	7A	738261250
Tdurum_contig28435_107	7A	744342399
BobWhite_c47269_128	7B	4029856
wsnp_CAP8_c334_304253	7B	7090593
wsnp_CAP7_c44_26549	7B	17091441
BS00111144_51	7B	36068968
BS00083807_51	7B	39624668
wsnp_Ex_rep_c68815_67687712	7B	48802221	v
wsnp_Ex_c23755_32994701	7B	48802565
RAC875_c33934_341	7B	55318357
Tdurum_contig75644_138	7B	74650592
BS00022498_51	7B	87823330
Excalibur_c54967_930	7B	91278534
RAC875_rep_c72877_159	7B	129386948
Tdurum_contig31496_79	7B	137488715
IAAV3646	7B	147704033
RAC875_rep_c73990_174	7B	147704033
TA004043-0135	7B	158366417
Ku_c24482_1132	7B	160184335
wsnp_JD_c9040_9947841	7B	171338564
RAC875_c7812_485	7B	176224316
BobWhite_c26689_85	7B	187441173
wsnp_Ex_c2539_4733110	7B	187441173
Excalibur_c27158_671	7B	208678764
Kukri_c44967_60	7B	212713104
RAC875_rep_c86713_495	7B	302122178
BobWhite_rep_c49390_455	7B	388588499
CAP12_c8025_110	7B	455096850
wsnp_Ku_c19037_28455905	7B	462186371
Tdurum_contig81318_116	7B	472186000
Tdurum_contig45195_117	7B	516538877
BS00082241_51	7B	561071939
wsnp_CAP11_rep_c4027_1902057	7B	567562148
Tdurum_contig47605_1362	7B	573999761
wsnp_Ex_c27323_36528037	7B	578578791
RAC875_c64596_302	7B	610284165
BS00022045_51	7B	631548327
RAC875_c27548_234	7B	631718605
Tdurum_contig13930_254	7B	648767709
BS00047083_51	7B	687669993
Excalibur_c39218_120	7B	695345015
BS00081841_51	7B	695614797
wsnp_Ex_rep_c105131_89643770	7B	695614797
RAC875_rep_c90152_309	7B	713029946
BS00023034_51	7B	713832587
BS00049730_51	7B	718245249
Kukri_c57138_106	7B	727681221
Kukri_c46447_1738	7B	728155929
Tdurum_contig48934_425	7B	731411118
RAC875_c42647_153	7B	738580181
Tdurum_contig52096_330	7B	739855088
Kukri_rep_c105287_240	7B	744496724
tplb0040b02_1219	7B	763684283
tplb0040b02_681	7B	763685782
Kukri_c36204_152	7D	4228507
Kukri_rep_c101442_122	7D	4229480
Kukri_c1620_675	7D	4230935
BobWhite_c3351_329	7D	5736690
BS00010887_51	7D	6366823
RAC875_c99892_81	7D	8535542
Excalibur_c16580_388	7D	19326607
Kukri_c92151_216	7D	60213020
BobWhite_rep_c52838_100	7D	89626951
Kukri_c20975_765	7D	103317630
wsnp_Ra_c2930_5550871	7D	103317753
wsnp_Ra_c2930_5550811	7D	103317813
RAC875_c8842_724	7D	132104974
wsnp_Ex_rep_c66483_64738995	7D	395610439
Excalibur_c1586_87	7D	453090297
wsnp_Ex_c17914_26681837	7D	502841852
BobWhite_c23295_270	7D	578847913
BS00067285_51	7D	593400345
Kukri_c9068_918	7D	623629424
CAP7_c1467_220	Unknown	618633
Kukri_c37862_475	Unknown	18757618
