# Supplementary material for: Patterns of genetic variation and QTLs controlling grain traits in a collection of global wheat germplasm revealed by high-quality SNP markers
Source: BMC Plant Biol. 2022 Sep 22;22:455. doi: 10.1186/s12870-022-03844-x (PMC9494784; doi:10.1186/s12870-022-03844-x)
Supplement: Supplementary file 18 — Additional file 18. [file 12870_2022_3844_MOESM18_ESM.xlsx]

## Sheet: Table S5
Table S5: Genome-wide selection by BayeScan detected 88 SNPs between pop1 and pop2
Marker Name	Chromosome	Position in RefSeqv2.1 (bp)	Fst	alpha	prob	log10(PO)	qval
BS00086680_51	1A	283434503	0.42347	1.5198	0.9971	2.5363	0.0027169
wsnp_Ex_c14866_22995097	1A	344966381	0.40759	1.4466	0.9973	2.5674	0.0025669
wsnp_Ex_c1374_2630830	1A	353665720	0.38302	1.3282	0.9893	1.9659	0.0058256
wsnp_Ex_c8885_14842394	1A	353701188	0.38325	1.3291	0.9872	1.8872	0.0073579
GENE-0126_140	1A	354777410	0.37968	1.3125	0.9903	2.009	0.0047697
Kukri_c43730_841	1A	354777951	0.38194	1.3223	0.9875	1.8976	0.0067902
wsnp_Ra_rep_c74936_72685894	1A	354778944	0.38203	1.3227	0.9873	1.8906	0.0070857
IACX2325	1A	357984644	0.38942	1.3588	0.9943	2.2416	0.0031781
RAC875_c39125_365	1A	370238544	0.37416	1.2836	0.9809	1.7105	0.010489
wsnp_Ex_c3906_7086162	1A	370238544	0.37882	1.3069	0.9848	1.8115	0.0082217
Kukri_c67601_267	1A	371508888	0.39879	1.405	0.9968	2.4934	0.002786
BS00081455_51	1A	371510813	0.40244	1.4221	0.9971	2.5363	0.0027169
wsnp_Ex_c4605_8241260	1A	371519074	0.40171	1.4185	0.9972	2.5516	0.0026253
wsnp_Ex_c4605_8240189	1A	371520236	0.37253	1.2762	0.9821	1.7393	0.0099377
wsnp_Ex_c4605_8239915	1A	371520694	0.37476	1.2873	0.9833	1.7699	0.0090972
wsnp_Ex_rep_c101414_86780996	1A	371521024	0.37331	1.2799	0.9816	1.7271	0.010211
RAC875_c3751_96	1A	371521207	0.40083	1.4145	0.9966	2.467	0.0028628
Kukri_c54467_100	1A	377521899	0.37488	1.2877	0.9822	1.7417	0.009663
wsnp_Ex_rep_c69738_68695568	1A	377521899	0.37515	1.289	0.9832	1.7673	0.0093724
Ra_c11488_297	1B	58403113	0.36423	1.2292	0.94889	1.2688	0.020924
wsnp_Ex_c14832_22953906	1B	58553627	0.36382	1.2273	0.94959	1.2751	0.019809
Excalibur_c5065_566	1B	60375537	0.33761	1.0861	0.87379	0.8403	0.04467
wsnp_Ex_c33654_42106735	1B	60378596	0.35842	1.1993	0.93839	1.1828	0.022868
wsnp_Ex_c41969_48673442	1B	403457802	0.3782	1.3037	0.9847	1.8086	0.0085049
D_contig04348_649	1D	296218439	0.37476	1.2863	0.9777	1.6419	0.011175
BS00021878_51	1D	300171366	0.37815	1.3043	0.9863	1.8572	0.0076462
Excalibur_c27055_1326	3A	486468087	0.33126	1.0555	0.86909	0.82208	0.048531
Tdurum_contig31586_197	3A	512355527	0.36841	1.2552	0.9757	1.6037	0.012207
wsnp_Ex_c2580_4800249	3B	470056794	0.33203	1.0594	0.87369	0.83991	0.045641
wsnp_Ex_c2580_4799370	3B	470064438	0.33032	1.051	0.87169	0.83209	0.046614
wsnp_Ex_c34975_43204180	3B	471012861	0.3287	1.0416	0.85979	0.7876	0.049573
Kukri_c18009_398	3B	475225424	0.33396	1.0706	0.88159	0.87187	0.041674
wsnp_Ex_c1116_2138756	3B	475225424	0.33229	1.062	0.87639	0.85063	0.042686
TA002241-1114	3B	501573733	0.35778	1.2011	0.961	1.3916	0.017918
wsnp_Ex_c5378_9505533	3B	501573733	0.35871	1.2051	0.9565	1.3422	0.019232
BS00037898_51	3B	501926217	0.36162	1.2206	0.9636	1.4228	0.016595
Tdurum_contig75784_771	3B	502260476	0.36358	1.2303	0.9658	1.4508	0.015299
BS00047274_51	3B	642665525	0.34594	1.1371	0.92389	1.0842	0.025818
Ra_c106076_67	3B	644913215	0.34285	1.1197	0.91119	1.0112	0.028626
wsnp_Ex_c6129_10723019	3B	645067729	0.33959	1.1017	0.90139	0.96099	0.034363
Ku_c47648_1403	3B	645213852	0.33854	1.0971	0.90289	0.96837	0.031596
wsnp_Ex_c8825_14757625	3B	645214868	0.33913	1.0986	0.89899	0.94939	0.03614
BS00076457_51	3B	820219334	0.34512	1.1289	0.90339	0.97085	0.02964
Tdurum_contig19376_810	4A	28573747	0.37333	1.2787	0.9758	1.6055	0.011871
Ex_c40210_281	4A	56468205	0.36411	1.2332	0.9652	1.443	0.015733
wsnp_BE591195A_Ta_1_1	4A	71226338	0.40432	1.4308	0.9974	2.5839	0.0025003
wsnp_Ex_c7011_12080274	4A	146300496	0.39682	1.3944	0.9937	2.1979	0.0034903
wsnp_Ra_rep_c107017_90667618	4A	165449299	0.38209	1.3231	0.9861	1.8509	0.0079182
RAC875_c110384_153	4A	212332496	0.3819	1.3227	0.9898	1.9869	0.0051577
BobWhite_c17999_112	4A	233713164	0.38148	1.3211	0.989	1.9538	0.00613
wsnp_Ex_c10186_16720660	4A	233713164	0.38307	1.3276	0.9877	1.9047	0.0064729
wsnp_CAP7_c2931_1395666	4A	464533298	0.38406	1.333	0.9897	1.9826	0.0055006
wsnp_Ex_c5979_10480527	4A	466419006	0.41374	1.4752	0.9976	2.6187	0.0024002
wsnp_Ex_rep_c70327_69270561	4A	488165445	0.35563	1.1861	0.93729	1.1746	0.023532
wsnp_Ku_c5979_10559245	4A	521249651	0.35917	1.2058	0.94909	1.2705	0.020375
Kukri_c74651_223	4A	533271898	0.34889	1.1487	0.91399	1.0264	0.026759
wsnp_Ra_c33762_42584098	4A	533271898	0.34201	1.1133	0.90179	0.96295	0.033458
wsnp_Ex_rep_c67779_66463916	4A	533582113	0.3376	1.0886	0.88349	0.87983	0.040703
Excalibur_c31814_298	4A	533820364	0.35778	1.1969	0.94029	1.1972	0.0222
IAAV7636	4A	534460817	0.34136	1.1097	0.89849	0.947	0.037012
IAAV6223	4A	534463568	0.33413	1.071	0.87619	0.84983	0.043675
IAAV971	4B	43533249	0.38945	1.355	0.978	1.6479	0.010837
Excalibur_c56787_95	4B	62313549	0.39457	1.3804	0.9837	1.7806	0.0088047
Excalibur_c17607_542	4B	81062793	0.38883	1.3521	0.9768	1.6243	0.011518
RAC875_rep_c70391_128	4B	183053308	0.38293	1.3209	0.9644	1.4328	0.016165
wsnp_RFL_Contig4151_4728831	4B	183053308	0.38448	1.3285	0.9663	1.4574	0.01486
RAC875_c101563_102	4B	212025810	0.38659	1.3393	0.9678	1.4779	0.013955
Excalibur_c55414_216	4B	242295896	0.34019	1.1042	0.89819	0.94558	0.037864
RAC875_c46966_193	4B	242296560	0.34716	1.1437	0.92829	1.1121	0.025007
RAC875_c75075_313	4B	310932752	0.35545	1.1776	0.90289	0.96837	0.031596
RAC875_c12495_1391	4B	362697044	0.38983	1.3545	0.9702	1.5126	0.013499
BobWhite_c9876_331	4B	375327326	0.34685	1.1323	0.88379	0.8811	0.039731
wsnp_JD_c1549_2185341	4B	389540610	0.34203	1.1059	0.87089	0.82899	0.047573
wsnp_Ex_c25373_34639805	4B	481850675	0.3663	1.2357	0.93319	1.1452	0.024242
RAC875_c107130_384	4B	648735419	0.36646	1.2449	0.9708	1.5217	0.012654
Kukri_c7791_99	4D	4232342	0.38036	1.3079	0.9594	1.3734	0.018765
Kukri_c35140_75	4D	208791961	0.38259	1.3183	0.9619	1.4022	0.017043
IAAV6217	5D	129165508	0.36429	1.2166	0.89489	0.93012	0.038738
wsnp_Ra_c9233_15459255	5D	129165508	0.3649	1.2204	0.90079	0.95807	0.035251
RAC875_rep_c70595_321	5D	155195977	0.36619	1.2279	0.90279	0.96788	0.032533
Excalibur_c15835_86	5D	393060408	0.3838	1.3321	0.9909	2.0369	0.0043588
IAAV6265	5D	400879728	0.41294	1.4693	0.9917	2.0773	0.0039277
BobWhite_c27364_296	6A	616983067	0.34329	1.1218	0.91209	1.016	0.0277
IAAV8527	6D	410996114	0.36902	1.2545	0.9607	1.3882	0.018337
Kukri_c31995_1948	6D	423456552	0.37339	1.2769	0.9669	1.4655	0.014411
wsnp_Ex_c1690_3206784	6D	427650981	0.37669	1.2934	0.9707	1.5202	0.013081
wsnp_Ra_c13881_21836489	6D	430642760	0.35451	1.1826	0.94379	1.2251	0.021543
IAAV5175	UNKNOWN	68636807	0.38208	1.3165	0.9612	1.3939	0.017487
