# Supplementary material for: Patterns of genetic variation and QTLs controlling grain traits in a collection of global wheat germplasm revealed by high-quality SNP markers
Source: BMC Plant Biol. 2022 Sep 22;22:455. doi: 10.1186/s12870-022-03844-x (PMC9494784; doi:10.1186/s12870-022-03844-x)
Supplement: Supplementary file 19 — Additional file 19. [file 12870_2022_3844_MOESM19_ESM.xlsx]

## Sheet: Table S6.1-Grain trait
Table S6.1: Two years of phenotypic data (I and II) of grain traits investigated in this study
Accesion ID	Area_I	Area_II	Perimeter_I	Perimeter_II	Grain length_I	Grain length_II	Grain width_I	Grain width_II	Color channel 1_I	Color channel 1_II	Color channel 2_I	Color channel 2_II	Color channel 3_I	Color channel 3_II
W1	17.2739	15.7132	20.1386	19.7129	6.47432	6.37709	3.42973	3.1442	130.582	147.494	108.175	124.486	75.4647	83.7152
W10	21.3205	20.3542	22.5906	22.4389	7.32804	7.25766	3.70598	3.56875	142.929	163.662	119.519	138.232	84.7877	93.6493
W103	17.0877	14.2827	19.9628	19.1736	6.34176	6.06441	3.41361	2.98999	125.829	137.843	102.892	115.61	76.3165	81.7207
W106	18.2446	14.8296	20.1789	19.6594	6.26184	6.06958	3.67297	3.11645	121.507	135.026	98.9331	112.844	73.5408	79.7299
W109	19.8961	16.2793	21.7459	20.6449	6.97436	6.61103	3.62933	3.11576	130.301	139.693	105.815	115.301	76.3326	78.5375
W11	17.4473	17.1498	20.5873	21.0399	6.75994	6.79653	3.27962	3.2075	133.147	148.542	110.617	127.48	75.9766	86.3377
W110	19.7103	17.1045	21.729	21.475	6.99796	6.68397	3.59462	3.28397	126.444	138.643	102.949	116.592	75.076	81.9346
W114	18.9361	16.4861	20.9111	20.7903	6.59072	6.28972	3.65304	3.33769	132.665	138.615	107.16	115.444	76.0093	80.0118
W116	17.5362	15.0206	20.1329	19.5544	6.39628	6.26154	3.48011	3.04692	126.958	139.934	105.148	118.633	78.6981	84.785
W118	16.9898	13.4692	20.1993	19.5501	6.53545	6.2904	3.30426	2.72852	118.419	131.855	96.3944	110.931	70.9068	78.3042
W119	18.0924	15.7164	20.5254	20.4183	6.48761	6.24474	3.54691	3.21278	124.28	138.047	100.628	114.25	73.2746	79.1989
W12	17.2175	17.5324	20.4654	20.8968	6.71471	6.67284	3.25731	3.35398	132.036	151.292	110.013	128.975	76.8589	86.8494
W121	17.2453	14.6902	20.3446	19.6795	6.50743	6.33244	3.37822	2.95315	121.629	136.989	100.469	114.531	75.2397	79.8747
W122	19.7767	16.5622	21.412	21.0429	6.69523	6.25515	3.77537	3.37156	124.275	139.304	102.141	117.562	76.684	84.29
W124	18.0089	15.4116	20.7405	20.059	6.63024	6.24574	3.46975	3.13056	127.135	139.132	105.266	115.426	78.6086	79.3393
W125	16.2191	14.9579	19.6127	19.9408	6.34684	6.33284	3.25258	2.98991	122.947	131.852	99.6192	109.534	72.8799	76.4882
W126	20.1593	15.8604	22.098	21.2796	7.11426	6.75354	3.60549	3.03953	129.077	138.309	106.073	115.325	77.9201	80.472
W127	18.4608	16.5168	21.0256	21.0297	6.80512	6.59882	3.45268	3.18934	128.024	140.682	103.633	117.477	75.1825	83.1501
W13	19.3317	18.4705	21.865	21.9983	7.0893	7.06531	3.47491	3.32978	142.395	153.413	119.448	130.467	85.9252	89.6531
W130	18.6642	16.7584	21.5871	21.3682	7.09195	6.9647	3.36966	3.06042	133.059	137.073	109.584	115.584	79.9635	81.4844
W131	18.1552	15.7096	20.797	19.9573	6.70533	6.28799	3.44539	3.15146	131.733	139.52	108.449	116.901	80.2706	82.1097
W132	17.2172	15.5029	19.777	19.7557	6.16956	5.95363	3.54134	3.32428	137.894	146.443	112.376	121.694	80.3383	83.5434
W139	18.8847	16.3702	21.063	20.5578	6.6458	6.39111	3.6319	3.26223	140.197	144.585	115.13	122.109	83.4033	86.1443
W14	20.0883	18.706	22.0314	21.8029	7.10922	6.93671	3.59381	3.39893	140.171	148.704	117.151	125.61	83.7634	85.8107
W145	20.3912	16.8386	21.498	20.8618	6.80782	6.63825	3.83285	3.22498	128.343	136.872	104.598	114.326	76.7285	79.1347
W146	18.1201	15.5076	21.1477	20.6115	6.91023	6.5807	3.34768	2.99517	137.007	145.39	113.713	122.214	82.4836	83.784
W147	14.8604	13.2092	18.9937	18.643	6.2186	5.79764	3.03031	2.89426	130.194	146.049	107.961	123.139	78.995	85.9433
W15	18.5149	18.2536	21.1513	21.0572	6.90472	6.75436	3.41312	3.44239	135.455	144.108	112.637	122.323	79.8222	84.5056
W153	17.7013	15.7615	20.9464	20.5975	6.75982	6.52041	3.33629	3.09332	134.765	146.99	111.689	123.235	81.1384	85.7998
W158	18.5708	16.034	20.8933	20.2955	6.72473	6.47344	3.4782	3.14795	133.1	150.118	108.604	124.389	78.0331	85.2366
W159	18.185	15.6397	20.9943	20.2991	6.82103	6.46359	3.38061	3.06356	133.971	142.703	110.39	118.886	80.5729	82.1279
W16	18.3474	17.0224	20.7389	20.081	6.6188	6.38716	3.53015	3.39981	134.976	144.144	112.869	122.356	81.15	82.8761
W161	17.5723	15.2769	20.3701	20.0108	6.5357	6.27099	3.41962	3.09755	128.435	140.539	105.806	117.653	77.7463	82.0757
W167	18.111	15.7339	20.9192	20.7574	6.82409	6.55674	3.40028	3.07884	125.668	136.019	102.451	113.347	74.3416	79.3514
W168	20.129	16.2701	22.25	21.165	7.25113	6.81897	3.54487	3.03764	130.568	139.306	106.653	115.513	77.2168	78.9412
W17	17.11	17.5154	20.8402	21.0338	6.94228	6.7374	3.14382	3.30978	135.839	150.57	110.709	125.599	74.7299	81.7788
W173	19.4407	16.4846	21.4064	21.1054	6.75716	6.38196	3.67122	3.29606	130.308	143.968	106.686	120.758	77.8247	84.288
W178	17.962	15.1468	20.7452	20.1402	6.62208	6.33811	3.451	3.07215	122.103	135.284	100.747	114.333	75.0109	80.9071
W18	19.5467	18.3967	21.9084	21.7894	7.05239	6.96797	3.55759	3.36294	130.658	136.928	109.984	116.779	79.304	80.0557
W185	16.7487	14.6417	20.0476	19.9929	6.39815	6.17803	3.34118	3.03685	124.021	137.319	100.93	114.738	73.1263	80.4027
W19	20.8293	18.9996	22.7606	21.8639	7.32998	6.93713	3.62307	3.48285	135.654	144.318	114.598	123.624	83.1993	85.6383
W195	20.4748	16.1968	21.8356	20.4481	6.92966	6.41849	3.77132	3.20826	126.662	137.055	104.096	114.81	77.6884	80.9452
W197	18.8881	17.2179	21.353	21.2471	6.91217	6.68737	3.46332	3.27218	130.4	138.313	106.642	116.177	77.8351	82.1879
W2	19.6987	17.2878	21.2614	20.572	6.77349	6.37499	3.70564	3.43362	132.268	143.219	111.667	124.117	81.3398	87.6437
W20	18.0559	18.1443	20.7812	20.979	6.73702	6.6615	3.42135	3.47702	136.636	150.027	114.558	126.396	81.9152	85.4314
W202	20.1024	15.9256	21.9178	20.6592	7.0174	6.58342	3.64548	3.10441	130.64	138.835	106.174	115.941	75.2535	79.8469
W208	19.0186	16.7494	22.2639	21.7447	7.46791	7.0588	3.25507	3.06203	135.52	147.43	110.237	123.423	78.9518	86.406
W21	19.3967	18.0834	21.4493	21.2567	6.93103	6.91204	3.58443	3.31594	138.028	144.049	117.28	123.758	83.7616	85.3336
W213	19.0409	16.3001	21.7755	21.4219	7.19991	6.87598	3.39682	3.01976	130.194	137.317	104.532	113.526	73.944	78.0544
W216	18.5832	15.6011	20.6063	19.8401	6.46971	6.08432	3.64489	3.26052	135.381	144.367	110.908	121.027	80.0116	84.4945
W22	17.1895	16.001	20.0394	19.547	6.35118	6.31525	3.44084	3.21898	131.669	138.009	110.325	117.324	79.3982	80.3775
W220	14.5092	13.7326	18.7332	18.458	6.06939	5.93327	3.04282	2.94524	135.125	142.487	111.774	120.269	79.9954	82.4342
W221	14.9306	14.8854	19.1791	19.0792	6.25223	6.03414	3.03565	3.14564	139.175	157.034	116.314	134.757	80.884	90.6429
W222	14.5203	14.751	18.9235	18.961	6.15082	6.07346	3.01402	3.07836	137.905	147.945	115.689	125.802	82.5627	85.6442
W223	16.9831	15.157	20.8024	19.8674	6.90245	6.55333	3.13757	2.94485	135.185	142.573	112.913	121.315	80.1604	82.4574
W224	16.6393	16.8633	20.5021	20.2417	6.68533	6.54215	3.16736	3.29692	145.511	156.261	121.222	132.553	82.7028	88.8831
W225	18.647	16.3594	21.1743	20.9824	6.77887	6.60278	3.50604	3.17118	141.053	154.334	120.076	133.716	86.1819	91.4277
W226	16.1637	13.7095	19.5143	18.9713	6.17094	5.96497	3.3379	2.94264	119.115	134.792	97.8735	113.171	72.4932	78.797
W227	20.2187	16.4237	21.6197	20.4952	6.64714	6.46977	3.89454	3.24772	126.838	140.844	105.321	119.116	80.2531	85.7732
W228	14.4984	14.0736	18.9076	19.0029	6.18281	6.16684	2.9835	2.9023	138.972	150.66	117.483	128.504	85.4827	87.9481
W229	13.3369	14.2276	17.9999	18.7214	5.91054	6.09563	2.87692	2.96636	134.566	143.712	113.831	123.019	82.6011	84.3828
W23	19.8927	17.7996	21.7224	21.0886	6.9606	6.93723	3.63633	3.28121	132.445	145.508	112.439	125.467	82.6607	88.1494
W230	18.2057	16.5497	21.4717	21.3835	6.94916	6.88285	3.34456	3.06823	128.43	135.646	106.153	113.771	77.1414	78.8376
W231	20.9608	19.204	23.2567	24.0512	7.58776	7.58873	3.5147	3.24938	127.53	136.725	105.973	116.734	78.7632	84.9966
W232	16.5402	15.405	20.1488	19.8455	6.47767	6.46078	3.24747	3.05009	136.048	141.935	114.763	120.716	84.0723	83.1209
W233	18.4411	14.9244	21.662	20.3898	7.09692	6.63117	3.30473	2.93039	133.879	138.739	108.558	115.878	76.9522	80.5898
W234	16.1319	15.5008	19.7574	19.4344	6.39885	6.18424	3.21521	3.19368	134.996	148.438	111.411	125.097	76.0991	83.6108
W235	17.3429	16.4911	20.0404	20.1735	6.31109	6.258	3.50339	3.36265	140.712	151.057	119.08	129.826	86.3073	89.7066
W236	17.1111	16.0018	20.6473	20.7865	6.71556	6.61074	3.24874	3.07754	129.381	138.068	107.126	116.219	80.5379	82.9919
W237	13.2994	15.7785	18.3771	19.3926	6.07247	6.12133	2.79691	3.2917	143.305	142.028	118.533	121.934	82.4615	84.3349
W238	14.1288	11.6473	19.5987	18.0919	6.46898	6.00995	2.78825	2.50414	150.395	159.075	126.499	135.386	87.1217	89.7157
W24	18.5357	16.7135	20.8968	20.3579	6.67623	6.64233	3.53947	3.20962	127.134	136.297	104.798	115.162	74.3177	78.491
W240	17.4183	16.2573	20.3512	20.0314	6.50039	6.35855	3.41788	3.24836	141.926	154.623	118.367	130.016	82.7228	85.949
W243	18.8593	16.3232	21.2429	20.5776	6.77449	6.54335	3.55752	3.15352	130.935	137.744	107.508	115.738	78.726	80.7537
W246	18.07	16.1863	20.8314	20.8204	6.71849	6.40199	3.41889	3.1953	131.858	142.624	106.764	118.313	76.0469	81.2956
W247	19.0453	16.1204	21.8272	21.4449	7.09137	6.72169	3.42334	3.06467	134.405	147.729	112.615	126.16	83.4875	89.4433
W248	18.8859	16.1147	21.5374	20.924	7.00638	6.85576	3.42992	3.01587	129.635	137.963	106.021	114.96	78.1878	80.4973
W249	17.0321	13.7089	20.0547	19.372	6.51492	6.24999	3.30836	2.87653	128.049	132.621	103.547	111.103	75.3538	78.6028
W25	19.9602	17.1861	21.5184	20.6944	6.79954	6.53098	3.73365	3.38516	144.45	153.036	121.887	130.776	86.7145	89.7958
W255	18.2024	14.8928	21.1698	21.7167	6.94952	6.79015	3.33869	2.82016	120.691	132.908	99.3349	112.943	74.1009	81.1883
W257	20.1415	15.4964	22.408	21.0947	7.29897	6.64813	3.50504	2.99072	126.903	134.723	104.837	113.175	78.9893	81.5783
W26	19.5374	19.4011	21.651	21.9271	6.9489	6.98592	3.5877	3.53226	137.093	143.899	115.607	123.102	82.6623	85.0059
W266	17.7622	14.7413	20.4904	19.4516	6.59083	6.22042	3.43686	3.01951	127.284	138.393	103.544	115.454	73.9045	78.9775
W268	20.4612	15.7761	22.7905	21.4217	7.34698	6.82124	3.52449	2.99129	127.569	138.865	104.391	116.878	76.3721	82.398
W27	19.4373	19.6268	21.6515	22.1049	7.04443	7.05539	3.51041	3.55433	132.489	143.423	111.208	123.246	79.388	85.3995
W270	17.9352	15.7532	20.5233	20.553	6.60372	6.40095	3.44562	3.13375	128.531	139.536	105.228	117.519	76.6876	81.859
W274	18.3129	15.8639	20.9158	20.1876	6.68747	6.45622	3.47762	3.13671	138.627	152.808	114.853	129.618	83.9943	92.9789
W275	17.3333	13.4907	20.4386	19.8537	6.62335	6.07002	3.33733	2.84991	123.603	135.29	102.598	113.952	75.8972	80.3074
W276	16.8811	13.5029	20.1896	20.2534	6.5973	6.02093	3.25643	2.82534	124.01	134.333	102.894	114.629	77.0538	82.379
W277	15.8328	14.5636	19.9605	19.4364	6.48538	6.12637	3.09644	3.02704	128.431	138.997	106.065	117.483	79.2882	85.116
W278	19.4429	18.8515	21.5505	21.4216	6.85938	6.71944	3.59986	3.57746	134.704	145.123	114.925	126.231	84.5804	89.9002
W279	15.9037	14.9547	19.9553	19.5972	6.51247	6.02523	3.10333	3.17884	139.301	151.939	111.798	124.817	77.4259	84.4922
W28	18.981	17.818	21.0976	20.881	6.70641	6.57051	3.61052	3.41758	132.93	143.009	111.263	121.6	79.9445	82.626
W280	14.6032	13.9327	19.156	19.1702	6.32616	6.27901	2.93705	2.84047	142.855	145.843	114.84	121.501	79.385	84.044
W281	16.9109	13.9628	20.429	19.6673	6.54693	6.02782	3.29115	2.99099	124.986	138.35	101.172	115.394	74.0055	80.6508
W282	17.9377	15.0103	21.015	20.7008	6.82459	6.67162	3.35328	2.87278	126.288	135.871	102.12	111.912	73.4307	76.3801
W288	19.6944	18.8576	21.9476	22.5282	7.13583	7.16971	3.51479	3.362	138.417	146.458	112.128	120.946	79.2279	83.1004
W29	20.6145	17.8149	21.5446	20.9164	6.72738	6.45844	3.87354	3.4979	133.622	142.521	111.686	122.32	80.048	85.8543
W292	18.1735	14.8309	20.8138	20.1006	6.63552	6.32698	3.49078	2.98807	124.299	136.684	102.045	115.023	73.3803	79.6213
W297	20.9152	17.8412	22.5733	22.3314	7.28548	6.95821	3.64925	3.27954	135.693	148.246	109.734	121.633	78.8341	82.5607
W3	19.6588	17.5011	21.4441	20.5455	6.80884	6.4453	3.67078	3.45133	132.37	144.252	111.877	124.673	81.1927	87.8514
W30	19.9888	18.5871	21.669	21.2019	6.87789	6.73464	3.69162	3.5041	134.193	145.503	112.158	124.474	79.9155	86.6725
W301	19.3419	15.4613	21.4954	20.6005	6.91509	6.49202	3.56069	3.03198	128.101	138.626	104.508	115.818	76.6633	81.1063
W305	17.2423	16.3163	20.5012	20.6841	6.61832	6.62166	3.30754	3.16182	131.348	143.521	108.656	119.778	79.2461	83.4013
W31	17.9324	16.1404	20.487	19.7351	6.56367	6.37599	3.46961	3.1998	134.976	151.5	112.324	127.8	78.1566	86.101
W310	18.2646	16.7048	20.842	20.7269	6.73466	6.71262	3.46189	3.15409	134.801	145.118	109.75	119.854	79.4709	81.8558
W314	18.8145	13.2525	21.6985	19.1121	7.10689	6.07933	3.36031	2.77865	124.241	132.565	102.027	112.574	74.5478	79.7232
W315	21.2921	18.1044	22.4215	22.2066	7.17871	6.89218	3.77908	3.38501	123.565	138.183	102.272	117.971	76.3778	85.6181
W316	17.4391	15.743	20.3882	20.7932	6.59941	6.283	3.38687	3.21351	123.428	134.822	100.552	114.458	73.3082	82.0436
W32	18.0229	17.6148	21.1122	20.9479	6.88613	6.77442	3.34983	3.31334	140.192	153.097	115.732	127.612	79.0968	83.3751
W320	17.7669	16.1022	20.5814	20.0169	6.51346	6.35116	3.46639	3.22346	131.002	142.336	110.465	121.948	79.6533	84.091
W321	18.3622	16.53	20.8739	20.0277	6.71025	6.28799	3.4792	3.36088	135.666	148.18	115.077	128.717	82.7795	90.6187
W322	17.4116	15.9291	20.2855	19.5456	6.47818	6.08741	3.42174	3.3304	137.185	147.894	116.531	127.842	84.0545	89.957
W327	19.8943	16.1152	21.7095	19.7102	6.8966	6.27976	3.69522	3.29925	136.291	145.303	115.173	124.494	82.8479	84.1666
W33	16.9774	16.5692	20.276	20.2942	6.57692	6.51472	3.26584	3.23463	140.762	147.773	119.822	128.119	86.2733	88.2106
W332	19.1821	15.6749	21.2989	19.6408	6.68072	6.21339	3.64954	3.22987	131.774	142.273	110.693	122.293	80.6258	83.4307
W34	18.4594	17.293	20.9391	20.6546	6.73338	6.55917	3.51533	3.35336	137.457	148.073	117.292	127.662	85.5373	88.8436
W344	18.5479	16.6751	20.5804	20.3456	6.53884	6.35941	3.59967	3.35237	136.547	147.606	115.776	128.432	84.3007	91.0869
W346	20.569	19.2639	22.231	21.8542	7.14271	7.01384	3.66846	3.48993	138.859	150.345	118.271	130.627	85.7275	92.1925
W35	17.4884	15.6091	20.6415	19.6148	6.55072	6.21667	3.3969	3.16704	136.078	148.52	116.079	127.016	85.0525	86.9815
W355	18.6346	16.6811	21.2443	20.5004	6.94893	6.73604	3.403	3.15818	129.915	141.41	108.055	119.948	76.8611	81.7206
W36	16.4546	15.4194	19.665	19.2971	6.3719	6.152	3.31795	3.20692	136.56	150.33	113.973	127.018	80.5224	85.7854
W363	18.1845	16.2266	20.6734	20.0993	6.58525	6.38584	3.50906	3.22977	130.683	145.138	110.495	125.601	80.3188	87.9767
W369	15.1715	16.479	19.2335	20.5841	6.12951	6.5509	3.17983	3.21582	148.356	152.452	128.003	132.459	96.4923	93.5145
W37	17.1284	16.6245	20.448	20.2554	6.63636	6.38887	3.28688	3.3096	138.236	150.903	115.171	127.981	80.6892	87.0542
W370	18.4935	16.2387	21.0521	19.8918	6.68974	6.26639	3.51091	3.28596	150.765	160.482	127.32	137.513	85.5801	91.7656
W371	20.7579	18.602	22.7352	22.2575	7.40684	7.24028	3.56571	3.26806	147.556	152.322	122.74	129.436	85.503	87.774
W372	16.3462	14.8231	19.3246	18.7615	6.12701	5.95119	3.40213	3.17948	137.347	156.987	114.521	133.547	79.2855	88.3745
W373	17.6667	16.2715	20.7312	20.0216	6.71721	6.35456	3.35655	3.25551	142.142	153.965	119.257	130.636	83.6079	86.3467
W374	17.6349	16.7545	20.9273	20.2724	6.85138	6.52316	3.28497	3.26389	138.795	153.193	118.071	133.362	85.1111	92.4978
W375	14.2737	16.2643	18.8953	20.4874	6.15367	6.39937	2.96393	3.25132	141.046	150.524	119.202	129.288	87.3827	90.4738
W376	15.8045	15.4174	20.0469	20.1768	6.66166	6.64226	3.03005	2.96771	142.877	151.841	118.923	128.35	83.9813	86.6149
W377	15.3819	17.8595	20.4497	21.9061	6.82581	7.05356	2.8691	3.22775	143.963	157.413	119.542	135.039	80.4161	89.4678
W379	13.5747	11.925	19.6701	18.824	6.65479	6.38585	2.59645	2.38573	147.98	156.673	122.391	131.252	84.4073	87.0004
W38	21.1442	17.8422	22.5317	21.2836	7.18389	6.91494	3.75139	3.27166	132.53	149.551	110.751	126.249	79.3515	84.8575
W380	19.4877	19.0407	21.7961	21.8609	6.99765	7.02881	3.54799	3.44298	143.783	153.202	118.928	128.447	80.8925	83.4622
W382	13.1688	15.4787	17.7217	19.296	5.7184	6.16034	2.92512	3.21692	157.302	164.508	132.749	141.17	90.6753	93.8361
W385	14.5776	12.43	19.2498	18.0547	6.32981	5.97875	2.94358	2.6428	143.692	152.967	120.613	129.929	86.7082	89.741
W39	18.4703	15.8923	21.0107	20.0087	6.83185	6.48481	3.43725	3.11404	138.865	153.746	118.818	133.095	86.9916	92.816
W390	12.9611	13.6358	17.9716	18.6087	5.98119	6.14151	2.78088	2.83728	145.617	146.397	123.237	122.985	87.7552	80.9569
W391	18.2343	17.3173	21.5988	21.6787	7.01224	6.86386	3.33293	3.22045	146.974	158.771	124.6	137.39	89.6763	95.7832
W394	16.5467	13.4811	21.2041	19.9863	7.0444	6.61171	3.01005	2.63653	140.851	151.497	116.292	127.62	82.6093	87.186
W395	16.8262	14.1357	20.479	19.227	6.61418	6.14598	3.24301	2.9179	146.222	157.141	122.823	133.402	87.7562	91.2132
W396	17.6327	19.2516	20.6606	22.1458	6.69852	6.96567	3.35359	3.53375	151.124	163.328	127.558	139.831	91.3547	94.6799
W398	15.9944	16.4397	20.1968	20.8506	6.54619	6.79807	3.12974	3.09193	143.334	144.794	120.187	123.014	87.8871	86.0713
W4	18.9894	17.8834	21.3749	21.1048	7.03175	6.96046	3.43403	3.26644	141.936	157.748	117.253	133.638	79.9944	88.6451
W40	17.7632	16.1574	20.4985	19.8757	6.4743	6.27774	3.48955	3.30109	139.465	149.578	118.998	129.063	87.4331	90.5523
W401	18.7702	17.5171	21.7943	21.4055	7.00649	6.9922	3.41687	3.19516	148.432	150.705	125.039	125.876	91.826	84.9189
W404	16.5661	15.2278	20.6068	20.7579	6.71577	6.88398	3.15608	2.81686	143.573	149.607	119.939	125.527	85.166	86.1813
W405	13.6642	15.667	18.4301	19.7151	6.03573	6.23976	2.90322	3.21157	138.367	146.686	115.352	125.599	83.4006	87.0341
W407	15.484	14.2857	19.3012	19.0527	6.1694	6.05669	3.19125	3.00107	148.618	158.91	126.723	134.977	89.2541	90.3897
W41	17.9537	16.8487	20.9648	20.8087	6.89242	6.79223	3.31483	3.15593	138.224	152.953	118.01	132.641	86.6296	92.6992
W413	13.2208	13.6794	18.133	18.754	5.91057	6.08381	2.86098	2.87978	149.019	157.492	122.839	131.787	83.4741	85.6502
W42	18.7455	16.9407	20.7263	20.3245	6.46442	6.3766	3.67788	3.37606	134.076	144.427	114.041	124.841	83.2359	86.2539
W422	18.4768	17.6954	20.9691	21.2713	6.67771	6.84522	3.52205	3.3078	140.211	144.182	119.867	124.497	88.7217	88.0314
W424	13.2982	13.8104	18.6644	19.3055	6.29216	6.15572	2.69571	2.8835	133.475	148.545	109.913	120.34	78.0359	81.4459
W427	16.2178	14.2107	19.502	19.0439	6.23928	5.96635	3.3044	3.07679	124.296	135.35	102.553	113.93	76.3612	80.5945
W429	18.1279	16.7659	21.3581	20.9004	7.06005	6.85701	3.26615	3.12598	132.599	144	110.762	122.598	80.0477	85.586
W43	18.0642	16.9149	20.6267	20.3972	6.65888	6.55996	3.42978	3.27444	134.814	148.656	113.034	125.568	80.5029	84.5921
W436	12.2341	10.8203	17.9805	17.638	5.94576	5.62364	2.63298	2.5163	127.394	136.406	105.066	113.744	77.3431	80.061
W44	18.41	16.7575	21.1182	20.5184	6.83743	6.62778	3.43708	3.20278	135.091	145.245	113.83	124.659	80.1454	85.3162
W446	15.097	13.8439	18.8151	19.543	6.06196	6.24479	3.17735	2.8322	132.09	136.991	112.076	117.473	87.9557	85.8821
W45	17.6399	17.3527	20.5273	20.2955	6.54071	6.43311	3.42315	3.4353	138.42	149.849	116.924	128.096	84.6343	88.2376
W455	14.4679	14.249	19.505	19.5145	6.51374	6.31115	2.82107	2.88335	140.075	145.59	116.517	120.834	86.3417	84.4904
W46	18.7242	17.7752	21.0628	21.0957	6.79482	6.72027	3.51439	3.3835	132.464	144.015	110.146	120.906	78.1186	80.9642
W463	14.1653	13.747	19.0676	20.2802	6.36911	6.48776	2.84239	2.72766	129.939	136.847	108.408	116.536	81.0226	83.3406
W47	18.7146	18.0716	21.498	21.6319	7.09238	7.07681	3.35309	3.23985	143.128	147.417	120.158	125.798	85.5787	86.3642
W472	12.4559	12.8345	17.7667	19.1486	5.95452	6.13356	2.69102	2.67436	134.042	135.82	111.515	115.181	83.4019	82.1543
W474	15.3742	13.6665	19.7156	19.0606	6.49259	6.13892	3.01959	2.85277	129.921	137.15	108.077	115.962	78.9922	83.413
W476	15.7555	16.7208	19.9719	20.2015	6.51395	6.56496	3.0887	3.24311	141.914	148.215	120.088	128.175	83.5948	87.2572
W477	17.0828	15.9945	19.6724	19.3149	6.19606	6.10657	3.51941	3.32277	132.226	140.517	111.52	120.62	79.6268	81.8113
W478	15.0121	15.4366	19.5222	19.9297	6.46036	6.40541	2.96449	3.07834	136.898	140.18	114.532	120.247	78.3898	81.1046
W48	20.6638	18.3035	22.3499	21.782	7.24546	7.04906	3.63434	3.29685	139.581	152.891	118.586	131.285	86.1988	91.2102
W49	18.5132	16.7737	21.3858	20.8732	7.01091	6.80082	3.33434	3.11805	140.763	153.354	120.128	131.51	86.537	88.8462
W492	12.028	12.3016	17.3571	18.1479	5.6415	5.79749	2.72611	2.70741	135.163	135.444	112.082	113.971	84.4922	81.4035
W493	16.8335	14.4369	20.4146	19.2817	6.63635	6.3474	3.23054	2.89411	138.383	146.522	115.845	124.946	80.5368	83.8474
W495	15.022	14.9604	18.8296	18.9331	6.06058	6.09641	3.16533	3.12486	138.844	146.403	118.602	126.544	86.4679	87.5517
W5	17.7214	19.0483	21.2796	21.7496	6.99103	7.02883	3.22397	3.44861	134.67	149.713	111.577	126.79	78.3508	85.819
W50	17.1703	17.0223	20.0994	20.5213	6.48599	6.55121	3.36741	3.32012	132.318	146.996	109.969	125.909	76.9727	88.0752
W500	15.3725	15.1064	18.802	19.1038	6.04447	6.09269	3.22521	3.14917	135.814	145.05	113.689	123.639	78.2227	81.9287
W502	19.8833	16.7295	22.08	21.3298	7.06285	6.75853	3.58171	3.16297	127.751	137.917	105.973	116.577	79.5505	84.0208
W508	14.8588	14.6907	19.5977	19.4695	6.48392	6.49982	2.93109	2.87971	155.513	151.498	131.853	129.506	94.1807	88.1525
W51	18.7793	18.8381	21.2155	21.312	6.7925	6.8362	3.52891	3.50078	135.463	145.509	113.657	124.211	82.4537	86.1674
W512	17.0052	18.9235	20.8743	22.7583	6.86048	7.39377	3.15962	3.26461	147.878	147.637	122.281	124.936	86.1144	85.511
W514	14.9899	14.302	18.9207	18.6098	6.10286	5.99795	3.11799	3.0115	135.776	148.51	112.665	126.474	76.755	85.7479
W518	15.196	12.667	20.6383	19.8521	6.90473	6.48867	2.80902	2.55212	142.817	151.056	119.594	129.129	87.0782	90.5701
W519	13.0893	17.1321	19.0795	21.116	6.45248	6.59466	2.58355	3.30463	140.644	152.632	116.608	129.153	82.2356	89.1188
W52	18.9069	18.718	21.0553	21.5092	6.80744	6.86769	3.53336	3.43716	130.571	142.83	108.49	121.683	76.353	84.6866
W53	16.4753	16.8566	19.9723	20.3886	6.54534	6.58051	3.22416	3.25173	133.262	141.207	110.153	119.46	75.3881	81.1711
W532	16.1647	14.8852	19.8073	19.3912	6.42972	6.31619	3.19189	3.00397	135.893	152.097	113.301	129.25	78.4203	85.9764
W533	16.901	17.2484	20.9892	21.2294	6.84584	6.81175	3.16089	3.23367	140.43	156.049	116.13	133.18	81.8911	92.3943
W534	13.3555	11.6781	18.672	19.0576	6.17907	6.32606	2.77773	2.37921	133.398	133.292	111.493	113.816	83.9462	82.1392
W54	17.6708	17.2931	20.0956	20.5115	6.38769	6.58214	3.51429	3.33645	132.536	143.211	111.051	121.594	79.4564	83.6022
W55	18.2031	16.8918	20.3006	20.0779	6.42635	6.40566	3.59868	3.35242	134.88	144.458	112.544	123.672	78.6682	86.0245
W56	17.0002	16.6198	20.0147	20.4587	6.49695	6.66126	3.33081	3.17823	136.116	145.846	112.326	123.536	76.8111	84.103
W57	17.8932	16.7306	20.8516	20.2499	6.77543	6.51262	3.36669	3.28121	134.937	148.941	112.935	125.737	78.5352	83.783
W570	20.0555	17.3882	22.4323	22.8645	7.4007	7.28201	3.44956	3.05288	126.499	132.551	104.904	112.124	80.1826	81.35
W579	18.1551	16.087	20.9989	20.5212	6.79126	6.68701	3.41229	3.06699	136.655	146.607	112.317	122.714	79.7989	84.3101
W58	19.9461	17.6592	21.825	21.386	6.96903	6.70412	3.6484	3.33373	134.913	141.769	113.203	121.941	81.2129	86.0244
W582	15.3837	15.6164	19.5943	19.9012	6.48631	6.45785	3.02093	3.08001	133.013	144.222	110.823	124.429	79.0452	87.9909
W583	16.5099	15.0881	19.7677	19.3406	6.21859	6.05872	3.39603	3.17716	133.788	140.96	111.316	119.086	83.9688	85.8539
W589	18.1816	11.4997	21.0087	20.0212	6.75155	5.5339	3.44181	2.68498	122.098	134.74	101.312	115.117	77.3777	84.6726
W59	17.57	15.8572	20.5244	20.3251	6.59767	6.6474	3.39026	3.04794	138.916	151.15	118.11	128.284	85.2516	85.5189
W595	16.1358	15.7741	19.8015	19.8268	6.43642	6.20985	3.20831	3.25328	142.34	149.722	118.127	127.649	82.1873	86.1036
W597	15.533	14.8347	18.9357	18.845	6.04715	5.88801	3.26575	3.21819	140.814	157.788	118.013	135.734	82.7607	91.6862
W599	15.4404	14.4579	19.479	18.8495	6.39602	6.13848	3.06578	3.0045	138.627	150.784	115.857	127.294	81.6262	85.4706
W6	19.4006	17.1178	21.1573	20.4371	6.67815	6.5242	3.69553	3.33084	134.32	149.681	112.183	126.514	78.401	84.291
W60	19.7708	18.3556	21.6995	21.3665	6.99415	6.88962	3.61462	3.39975	140.353	146.934	118.314	125.999	83.4181	85.8003
W601	17.2908	15.913	20.2101	19.662	6.57996	6.41172	3.35206	3.15541	135.969	148.068	114.657	126.412	82.5641	86.5626
W602	16.5173	14.9329	20.1366	19.054	6.50896	5.99865	3.24938	3.20165	152.342	173.605	126.879	145.986	86.4984	95.9144
W603	13.377	13.0494	18.1164	17.8703	5.98946	5.83191	2.86075	2.85387	135.877	147.722	113.282	125.268	80.1688	83.5489
W605	14.7856	14.5376	19.2126	18.9895	6.39384	6.18796	2.95912	2.98266	140.866	153.295	116.956	130.161	80.9284	87.2989
W606	13.1013	14.3431	17.9237	18.4422	5.84945	5.81259	2.86391	3.14492	136.123	145.664	113.123	123.805	80.6317	83.6594
W607	15.188	14.1766	19.3036	18.7647	6.34511	6.10337	3.06099	2.9548	138.087	154.593	115.253	130.556	81.803	87.7574
W608	13.3885	13.4091	18.4514	18.8444	6.22574	6.12597	2.75029	2.82143	142.94	156.206	118.956	134.71	81.1153	92.6876
W61	18.0264	16.2883	20.7322	20.2593	6.68527	6.60019	3.43973	3.11886	143.545	149.314	121.436	127.744	85.7119	85.6996
W611	17.7986	16.8423	20.8614	20.0755	6.74651	6.33667	3.35982	3.40481	142.388	161.069	119.756	135.539	84.5308	89.5657
W617	17.3502	15.6896	20.6622	19.8463	6.80346	6.38488	3.25793	3.14166	136.487	149.61	114.012	128.364	79.4735	87.3118
W618	15.5279	14.8296	19.7869	19.5208	6.4526	6.25623	3.07315	3.02143	136.803	145.578	115.199	123.602	84.0778	86.0238
W619	15.8731	14.0848	19.3084	18.6198	6.2486	6.03129	3.22186	2.97704	139.08	153.65	117.036	131.048	82.5156	88.0233
W62	19.6419	18.7058	21.6452	21.4511	7.01213	6.93867	3.55454	3.413	134.001	145.285	113.143	125.024	80.2923	86.2931
W621	17.7369	15.8827	21.21	20.2907	6.99625	6.6026	3.24879	3.08233	133.473	146.968	111.823	125.258	80.015	85.1678
W622	19.9298	17.5654	21.403	20.6248	6.71496	6.41506	3.77308	3.49694	136.582	150.401	115.606	128.994	82.5179	89.7244
W623	19.3521	18.1023	21.033	20.9348	6.64948	6.46671	3.72464	3.56966	137.113	149.66	115.751	128.331	82.5022	89.1777
W624	21.8029	19.1447	22.7379	22.187	7.3501	7.13513	3.77274	3.3949	134.299	145.692	113.231	125.174	81.5217	87.1991
W625	20.8893	15.6153	21.6266	19.3993	6.77358	6.05869	3.96085	3.27531	138.93	151.129	117.036	129.483	84.1289	90.0252
W626	18.0046	15.4533	19.9618	19.0612	6.16974	5.9339	3.69186	3.30732	134.138	150.293	113.746	129.894	81.8385	90.2879
W63	19.4584	18.8694	21.358	21.4459	6.81807	6.84786	3.62659	3.50635	137.736	141.831	115.421	121.02	80.6877	83.2138
W64	18.3994	17.2366	20.8755	20.5651	6.74901	6.69633	3.48605	3.27766	135.635	148.439	114.899	127.082	83.1671	87.8576
W65	17.9567	16.0229	20.1957	19.363	6.40851	6.20964	3.55782	3.29176	137.852	146.803	115.195	124.058	81.5151	84.2067
W66	17.8939	16.8408	20.8943	20.473	6.7879	6.72801	3.34881	3.18765	130.767	140.546	110.105	120.286	80.0933	84.4942
W67	16.9407	16.0259	19.8065	19.785	6.34968	6.38022	3.41435	3.20963	134.911	148.94	113.917	126.663	80.6285	85.117
W68	20.008	17.6724	21.5949	20.7744	6.94736	6.73641	3.67544	3.34455	136.29	152.046	114.984	129.194	81.7929	87.7646
W682	18.7616	16.6247	22.2598	22.1077	7.3646	7.34212	3.24237	2.89436	131.271	144.101	108.11	120.607	78.0169	84.2143
W686	13.141	14.9137	17.6997	19.0218	5.75718	6.07852	2.91315	3.11888	142.419	148.202	119.169	125.98	86.196	86.8383
W688	17.5416	14.1751	20.5058	19.6016	6.66829	6.2606	3.35227	2.89781	133.529	142.819	110.018	117.872	82.0717	82.8349
W69	16.176	14.9428	19.511	19.4493	6.29228	6.13249	3.28007	3.11193	133.89	147.275	110.425	122.637	79.4836	83.7529
W694	14.2164	15.3623	18.6274	19.4002	5.94733	6.03451	3.0434	3.24334	140.871	147.017	117.673	122.699	86.8789	85.5743
W697	17.9377	18.1353	21.4751	21.8566	6.93866	6.91445	3.29813	3.37717	144.571	151.688	120.874	129.727	83.9807	88.0549
W698	15.7949	15.8179	20.0692	21.039	6.55542	6.7019	3.07495	3.02306	130.069	135.573	106.705	113.685	78.9649	81.2882
W7	17.6421	17.4448	20.4271	20.6522	6.63129	6.6737	3.37259	3.34804	141.979	153.985	120.106	131.981	85.3419	90.4793
W70	20.0949	18.221	22.1765	21.552	7.1537	7.00485	3.59619	3.31558	146.184	152.114	123.278	129.808	86.3407	87.9343
W700	15.1493	15.5468	20.5634	20.8915	6.90372	6.56182	2.80766	3.06468	141.75	149.772	119.942	129.726	86.054	92.4819
W701	17.6638	15.1925	20.2862	19.4679	6.59313	6.28749	3.41345	3.06734	132.83	144.257	111.704	123.541	80.4386	85.0203
W702	19.2133	18.1547	22.2402	21.8557	7.38625	7.15705	3.31777	3.21869	142.424	161.8	120.789	139.625	86.9583	96.1375
W703	16.7284	14.0253	19.4699	20.371	6.08912	5.81086	3.48882	3.10677	123.809	132.942	101.416	111.005	75.7365	78.8089
W706	20.2459	17.818	21.8102	21.1121	6.98815	6.90979	3.69031	3.28149	130.491	142.747	110.595	122.906	81.21	86.048
W707	19.224	15.6129	21.9765	21.0532	7.21762	6.96718	3.38354	2.85889	125.268	132.327	102.675	110.188	76.9225	78.1697
W708	15.9462	14.6794	20.3573	19.9983	6.75853	6.56094	3.02766	2.88649	138.819	144.858	116.101	122.901	82.451	83.3291
W709	13.6568	10.5865	18.59	17.132	5.95816	5.54106	2.92154	2.4837	129.74	140.219	105.873	116.848	75.6793	79.717
W71	18.4324	17.1816	21.5873	21.5972	7.12469	7.06531	3.28601	3.11721	126.528	136.699	104.085	114.872	75.9958	80.7036
W714	14.5832	14.576	19.4824	20.4374	6.50337	6.83651	2.86503	2.73368	139.082	140.072	114.887	118.575	85.1952	84.7215
W72	18.2978	17.0343	21.2713	20.8718	6.98818	6.88927	3.35528	3.16194	131.4	136.862	110.545	117.615	79.2343	79.1121
W73	11.8255	13.1205	17.4277	18.2954	5.76988	5.81399	2.61787	2.90481	142.507	150.077	119.194	127.662	83.8408	87.8383
W74	14.1133	14.8971	19.1932	19.4971	6.41709	6.34656	2.81125	2.99793	135.473	146.273	111.738	124.378	78.4344	83.8409
W75	19.1393	15.6834	21.9218	21.5295	7.1567	6.99326	3.41564	2.85278	124.457	135.47	101.777	112.946	75.4762	79.8465
W76	15.7376	14.5091	19.7458	19.1729	6.35918	6.19463	3.17728	2.97705	134.031	138.484	113.05	118.649	82.8692	83.2777
W77	18.2447	17.4153	20.5549	20.474	6.56994	6.4972	3.54736	3.42464	140.189	147.805	118.965	127.462	84.9349	88.8306
W78	18.0111	15.9973	20.1994	19.4295	6.35017	6.17568	3.61711	3.3089	138.306	147.627	116.488	125.272	84.1612	84.9302
W79	17.7576	15.4409	20.0743	19.1786	6.41017	6.20823	3.53989	3.17583	133.87	144.817	111.826	123.316	78.9876	83.0392
W793	18.0937	14.0987	21.2215	20.459	6.90407	6.66748	3.32	2.71625	132.874	135.958	107.652	112.899	75.9997	76.3084
W794	15.4131	13.6259	19.2981	19.2958	6.33608	6.06702	3.10811	2.88546	126.035	139.881	102.401	117.195	74.7007	82.8103
W795	19.4326	17.3301	21.4977	20.7304	6.92674	6.67679	3.56696	3.28871	135.793	145.029	114.48	125.096	81.6446	87.3258
W8	19.4639	20.6342	21.6774	22.5968	7.00711	7.23705	3.5297	3.64747	142.954	160.952	118.796	135.469	82.9664	91.9523
W80	14.1663	14.5595	18.842	18.9421	6.26603	6.10189	2.89895	3.03926	138.949	147.696	115.853	125.702	82.6382	85.601
W81	15.1772	14.2985	19.1521	18.7069	6.26629	6.11356	3.08715	2.98534	136.846	148.444	114.879	126.386	81.7226	85.6621
W82	14.4083	11.696	18.469	17.472	5.92113	5.66274	3.09243	2.62254	142.76	145.797	118.649	123.315	86.2688	86.298
W84	16.1204	15.4392	19.641	19.3864	6.3804	6.2519	3.22075	3.15586	135.886	149.19	113.079	127.287	79.731	86.935
W85	21.2975	20.3479	22.9389	22.8559	7.52119	7.46363	3.59314	3.47609	139.085	152.922	116.929	131.76	83.7496	91.556
W86	14.1059	14.2411	18.9934	18.9124	6.33121	6.24202	2.84731	2.92217	133.099	141.605	109.691	118.946	77.1409	79.3214
W87	13.2249	14.8094	18.576	19.3862	6.18091	6.26927	2.73584	3.02241	133.966	142.93	109.086	122.426	75.7301	83.0756
W88	17.0362	15.3782	19.8826	19.1471	6.3355	6.10352	3.41725	3.22171	137.349	145.557	115.454	123.835	81.6405	83.8488
W89	18.1525	16.6131	21.0036	21.2269	6.87642	6.73447	3.35788	3.14021	131.111	136.233	105.44	112.729	75.2562	78.4931
W9	20.5329	19.2368	22.2507	22.1447	7.19213	7.12368	3.6249	3.4685	143.895	159.639	121.047	135.825	86.2575	92.3883
W91	19.5681	17.5649	22.1198	21.3851	7.28401	7.06575	3.41231	3.16079	136.901	148.795	115.489	127.505	85.4432	88.6571
W92	18.7226	15.6486	20.7784	20.287	6.52228	6.32279	3.64533	3.22111	128.048	139.124	105.422	115.77	76.907	79.6259
W93	18.3864	14.6737	20.9233	20.1161	6.6687	6.18155	3.5093	3.03531	130.312	138.695	107.585	117.862	78.719	83.3555
W96	16.8834	14.1248	19.7836	18.9395	6.28149	5.939	3.41422	3.00783	131.65	143.392	106.739	119.022	75.6326	81.4981
W97	20.2282	17.2011	22.413	22.4113	7.35021	7.01335	3.5122	3.12038	126.423	138.074	103.954	115.718	77.9394	82.1459
W98	19.0845	14.8015	21.0364	20.5917	6.64555	6.20803	3.65426	3.06522	122.619	134.49	99.4319	111.956	74.0415	78.6589

## Sheet: Table S6.2-Correlation
Table S6.2: Pearson correlation of grain trait performance between two years (I and II)
Trait	Pearson correlation
Area	0.709652
Perimeter	0.828532
Grain length	0.837214
Grain width	0.639548
Color channel 1	0.842365
Color channel 2	0.866571
Color channel 3	0.752946

## Sheet: Table S6.3-Heritability
Table S6.3: ANOVA table and broad-sense heritability for each grain trait
ANOVA table for Area								ANOVA table for Color channel 1
SOV	Df	Sum Sq	Mean Sq	F value	Pr(>F)			SOV	Df	Sum Sq	Mean Sq	F value	Pr(>F)
Year	1	309.66	309.663	227.37	< 2.2e-16 ***			Year	1	14900.7	14900.7	1945.99	< 2.2e-16 ***
Genotype	279	1756.3	6.295	5.6385	< 2.2e-16 ***			Genotype	279	24715.5	88.6	11.569	< 2.2e-16 ***
Residuals	279	311.48	1.116					Residuals	279	2136.3	7.7
Signif. codes: 0 ‘***’ 0.001 ‘**’ 0.01 ‘*’ 0.05 ‘.’ 0.1 ‘ ’ 1								Signif. codes: 0 ‘***’ 0.001 ‘**’ 0.01 ‘*’ 0.05 ‘.’ 0.1 ‘ ’ 1
ANOVA table for Perimeter								ANOVA table for Color channel 2
SOV	Df	Sum Sq	Mean Sq	F value	Pr(>F)			SOV	Df	Sum Sq	Mean Sq	F value	Pr(>F)
Year	1	9.28	9.278	42.755	2.948e-10 ***			Year	1	16349.9	16349.9	2760.53	< 2.2e-16 ***
Genotype	279	638.97	2.2902	10.554	< 2.2e-16 ***			Genotype	279	23069	82.7	13.96	< 2.2e-16 ***
Residuals	279	60.54	0.217					Residuals	279	1652.4	5.9
Signif. codes: 0 ‘***’ 0.001 ‘**’ 0.01 ‘*’ 0.05 ‘.’ 0.1 ‘ ’ 1								Signif. codes: 0 ‘***’ 0.001 ‘**’ 0.01 ‘*’ 0.05 ‘.’ 0.1 ‘ ’ 1
ANOVA table for Grain length								ANOVA table for Color channel 3
SOV	Df	Sum Sq	Mean Sq	F value	Pr(>F)			SOV	Df	Sum Sq	Mean Sq	F value	Pr(>F)
Year	1	4.078	4.0799	182.621	< 2.2e-16 ***			Year	1	309.66	2501.39	603.356	< 2.2e-16 ***
Genotype	279	70.305	0.252	11.285	< 2.2e-16 ***			Genotype	279	1756.3	29.27	7.059	< 2.2e-16 ***
Residuals	279	3.23	0.0223					Residuals	279	311.48	4.15
Signif. codes: 0 ‘***’ 0.001 ‘**’ 0.01 ‘*’ 0.05 ‘.’ 0.1 ‘ ’ 1								Signif. codes: 0 ‘***’ 0.001 ‘**’ 0.01 ‘*’ 0.05 ‘.’ 0.1 ‘ ’ 1
ANOVA table for Grain width
SOV	Df	Sum Sq	Mean Sq	F value	Pr(>F)
Year	1	5.4574	5.4574	235.117	< 2.2e-16 ***
Genotype	279	28.2031	0.1011	4.355	< 2.2e-16 ***
Residuals	279	6.476	0.0232
Signif. codes: 0 ‘***’ 0.001 ‘**’ 0.01 ‘*’ 0.05 ‘.’ 0.1 ‘ ’ 1
Trait	MSG	MSE	Heritability
Area	6.295	1.116	0.698826
Perimeter	2.2902	0.217	0.826899
Grain length	0.252	0.0223	0.837404
Grain width	0.1011	0.0232	0.62671
Color channel 1	88.6	7.7	0.840083
Color channel 2	82.7	5.9	0.866817
Color channel 3	29.27	4.15	0.751646
MSG: mean square of genotype
MSE: mean square of random error
Heritability: broad-sense heritability
