# Supplementary material for: Patterns of genetic variation and QTLs controlling grain traits in a collection of global wheat germplasm revealed by high-quality SNP markers
Source: BMC Plant Biol. 2022 Sep 22;22:455. doi: 10.1186/s12870-022-03844-x (PMC9494784; doi:10.1186/s12870-022-03844-x)
Supplement: Supplementary file 20 — Additional file 20. [file 12870_2022_3844_MOESM20_ESM.xlsx]

## Sheet: Table S7.1-Grain Length
Table S7.1: The significant SNPs detected in GLM or MLM model and their associated R2 controlling grain length
Trait	Marker	Chr	Pos	minorObs	GLM_PC2_p	GLMP_PC2_R2	MLM_p	MLM_R2	MLM_PC2_p	MLM_PC2_R2	GLM_PC2	MLM	MLM_PC2
GrainLength_mm	BS00064548_51	1A	309181846	105	6.5081e-07	0.07407	0.02399	0.01865	0.03217	0.0168	Yes	NA	NA
GrainLength_mm	CAP11_rep_c4760_280	1B	650625721	122	0.00641	0.02292	4.4796e-06	0.07955	2.7666e-06	0.08326	NA	Yes	Yes
GrainLength_mm	Excalibur_c42301_54	1B	650636927	122	0.00559	0.02371	4.8728e-06	0.0776	3.0399e-06	0.08116	NA	Yes	Yes
GrainLength_mm	RAC875_c609_362	2A	13871670	94	7.5676e-07	0.0738	0.01894	0.0201	0.01863	0.02021	Yes	NA	NA
GrainLength_mm	Kukri_c2912_2029	2A	13873316	90	7.5641e-07	0.0738	0.011	0.02363	0.01107	0.02361	Yes	NA	NA
GrainLength_mm	RAC875_c2300_1021	2A	15312083	86	1.9914e-10	0.11903	0.00011963	0.05494	0.0001167	0.05516	Yes	NA	NA
GrainLength_mm	wsnp_Ex_c18354_27181431	2B	18976993	124	1.0912e-06	0.07219	0.02208	0.01913	0.02489	0.01838	Yes	NA	NA
GrainLength_mm	wsnp_Ex_c18354_27181086	2B	18977338	125	1.6854e-06	0.06888	0.02341	0.01855	0.02633	0.01782	Yes	NA	NA
GrainLength_mm	GENE-1018_99	2B	19852388	131	5.5991e-07	0.07497	0.00050977	0.04417	0.00050286	0.0443	Yes	NA	NA
GrainLength_mm	Excalibur_c41459_96	2B	20327019	88	1.1859e-10	0.12032	0.0001358	0.05451	0.00013317	0.0547	Yes	NA	NA
GrainLength_mm	wsnp_Ex_c3685_6723631	2B	20337167	130	1.1777e-06	0.07086	0.18917	0.00619	0.20795	0.00569	Yes	NA	NA
GrainLength_mm	Tdurum_contig20262_440	2B	21467020	93	6.7386e-09	0.1018	0.00711	0.02673	0.00781	0.02612	Yes	NA	NA
GrainLength_mm	BS00022800_51	2B	602922616	105	1.4854e-06	0.06958	0.07981	0.01104	0.10321	0.00955	Yes	NA	NA
GrainLength_mm	RAC875_c76186_353	2B	701809102	111	1.2301e-07	0.0833	0.00543	0.02805	0.00801	0.02549	Yes	NA	NA
GrainLength_mm	Tdurum_contig49928_424	2D	12075172	100	1.8586e-08	0.09359	0.00143	0.03705	0.00145	0.037	Yes	NA	NA
GrainLength_mm	RFL_Contig4368_748	2D	624056015	22	7.98e-07	0.07337	0.03235	0.01663	0.03054	0.017	Yes	NA	NA
GrainLength_mm	wsnp_Ex_c1538_2937905	3A	219753903	77	9.7271e-07	0.07247	0.00969	0.0244	0.00721	0.02637	Yes	NA	NA
GrainLength_mm	BS00010316_51	3A	683401294	63	1.5732e-06	0.06939	0.55361	0.00128	0.48848	0.00175	Yes	NA	NA
GrainLength_mm	Excalibur_c32708_86	3B	715689259	103	2.5849e-07	0.07922	0.41698	0.00236	0.26345	0.00449	Yes	NA	NA
GrainLength_mm	Kukri_c63447_148	3B	715689297	103	2.5849e-07	0.07922	0.41698	0.00236	0.26345	0.00449	Yes	NA	NA
GrainLength_mm	BobWhite_c7281_328	3B	720722943	103	1.9345e-07	0.08104	0.37997	0.00277	0.23526	0.00507	Yes	NA	NA
GrainLength_mm	wsnp_Ex_c15047_23217632	3B	723839446	95	7.7797e-07	0.07412	0.05579	0.01349	0.02843	0.01775	Yes	NA	NA
GrainLength_mm	BobWhite_c2937_1426	3B	739429603	67	1.8953e-07	0.08093	0.32508	0.00347	0.27379	0.0043	Yes	NA	NA
GrainLength_mm	wsnp_Ex_rep_c68193_66971396	3B	744991624	53	3.2551e-08	0.09055	0.14157	0.00776	0.11034	0.00917	Yes	NA	NA
GrainLength_mm	BobWhite_c21589_200	3D	526669147	46	1.0515e-06	0.07188	0.07128	0.01198	0.04958	0.01423	Yes	NA	NA
GrainLength_mm	wsnp_Ex_c53843_56941644	4A	17617178	71	8.9188e-08	0.08505	0.00024475	0.04931	0.00022366	0.04998	Yes	NA	NA
GrainLength_mm	wsnp_Ex_c6514_11307200	4A	665197723	99	3.2291e-08	0.09059	0.37233	0.00285	0.32463	0.00348	Yes	NA	NA
GrainLength_mm	Tdurum_contig99556_220	4A	753684044	22	7.98e-07	0.07337	0.03235	0.01663	0.03054	0.017	Yes	NA	NA
GrainLength_mm	BS00109052_51	5A	445454333	48	3.0572e-07	0.0783	2.5947e-05	0.06536	3.3966e-05	0.06346	Yes	Yes	Yes
GrainLength_mm	BS00073670_51	5A	572655850	63	1.0909e-06	0.07128	0.13279	0.00812	0.16323	0.00698	Yes	NA	NA
GrainLength_mm	Tdurum_contig9387_219	5B	21066693	17	7.9523e-08	0.08568	0.00242	0.03347	0.00243	0.03347	Yes	NA	NA
GrainLength_mm	Tdurum_contig16267_354	5B	45726860	11	3.845e-07	0.07704	0.00585	0.02755	0.00611	0.02728	Yes	NA	NA
GrainLength_mm	Tdurum_contig81708_212	5B	45755592	11	3.845e-07	0.07704	0.00585	0.02755	0.00611	0.02728	Yes	NA	NA
GrainLength_mm	IAAV9053	5D	454530861	62	8.4599e-07	0.07269	0.1004	0.0097	0.12381	0.00852	Yes	NA	NA
GrainLength_mm	BS00005019_51	6A	532577199	132	8.5925e-08	0.08526	0.0669	0.01208	0.08767	0.0105	Yes	NA	NA
GrainLength_mm	wsnp_CAP11_c1244_714229	6A	532577199	132	7.5806e-08	0.08629	0.06742	0.01204	0.08852	0.01044	Yes	NA	NA
GrainLength_mm	BS00071708_51	6A	532746979	128	7.4523e-08	0.0877	0.0395	0.01544	0.05343	0.01358	Yes	NA	NA
GrainLength_mm	BS00071706_51	6A	532747250	128	1.0401e-07	0.08455	0.05222	0.01358	0.06939	0.01188	Yes	NA	NA
GrainLength_mm	Ku_c45494_267	6A	533520562	128	1.1615e-07	0.08361	0.05191	0.01361	0.0688	0.01193	Yes	NA	NA
GrainLength_mm	BS00074754_51	6A	533618788	129	6.0697e-08	0.08884	0.04106	0.0152	0.05563	0.01334	Yes	NA	NA
GrainLength_mm	BS00074752_51	6A	533618811	128	6.5669e-08	0.08876	0.03951	0.01544	0.05359	0.01357	Yes	NA	NA
GrainLength_mm	BS00037223_51	6A	533795715	128	1.1615e-07	0.08361	0.05191	0.01361	0.0688	0.01193	Yes	NA	NA
GrainLength_mm	IAAV7790	6A	533904867	129	1.095e-07	0.08418	0.06083	0.01269	0.08039	0.01103	Yes	NA	NA
GrainLength_mm	BS00084251_51	6A	533910988	124	3.3223e-08	0.09044	0.05409	0.01336	0.07063	0.01177	Yes	NA	NA
GrainLength_mm	BS00084250_51	6A	533911074	124	2.2946e-08	0.09423	0.0442	0.01474	0.05884	0.01299	Yes	NA	NA
GrainLength_mm	GENE-4052_338	6A	534031834	133	5.5129e-08	0.08768	0.03375	0.01626	0.04579	0.01439	Yes	NA	NA
GrainLength_mm	BS00073872_51	6A	534037391	121	2.7924e-08	0.09251	0.04645	0.01431	0.0611	0.01266	Yes	NA	NA
GrainLength_mm	wsnp_Ku_c22358_32187765	6A	534671273	124	1.173e-07	0.0841	0.05833	0.01294	0.07613	0.01136	Yes	NA	NA
GrainLength_mm	Ku_c18430_1287	6A	534825919	123	3.5739e-08	0.0904	0.05179	0.01363	0.0677	0.01202	Yes	NA	NA
GrainLength_mm	IAAV8493	6A	534826613	124	3.3223e-08	0.09044	0.05409	0.01336	0.07063	0.01177	Yes	NA	NA
GrainLength_mm	Kukri_c29966_1223	6A	535745423	139	5.7128e-08	0.08766	0.036	0.01617	0.04664	0.01455	Yes	NA	NA
GrainLength_mm	RAC875_c691_1486	6A	535759108	137	6.2916e-08	0.08696	0.09301	0.01015	0.11719	0.00883	Yes	NA	NA
GrainLength_mm	BS00010780_51	6A	535761689	128	5.4967e-08	0.0877	0.05422	0.01335	0.07123	0.01172	Yes	NA	NA
GrainLength_mm	Kukri_c19612_514	6A	535914842	126	9.7607e-08	0.08483	0.07066	0.01192	0.09235	0.01033	Yes	NA	NA
GrainLength_mm	BS00022836_51	6A	537459820	133	3.9618e-08	0.09158	0.0636	0.01251	0.08262	0.01096	Yes	NA	NA
GrainLength_mm	BobWhite_c2568_115	6A	537897883	137	1.8563e-07	0.08137	0.17225	0.00669	0.21267	0.00558	Yes	NA	NA
GrainLength_mm	BS00087447_51	6A	537899571	138	7.4577e-08	0.08638	0.08575	0.01062	0.10937	0.00922	Yes	NA	NA
GrainLength_mm	BS00074432_51	6A	538388788	134	5.5783e-08	0.08926	0.08899	0.01043	0.1138	0.00902	Yes	NA	NA
GrainLength_mm	GENE-4249_885	6B	585603836	129	3.0244e-08	0.09124	0.04622	0.01452	0.06109	0.01281	Yes	NA	NA
GrainLength_mm	BS00066605_51	6B	585780797	132	7.8633e-08	0.0859	0.04298	0.01502	0.05781	0.0132	Yes	NA	NA
GrainLength_mm	BS00022076_51	7A	57958496	21	6.4329e-07	0.07472	0.00834	0.02522	0.00802	0.02549	Yes	NA	NA
GrainLength_mm	Tdurum_contig42712_284	7A	70935599	18	5.7065e-07	0.07486	0.01452	0.0216	0.01366	0.02201	Yes	NA	NA
GrainLength_mm	wsnp_Ex_c15341_23592075	7A	639188232	30	6.7876e-08	0.08655	0.00017447	0.0517	0.00014048	0.05328	Yes	NA	NA
GrainLength_mm	wsnp_JD_c3225_4227048	7A	641122936	43	4.3922e-08	0.09161	0.00702	0.02687	0.00538	0.02869	Yes	NA	NA
GrainLength_mm	BS00071425_51	7A	641131531	43	2.5204e-08	0.09463	0.00547	0.02895	0.00413	0.03091	Yes	NA	NA
GrainLength_mm	BS00071424_51	7A	641131569	43	2.6121e-08	0.09202	0.00591	0.02811	0.00444	0.03007	Yes	NA	NA
GrainLength_mm	BobWhite_c149_3064	7A	675361383	109	1.1474e-08	0.09621	0.00086606	0.04049	0.00121	0.03823	Yes	NA	NA
GrainLength_mm	wsnp_Ku_c42539_50247333	7A	675374693	119	1.0514e-07	0.08439	0.00056531	0.04357	0.00076144	0.04153	Yes	NA	NA
GrainLength_mm	wsnp_Ex_c9428_15641609	7A	676009485	102	3.3491e-10	0.11553	0.00017683	0.05175	0.00021643	0.05035	Yes	NA	NA
GrainLength_mm	wsnp_Ex_c9428_15641639	7A	676010117	102	7.7804e-10	0.11065	0.00019264	0.051	0.00023567	0.04961	Yes	NA	NA
GrainLength_mm	CAP7_c2350_105	7A	676603251	79	1.5038e-08	0.09474	0.00051408	0.04411	0.00052373	0.04401	Yes	NA	NA
GrainLength_mm	BS00021657_51	7A	676621182	75	1.753e-12	0.14335	2.3029e-06	0.08377	2.1996e-06	0.08419	Yes	Yes	Yes
GrainLength_mm	Excalibur_c95707_285	7A	676631123	77	5.9396e-12	0.13682	1.1926e-05	0.07198	1.0788e-05	0.07278	Yes	Yes	Yes
GrainLength_mm	BS00026622_51	7A	678868751	94	8.9877e-09	0.09753	3.1011e-05	0.06407	2.3412e-05	0.06616	Yes	Yes	Yes
GrainLength_mm	wsnp_JD_c20555_18262260	7A	678873375	98	8.6763e-09	0.09829	7.2906e-05	0.05834	5.3299e-05	0.06065	Yes	Yes	Yes
GrainLength_mm	wsnp_JD_c20555_18262317	7A	678873432	98	1.2741e-08	0.09564	0.00011681	0.05455	8.551e-05	0.05682	Yes	NA	Yes
GrainLength_mm	RAC875_c19111_628	7A	678873631	94	8.5193e-08	0.08546	0.00018526	0.05218	0.00013848	0.05432	Yes	NA	NA
GrainLength_mm	wsnp_Ex_c3611_6599309	7A	679706827	71	1.0851e-07	0.0852	0.00113	0.03909	0.00097374	0.04018	Yes	NA	NA
GrainLength_mm	IAAV6957	7A	679823381	86	1.5167e-06	0.06971	0.00579	0.02784	0.0054	0.02833	Yes	NA	NA
GrainLength_mm	Tdurum_contig11827_678	7B	5389990	17	2.0531e-07	0.08049	0.01395	0.02186	0.01319	0.02224	Yes	NA	NA
GrainLength_mm	Tdurum_contig46393_3115	7B	204751862	17	6.6612e-07	0.07421	0.0042	0.031	0.00372	0.03186	Yes	NA	NA

## Sheet: Table S7.2-Surface Area
Table S7.2: The significant SNPs detected in GLM or MLM model and their associated R2 controlling grain surface area
Trait	Marker	Chr	Pos	minorObs	GLM_PC2_p	GLMP_PC2_R2	MLM_p	MLM_R2	MLM_PC2_p	MLM_PC2_R2	GLM_PC2	MLM	MLM_PC2
Area_mm2	BS00022158_51	1A	518064729	27	1.0693e-06	0.0517	0.00164	0.03613	0.0021	0.03378	Yes	NA	NA
Area_mm2	GENE-1118_1049	1B	8749270	37	2.2017e-07	0.05819	0.00104	0.03933	0.00058022	0.04254	Yes	NA	NA
Area_mm2	RAC875_c37515_369	2B	756572817	23	2.0718e-07	0.05803	0.00594	0.02856	0.0107	0.02404	Yes	NA	NA
Area_mm2	RAC875_c48107_65	4A	596712417	32	1.1464e-07	0.0606	0.00203	0.03466	0.00085368	0.03982	Yes	NA	NA
Area_mm2	Tdurum_contig10191_996	5A	61597147	21	8.7059e-07	0.05252	0.02396	0.01841	0.01761	0.01998	Yes	NA	NA
Area_mm2	BobWhite_c2236_111	5A	445449056	40	1.2178e-06	0.05118	0.00352	0.03095	0.00501	0.02804	Yes	NA	NA
Area_mm2	BS00109052_51	5A	445454333	48	1.3763e-07	0.05987	4.2948e-05	0.06172	8.3465e-05	0.05586	Yes	Yes	Yes
Area_mm2	Tdurum_contig56973_413	5B	79938939	22	6.2825e-07	0.05383	0.01365	0.022	0.00933	0.02401	Yes	NA	NA
Area_mm2	Tdurum_contig30869_203	5B	83676325	21	8.7059e-07	0.05252	0.02396	0.01841	0.01761	0.01998	Yes	NA	NA
Area_mm2	Excalibur_c33031_1755	5D	72074163	21	8.7059e-07	0.05252	0.02396	0.01841	0.01761	0.01998	Yes	NA	NA
Area_mm2	wsnp_Ex_c9428_15641609	7A	676009485	102	7.4833e-08	0.06252	0.0005187	0.04418	0.00065345	0.04175	Yes	NA	NA
Area_mm2	wsnp_Ex_c9428_15641639	7A	676010117	102	1.0494e-07	0.06095	0.00057749	0.0433	0.00072858	0.0409	Yes	NA	NA
Area_mm2	BS00021657_51	7A	676621182	75	3.4629e-08	0.06572	3.4586e-05	0.06337	2.2307e-05	0.0653	Yes	Yes	Yes
Area_mm2	Excalibur_c95707_285	7A	676631123	77	3.0296e-08	0.06557	6.8215e-05	0.05966	3.8245e-05	0.0627	Yes	Yes	Yes
Area_mm2	BS00026622_51	7A	678868751	94	2.8245e-07	0.05702	0.00018797	0.05117	7.9032e-05	0.05625	Yes	NA	Yes
Area_mm2	wsnp_JD_c20555_18262260	7A	678873375	98	4.6708e-08	0.06453	0.00014494	0.05309	5.2377e-05	0.05924	Yes	NA	Yes
Area_mm2	wsnp_JD_c20555_18262317	7A	678873432	98	5.7551e-08	0.06333	0.00018275	0.05137	6.6834e-05	0.05743	Yes	NA	Yes
Area_mm2	RAC875_c19111_628	7A	678873631	94	1.4512e-06	0.05038	0.00074166	0.04207	0.00032376	0.04701	Yes	NA	NA
Area_mm2	BS00022237_51	7A	694690863	37	1.1626e-08	0.07068	0.0001777	0.05249	8.6264e-05	0.05658	Yes	NA	Yes

## Sheet: Table S7.3-Perimeter
Table S7.3: The significant SNPs detected in GLM or MLM model and their associated R2 controlling grain perimeter
Trait	Marker	Chr	Pos	minorObs	GLM_PC2_p	GLMP_PC2_R2	MLM_p	MLM_R2	MLM_PC2_p	MLM_PC2_R2	GLM_PC2	MLM	MLM_PC2
Perimeter_mm	GENE-1118_1049	1B	8749270	37	7.8752e-07	0.06502	0.00988	0.0242	0.00787	0.02555	Yes	NA	NA
Perimeter_mm	CAP11_rep_c4760_280	1B	650625721	122	0.01561	0.01604	9.4772e-05	0.05661	5.1052e-05	0.06074	NA	Yes	Yes
Perimeter_mm	Excalibur_c42301_54	1B	650636927	122	0.01384	0.01665	0.00010014	0.05564	5.4383e-05	0.05968	NA	NA	Yes
Perimeter_mm	RAC875_c2300_1021	2A	15312083	86	6.7744e-08	0.07767	0.00088667	0.04076	0.00081976	0.04108	Yes	NA	NA
Perimeter_mm	Excalibur_c41459_96	2B	20327019	88	5.5073e-08	0.07768	0.0009641	0.0405	0.00089312	0.0408	Yes	NA	NA
Perimeter_mm	Tdurum_contig20262_440	2B	21467020	93	1.5862e-06	0.06358	0.0304	0.01726	0.033	0.01664	Yes	NA	NA
Perimeter_mm	IAAV1903	2B	184380183	26	1.474e-06	0.06179	0.00882	0.02484	0.00726	0.02598	Yes	NA	NA
Perimeter_mm	RAC875_c37515_369	2B	756572817	23	3.3557e-08	0.08019	0.00319	0.03322	0.00533	0.02942	Yes	NA	NA
Perimeter_mm	wsnp_Ex_rep_c66276_64428549	2B	812405496	26	1.3706e-06	0.06184	0.03551	0.01644	0.0405	0.01551	Yes	NA	NA
Perimeter_mm	Tdurum_contig49928_424	2D	12075172	100	7.2718e-07	0.06526	0.00461	0.02914	0.00455	0.02905	Yes	NA	NA
Perimeter_mm	BS00100106_51	2D	620335961	12	0.04159	0.01145	4.9768e-05	0.06065	5.479e-05	0.05962	NA	Yes	Yes
Perimeter_mm	RFL_Contig4368_748	2D	624056015	22	7.847e-07	0.06524	0.04796	0.01415	0.04573	0.01436	Yes	NA	NA
Perimeter_mm	RFL_Contig1291_309	3B	640376972	61	1.6792e-06	0.06115	0.06092	0.01265	0.0396	0.01518	Yes	NA	NA
Perimeter_mm	wsnp_Ex_rep_c68193_66971396	3B	744991624	53	6.1153e-07	0.06611	0.19069	0.00615	0.13252	0.00808	Yes	NA	NA
Perimeter_mm	RAC875_c48107_65	4A	596712417	32	4.5048e-07	0.0676	0.01126	0.02325	0.00734	0.0259	Yes	NA	NA
Perimeter_mm	wsnp_Ex_c6514_11307200	4A	665197723	99	2.4425e-07	0.07059	0.34106	0.00325	0.26919	0.00435	Yes	NA	NA
Perimeter_mm	Tdurum_contig99556_220	4A	753684044	22	7.847e-07	0.06524	0.04796	0.01415	0.04573	0.01436	Yes	NA	NA
Perimeter_mm	Tdurum_contig10191_996	5A	61597147	21	7.1863e-07	0.06532	0.02726	0.01759	0.02509	0.01801	Yes	NA	NA
Perimeter_mm	BobWhite_c2236_111	5A	445449056	40	1.1172e-06	0.06315	0.00257	0.03307	0.0032	0.0314	Yes	NA	NA
Perimeter_mm	BS00109052_51	5A	445454333	48	4.0473e-08	0.07932	1.0061e-05	0.07227	1.5683e-05	0.06863	Yes	Yes	Yes
Perimeter_mm	Kukri_c28080_887	5A	572128716	103	1.4002e-06	0.06205	0.00103	0.03929	0.00204	0.03442	Yes	NA	NA
Perimeter_mm	RAC875_rep_c112205_166	5A	572130015	103	1.4002e-06	0.06205	0.00103	0.03929	0.00204	0.03442	Yes	NA	NA
Perimeter_mm	Tdurum_contig9387_219	5B	21066693	17	1.7285e-07	0.07228	0.00511	0.02845	0.0046	0.02899	Yes	NA	NA
Perimeter_mm	Tdurum_contig16267_354	5B	45726860	11	1.18e-06	0.06289	0.00672	0.02663	0.00662	0.02658	Yes	NA	NA
Perimeter_mm	Tdurum_contig81708_212	5B	45755592	11	1.18e-06	0.06289	0.00672	0.02663	0.00662	0.02658	Yes	NA	NA
Perimeter_mm	Tdurum_contig56973_413	5B	79938939	22	1.0124e-06	0.06364	0.02075	0.01932	0.01835	0.01999	Yes	NA	NA
Perimeter_mm	Tdurum_contig30869_203	5B	83676325	21	7.1863e-07	0.06532	0.02726	0.01759	0.02509	0.01801	Yes	NA	NA
Perimeter_mm	Tdurum_contig77275_259	5B	483151474	44	9.9665e-07	0.06453	0.0292	0.01734	0.02664	0.01782	Yes	NA	NA
Perimeter_mm	Excalibur_c33031_1755	5D	72074163	21	7.1863e-07	0.06532	0.02726	0.01759	0.02509	0.01801	Yes	NA	NA
Perimeter_mm	BS00005019_51	6A	532577199	132	4.238e-07	0.0679	0.05528	0.01323	0.07676	0.0112	Yes	NA	NA
Perimeter_mm	wsnp_CAP11_c1244_714229	6A	532577199	132	3.8036e-07	0.06873	0.05414	0.01336	0.07543	0.01131	Yes	NA	NA
Perimeter_mm	BS00071708_51	6A	532746979	128	2.766e-07	0.07139	0.03044	0.01706	0.04403	0.01467	Yes	NA	NA
Perimeter_mm	BS00071706_51	6A	532747250	128	3.0498e-07	0.06981	0.03655	0.01576	0.05182	0.01354	Yes	NA	NA
Perimeter_mm	Ku_c45494_267	6A	533520562	128	3.3621e-07	0.06903	0.03756	0.0156	0.05303	0.0134	Yes	NA	NA
Perimeter_mm	BS00074754_51	6A	533618788	129	2.317e-07	0.07227	0.03	0.01716	0.04352	0.01474	Yes	NA	NA
Perimeter_mm	BS00074752_51	6A	533618811	128	2.4805e-07	0.07224	0.02956	0.01725	0.04292	0.01483	Yes	NA	NA
Perimeter_mm	BS00037223_51	6A	533795715	128	3.3621e-07	0.06903	0.03756	0.0156	0.05303	0.0134	Yes	NA	NA
Perimeter_mm	IAAV7790	6A	533904867	129	3.2268e-07	0.06944	0.04349	0.01475	0.06131	0.01258	Yes	NA	NA
Perimeter_mm	BS00084251_51	6A	533910988	124	7.367e-08	0.07642	0.03241	0.01651	0.04478	0.01443	Yes	NA	NA
Perimeter_mm	BS00084250_51	6A	533911074	124	6.4164e-08	0.07862	0.02849	0.01748	0.04018	0.01523	Yes	NA	NA
Perimeter_mm	GENE-4052_338	6A	534031834	133	2.4982e-07	0.07048	0.02859	0.01729	0.04148	0.0149	Yes	NA	NA
Perimeter_mm	BS00073872_51	6A	534037391	121	7.4788e-08	0.0773	0.02827	0.01738	0.03941	0.01522	Yes	NA	NA
Perimeter_mm	wsnp_Ku_c22358_32187765	6A	534671273	124	2.4204e-07	0.07109	0.03689	0.01577	0.05115	0.01368	Yes	NA	NA
Perimeter_mm	Ku_c18430_1287	6A	534825919	123	7.8612e-08	0.07643	0.03184	0.01662	0.04402	0.01453	Yes	NA	NA
Perimeter_mm	IAAV8493	6A	534826613	124	7.367e-08	0.07642	0.03241	0.01651	0.04478	0.01443	Yes	NA	NA
Perimeter_mm	Kukri_c29966_1223	6A	535745423	139	2.8704e-07	0.06994	0.02336	0.01893	0.03235	0.01674	Yes	NA	NA
Perimeter_mm	RAC875_c691_1486	6A	535759108	137	2.415e-07	0.07065	0.0682	0.01197	0.08989	0.01028	Yes	NA	NA
Perimeter_mm	BS00010780_51	6A	535761689	128	4.4889e-07	0.06762	0.0547	0.01329	0.07592	0.01127	Yes	NA	NA
Perimeter_mm	Kukri_c19612_514	6A	535914842	126	7.4426e-07	0.06529	0.06615	0.01227	0.09171	0.01026	Yes	NA	NA
Perimeter_mm	BS00022836_51	6A	537459820	133	1.5746e-07	0.07451	0.0464	0.01443	0.06381	0.01241	Yes	NA	NA
Perimeter_mm	BobWhite_c2568_115	6A	537897883	137	6.872e-07	0.06582	0.13699	0.00794	0.17701	0.0065	Yes	NA	NA
Perimeter_mm	BS00087447_51	6A	537899571	138	2.1968e-07	0.07142	0.05857	0.01288	0.07876	0.01105	Yes	NA	NA
Perimeter_mm	BS00074432_51	6A	538388788	134	1.9504e-07	0.07308	0.05951	0.01286	0.08055	0.01099	Yes	NA	NA
Perimeter_mm	GENE-4249_885	6B	585603836	129	1.0554e-07	0.07493	0.03171	0.0168	0.04461	0.01459	Yes	NA	NA
Perimeter_mm	BS00066605_51	6B	585780797	132	3.2576e-07	0.06919	0.03425	0.0164	0.04939	0.01403	Yes	NA	NA
Perimeter_mm	wsnp_Ku_rep_c113718_96236830	7A	629734579	85	3.2904e-07	0.06914	0.0184	0.02009	0.01824	0.02002	Yes	NA	NA
Perimeter_mm	wsnp_Ex_c15341_23592075	7A	639188232	30	8.943e-08	0.07548	0.00012707	0.05395	8.0649e-05	0.05687	Yes	NA	Yes
Perimeter_mm	wsnp_JD_c3225_4227048	7A	641122936	43	4.1181e-08	0.08176	0.00465	0.02953	0.0028	0.0328	Yes	NA	NA
Perimeter_mm	BS00071425_51	7A	641131531	43	1.5744e-08	0.08599	0.00288	0.03318	0.00167	0.03676	Yes	NA	NA
Perimeter_mm	BS00071424_51	7A	641131569	43	2.3902e-08	0.08225	0.0038	0.03108	0.00222	0.03457	Yes	NA	NA
Perimeter_mm	IACX2471	7A	673728956	104	5.7546e-07	0.06641	0.0006623	0.04235	0.00080312	0.04078	Yes	NA	NA
Perimeter_mm	BobWhite_c149_3064	7A	675361383	109	7.7047e-09	0.0873	0.00030881	0.04767	0.00048876	0.04421	Yes	NA	NA
Perimeter_mm	wsnp_Ku_c42539_50247333	7A	675374693	119	3.8261e-08	0.07977	0.00013873	0.05353	0.00021096	0.05027	Yes	NA	NA
Perimeter_mm	wsnp_Ex_c9428_15641609	7A	676009485	102	7.023e-11	0.10986	6.5651e-05	0.05889	8.2213e-05	0.05694	Yes	Yes	Yes
Perimeter_mm	wsnp_Ex_c9428_15641639	7A	676010117	102	1.4809e-10	0.10602	7.393e-05	0.05781	9.2723e-05	0.05588	Yes	Yes	Yes
Perimeter_mm	CAP7_c2350_105	7A	676603251	79	5.955e-07	0.06624	0.00117	0.03842	0.00112	0.03853	Yes	NA	NA
Perimeter_mm	BS00021657_51	7A	676621182	75	5.2246e-11	0.11154	3.0584e-06	0.08134	2.4936e-06	0.08241	Yes	Yes	Yes
Perimeter_mm	Excalibur_c95707_285	7A	676631123	77	1.0376e-10	0.10771	1.2758e-05	0.07171	9.5539e-06	0.07345	Yes	Yes	Yes
Perimeter_mm	BS00026622_51	7A	678868751	94	2.7976e-08	0.0811	2.7477e-05	0.06494	1.6278e-05	0.06836	Yes	Yes	Yes
Perimeter_mm	wsnp_JD_c20555_18262260	7A	678873375	98	8.9452e-09	0.0871	3.7288e-05	0.06296	2.0679e-05	0.06687	Yes	Yes	Yes
Perimeter_mm	wsnp_JD_c20555_18262317	7A	678873432	98	1.2168e-08	0.08511	5.3562e-05	0.06013	2.9872e-05	0.06398	Yes	Yes	Yes
Perimeter_mm	RAC875_c19111_628	7A	678873631	94	2.1544e-07	0.07121	0.00015338	0.05336	9.1609e-05	0.05676	Yes	NA	Yes
Perimeter_mm	wsnp_Ex_c3611_6599309	7A	679706827	71	1.3185e-06	0.06332	0.00298	0.03235	0.0022	0.03421	Yes	NA	NA
Perimeter_mm	BS00022237_51	7A	694690863	37	6.7917e-08	0.07747	0.00127	0.03877	0.00094178	0.04064	Yes	NA	NA
Perimeter_mm	Tdurum_contig11827_678	7B	5389990	17	1.1649e-06	0.06295	0.01185	0.02292	0.01008	0.02383	Yes	NA	NA
Perimeter_mm	Tdurum_contig46393_3115	7B	204751862	17	6.0548e-07	0.06621	0.00578	0.02932	0.00443	0.03102	Yes	NA	NA

## Sheet: Table S7.4-Grain Width
Table S7.4: The significant SNPs detected in GLM or MLM model and their associated R2 controlling grain width
Trait	Marker	Chr	Pos	minorObs	GLM_PC2_p	GLMP_PC2_R2	MLM_p	MLM_R2	MLM_PC2_p	MLM_PC2_R2	GLM_PC2	MLM	MLM_PC2
GrainWidth_mm	BS00021741_51	1A	510419752	18	9.6219e-07	0.0476	0.01271	0.02246	0.01728	0.01993	Yes	NA	NA
GrainWidth_mm	RAC875_c15713_943	5A	447683205	49	9.1182e-07	0.04779	0.00161	0.03623	0.00249	0.03237	Yes	NA	NA
GrainWidth_mm	BS00049793_51	5B	405812913	88	0.00013814	0.02946	0.00013196	0.05408	6.7867e-05	0.05727	NA	NA	Yes
GrainWidth_mm	BS00022237_51	7A	694690863	37	5.1252e-07	0.0509	0.00026865	0.04904	0.00010489	0.0542	Yes	NA	NA

## Sheet: Table S7.5-Color Channel 1
Table S7.5: The significant SNPs detected in GLM or MLM model and their associated R2 controlling grain color channel 1
Trait	Marker	Chr	Pos	minorObs	GLM_PC2_p	GLMP_PC2_R2	MLM_p	MLM_R2	MLM_PC2_p	MLM_PC2_R2	GLM_PC2	MLM	MLM_PC2
ColorChannel1	BS00096724_51	1A	44773285	9	0.00023461	0.04134	9.5856e-05	0.05608	8.5578e-05	0.057	NA	Yes	Yes
ColorChannel1	wsnp_Ku_c4271_7774388	1B	60375538	7	2.6031e-07	0.07884	0.0001059	0.0552	0.00013327	0.05367	Yes	NA	NA
ColorChannel1	wsnp_Ex_c13686_21480826	2B	24474408	50	5.2831e-07	0.07466	0.02165	0.01942	0.02262	0.01917	Yes	NA	NA
ColorChannel1	tplb0053o16_915	2B	800715500	129	5.5443e-09	0.09906	0.00037274	0.04703	0.00036309	0.0473	Yes	NA	NA
ColorChannel1	Ra_c105904_187	2B	800881187	140	1.355e-07	0.08156	0.00386	0.03064	0.00413	0.03024	Yes	NA	NA
ColorChannel1	Ra_c105904_1191	2B	800882423	140	1.355e-07	0.08156	0.00386	0.03064	0.00413	0.03024	Yes	NA	NA
ColorChannel1	wsnp_Ex_c16074_24502385	2B	801821998	140	1.2496e-07	0.08212	0.00387	0.03031	0.00421	0.0298	Yes	NA	NA
ColorChannel1	wsnp_Ex_c4923_8767234	3A	631567083	37	6.0115e-07	0.07408	0.00308	0.03183	0.00216	0.0343	Yes	NA	NA
ColorChannel1	Tdurum_contig100004_204	3A	699901244	128	0.00495	0.02422	5.5508e-05	0.05986	7.0095e-05	0.0583	NA	Yes	Yes
ColorChannel1	BS00063946_51	3A	701931240	57	4.4045e-12	0.13658	1.9089e-07	0.10217	2.3722e-07	0.10071	Yes	Yes	Yes
ColorChannel1	Kukri_c89383_69	3B	2165762	96	8.0259e-07	0.07202	0.29013	0.00401	0.28314	0.00414	Yes	NA	NA
ColorChannel1	wsnp_Ku_c1391_2771050	3B	587399050	60	3.5383e-05	0.05125	0.0001205	0.05433	5.4987e-05	0.06005	NA	NA	Yes
ColorChannel1	tplb0059o17_524	3B	765481745	11	1.1766e-06	0.06993	0.0006132	0.04288	0.00064531	0.04261	Yes	NA	NA
ColorChannel1	Excalibur_rep_c102300_102	3B	767221577	111	0.0007442	0.03443	8.8452e-05	0.05653	0.00010339	0.05552	NA	Yes	NA
ColorChannel1	Excalibur_c602_523	3B	769991609	46	1.5784e-10	0.11831	3.3448e-07	0.09775	4.1759e-07	0.09625	Yes	Yes	Yes
ColorChannel1	Kukri_c27398_412	3B	771444873	60	1.1297e-12	0.14397	8.1086e-08	0.10883	9.7384e-08	0.10763	Yes	Yes	Yes
ColorChannel1	Excalibur_rep_c97324_623	3B	771937474	118	0.00016813	0.04292	7.7852e-05	0.05767	9.4095e-05	0.05641	NA	Yes	Yes
ColorChannel1	RAC875_c24504_119	3B	775482926	65	1.4497e-12	0.14162	1.2843e-05	0.07048	1.5271e-05	0.06935	Yes	Yes	Yes
ColorChannel1	GENE-1785_118	3B	775483154	34	2.4145e-13	0.15063	4.9805e-08	0.11223	4.0797e-08	0.114	Yes	Yes	Yes
ColorChannel1	GENE-1785_626	3B	775483321	34	2.4145e-13	0.15063	4.9805e-08	0.11223	4.0797e-08	0.114	Yes	Yes	Yes
ColorChannel1	BS00063624_51	3B	775913111	93	3.1823e-07	0.07705	0.00354	0.03089	0.00369	0.03068	Yes	NA	NA
ColorChannel1	BS00068556_51	3D	164812190	129	0.00397	0.02539	3.8126e-05	0.06324	4.8621e-05	0.06159	NA	Yes	Yes
ColorChannel1	BS00023210_51	3D	277980716	14	9.2828e-08	0.08372	0.02614	0.01786	0.0326	0.0165	Yes	NA	NA
ColorChannel1	TA002161-0606	3D	570720527	56	2.8927e-11	0.12762	7.8995e-07	0.09172	9.8955e-07	0.09019	Yes	Yes	Yes
ColorChannel1	D_GA8KES402JVT1Y_74	3D	572909069	34	1.7266e-13	0.15231	3.9892e-08	0.11408	3.2336e-08	0.11595	Yes	Yes	Yes
ColorChannel1	RAC875_c8121_1997	4A	3111795	47	1.7555e-10	0.11699	5.2927e-07	0.09419	7.1938e-07	0.09205	Yes	Yes	Yes
ColorChannel1	wsnp_CAP8_c296_283066	4A	100615634	78	1.5455e-07	0.08097	0.01666	0.02072	0.01241	0.02266	Yes	NA	NA
ColorChannel1	wsnp_CAP11_c992_593615	4A	100615718	78	1.5455e-07	0.08097	0.01666	0.02072	0.01241	0.02266	Yes	NA	NA
ColorChannel1	RAC875_rep_c70191_89	4A	100653930	78	1.5455e-07	0.08097	0.01666	0.02072	0.01241	0.02266	Yes	NA	NA
ColorChannel1	wsnp_Ex_c2617_4864218	4A	100653930	78	1.5455e-07	0.08097	0.01666	0.02072	0.01241	0.02266	Yes	NA	NA
ColorChannel1	wsnp_Ex_c2617_4864441	4A	100654153	77	1.1555e-07	0.08297	0.017	0.02059	0.01268	0.02252	Yes	NA	NA
ColorChannel1	wsnp_Ex_c2617_4864955	4A	100654667	78	1.3852e-07	0.08178	0.01604	0.02097	0.01192	0.02292	Yes	NA	NA
ColorChannel1	Kukri_c93635_290	4A	100940579	81	1.1026e-06	0.07029	0.11518	0.00892	0.09256	0.01019	Yes	NA	NA
ColorChannel1	wsnp_Ex_c7550_12907422	4A	101381658	82	6.7684e-07	0.07295	0.09649	0.00993	0.07609	0.01134	Yes	NA	NA
ColorChannel1	wsnp_Ex_c6044_10590322	4A	101487593	82	8.8211e-07	0.07198	0.09349	0.01011	0.07338	0.01155	Yes	NA	NA
ColorChannel1	wsnp_Ku_c10434_17255840	4A	101732502	72	5.5175e-07	0.07406	0.1317	0.00816	0.11467	0.00896	Yes	NA	NA
ColorChannel1	Kukri_c22186_502	4A	102603684	80	1.4335e-06	0.06886	0.12443	0.00848	0.1005	0.00972	Yes	NA	NA
ColorChannel1	Excalibur_c6644_1461	4A	102603788	80	1.4335e-06	0.06886	0.12443	0.00848	0.1005	0.00972	Yes	NA	NA
ColorChannel1	wsnp_Ex_c6644_11508418	4A	102604543	82	6.7684e-07	0.07295	0.09649	0.00993	0.07609	0.01134	Yes	NA	NA
ColorChannel1	wsnp_Ex_c12818_20334501	4A	103041925	81	9.5677e-07	0.0712	0.09021	0.01037	0.07075	0.01183	Yes	NA	NA
ColorChannel1	wsnp_Ex_c54395_57291841	4A	103678187	82	6.7684e-07	0.07295	0.09649	0.00993	0.07609	0.01134	Yes	NA	NA
ColorChannel1	wsnp_Ku_c30381_40208899	4A	103686132	82	6.7684e-07	0.07295	0.09649	0.00993	0.07609	0.01134	Yes	NA	NA
ColorChannel1	wsnp_RFL_Contig1073_101625	4A	104216804	82	1.2742e-06	0.06969	0.25076	0.00474	0.20385	0.00582	Yes	NA	NA
ColorChannel1	Excalibur_c38886_129	4A	104217499	82	1.4182e-06	0.06913	0.26431	0.00447	0.21601	0.0055	Yes	NA	NA
ColorChannel1	Excalibur_rep_c66815_273	4A	104324495	72	4.8568e-07	0.07476	0.057	0.01305	0.04352	0.01471	Yes	NA	NA
ColorChannel1	Kukri_c12878_659	4A	106858556	72	1.52e-07	0.08106	0.02744	0.01755	0.02015	0.01954	Yes	NA	NA
ColorChannel1	wsnp_Ex_c31249_40066886	4A	106858556	72	1.52e-07	0.08106	0.02744	0.01755	0.02015	0.01954	Yes	NA	NA
ColorChannel1	wsnp_JD_c15643_15039462	4A	108693481	72	1.7968e-07	0.08063	0.02739	0.0176	0.02006	0.01961	Yes	NA	NA
ColorChannel1	IACX1896	4A	109369883	72	1.52e-07	0.08106	0.02744	0.01755	0.02015	0.01954	Yes	NA	NA
ColorChannel1	wsnp_JD_c27944_22630918	4A	109374253	71	1.0875e-07	0.0833	0.02804	0.01742	0.02062	0.01939	Yes	NA	NA
ColorChannel1	wsnp_Ex_c36141_44153175	4A	111011936	71	1.0875e-07	0.0833	0.02804	0.01742	0.02062	0.01939	Yes	NA	NA
ColorChannel1	wsnp_Ex_rep_c102623_87746777	4A	111087842	72	1.52e-07	0.08106	0.02744	0.01755	0.02015	0.01954	Yes	NA	NA
ColorChannel1	RAC875_rep_c71185_473	4A	111088487	72	1.52e-07	0.08106	0.02744	0.01755	0.02015	0.01954	Yes	NA	NA
ColorChannel1	wsnp_BE442961A_Ta_2_1	4A	111088487	72	1.52e-07	0.08106	0.02744	0.01755	0.02015	0.01954	Yes	NA	NA
ColorChannel1	RAC875_c22562_429	4A	111209777	72	1.52e-07	0.08106	0.02744	0.01755	0.02015	0.01954	Yes	NA	NA
ColorChannel1	Ku_c104619_404	4A	111823914	70	1.0501e-07	0.08403	0.02697	0.01767	0.01969	0.0197	Yes	NA	NA
ColorChannel1	BobWhite_c3325_613	4A	112679791	72	1.52e-07	0.08106	0.02744	0.01755	0.02015	0.01954	Yes	NA	NA
ColorChannel1	wsnp_BE442776A_Ta_2_2	4A	112848172	71	1.0875e-07	0.0833	0.02804	0.01742	0.02062	0.01939	Yes	NA	NA
ColorChannel1	BobWhite_c39599_82	4A	113766561	78	1.1149e-07	0.08273	0.02672	0.01772	0.01943	0.01977	Yes	NA	NA
ColorChannel1	wsnp_Ex_c23130_32358433	4A	113766561	78	1.0161e-07	0.0835	0.02789	0.01746	0.02031	0.0195	Yes	NA	NA
ColorChannel1	IAAV3906	4A	113768204	78	1.1149e-07	0.08273	0.02672	0.01772	0.01943	0.01977	Yes	NA	NA
ColorChannel1	wsnp_Ex_c35839_43909849	4A	113768751	78	1.1149e-07	0.08273	0.02672	0.01772	0.01943	0.01977	Yes	NA	NA
ColorChannel1	wsnp_Ex_c35839_43909163	4A	113769437	78	1.1149e-07	0.08273	0.02672	0.01772	0.01943	0.01977	Yes	NA	NA
ColorChannel1	wsnp_Ku_c16481_25377573	4A	114398154	78	1.1149e-07	0.08273	0.02672	0.01772	0.01943	0.01977	Yes	NA	NA
ColorChannel1	wsnp_Ku_c7197_12439299	4A	114497815	78	1.1149e-07	0.08273	0.02672	0.01772	0.01943	0.01977	Yes	NA	NA
ColorChannel1	RAC875_c18564_222	4A	114498249	78	1.1149e-07	0.08273	0.02672	0.01772	0.01943	0.01977	Yes	NA	NA
ColorChannel1	wsnp_Ex_c4286_7734046	4A	114654001	78	1.1149e-07	0.08273	0.02672	0.01772	0.01943	0.01977	Yes	NA	NA
ColorChannel1	wsnp_Ex_c10527_17198865	4A	115493718	78	9.4984e-08	0.08445	0.02365	0.01851	0.01715	0.02059	Yes	NA	NA
ColorChannel1	wsnp_Ra_c31915_40982091	4A	115718012	78	1.0561e-07	0.08339	0.02494	0.01817	0.01809	0.02024	Yes	NA	NA
ColorChannel1	wsnp_Ex_c1387_2659020	4A	115835942	78	1.1149e-07	0.08273	0.02672	0.01772	0.01943	0.01977	Yes	NA	NA
ColorChannel1	wsnp_Ku_c14803_23225628	4A	115836553	77	1.904e-07	0.08008	0.02759	0.01752	0.02011	0.01955	Yes	NA	NA
ColorChannel1	wsnp_Ra_c16634_25331368	4A	115836593	78	1.1149e-07	0.08273	0.02672	0.01772	0.01943	0.01977	Yes	NA	NA
ColorChannel1	wsnp_Ex_c14529_22547438	4A	115836806	78	1.1149e-07	0.08273	0.02672	0.01772	0.01943	0.01977	Yes	NA	NA
ColorChannel1	wsnp_Ku_c46057_52907637	4A	116388563	78	1.1149e-07	0.08273	0.02672	0.01772	0.01943	0.01977	Yes	NA	NA
ColorChannel1	wsnp_Ku_c50991_56423610	4A	116389394	78	1.1149e-07	0.08273	0.02672	0.01772	0.01943	0.01977	Yes	NA	NA
ColorChannel1	wsnp_Ku_c50991_56423564	4A	116389440	77	8.0846e-08	0.08492	0.02742	0.01763	0.01998	0.01967	Yes	NA	NA
ColorChannel1	wsnp_Ex_c3178_5868813	4A	116390025	78	1.1149e-07	0.08273	0.02672	0.01772	0.01943	0.01977	Yes	NA	NA
ColorChannel1	RAC875_rep_c108287_212	4A	117005473	78	1.1149e-07	0.08273	0.02672	0.01772	0.01943	0.01977	Yes	NA	NA
ColorChannel1	wsnp_Ex_c31006_39850673	4A	117005473	78	1.1149e-07	0.08273	0.02672	0.01772	0.01943	0.01977	Yes	NA	NA
ColorChannel1	wsnp_Ex_c14641_22698595	4A	118968496	78	1.1278e-07	0.08267	0.02272	0.01874	0.01652	0.02081	Yes	NA	NA
ColorChannel1	wsnp_Ex_c27088_36309449	4A	118971436	78	1.0679e-07	0.08333	0.02107	0.01924	0.01529	0.02133	Yes	NA	NA
ColorChannel1	wsnp_Ex_c8131_13754852	4A	118983744	78	1.1278e-07	0.08267	0.02272	0.01874	0.01652	0.02081	Yes	NA	NA
ColorChannel1	wsnp_Ex_c8131_13753986	4A	118985107	78	1.1278e-07	0.08267	0.02272	0.01874	0.01652	0.02081	Yes	NA	NA
ColorChannel1	Kukri_c57687_182	4A	119827701	78	1.1278e-07	0.08267	0.02272	0.01874	0.01652	0.02081	Yes	NA	NA
ColorChannel1	Kukri_c48155_158	4A	120498666	78	1.1278e-07	0.08267	0.02272	0.01874	0.01652	0.02081	Yes	NA	NA
ColorChannel1	wsnp_Ku_c34883_44172415	4A	120498666	77	2.6776e-07	0.07799	0.03008	0.01697	0.02252	0.01883	Yes	NA	NA
ColorChannel1	Ex_c63544_226	4A	124898750	78	1.1278e-07	0.08267	0.02272	0.01874	0.01652	0.02081	Yes	NA	NA
ColorChannel1	GENE-2127_317	4A	126012384	78	1.1278e-07	0.08267	0.02272	0.01874	0.01652	0.02081	Yes	NA	NA
ColorChannel1	RAC875_c27776_86	4A	128924337	78	1.1278e-07	0.08267	0.02272	0.01874	0.01652	0.02081	Yes	NA	NA
ColorChannel1	wsnp_Ex_c3666_6687919	4A	132871217	78	1.1278e-07	0.08267	0.02272	0.01874	0.01652	0.02081	Yes	NA	NA
ColorChannel1	IAAV8784	4A	135159846	78	1.1278e-07	0.08267	0.02272	0.01874	0.01652	0.02081	Yes	NA	NA
ColorChannel1	tplb0035b22_184	4A	135414019	78	1.1278e-07	0.08267	0.02272	0.01874	0.01652	0.02081	Yes	NA	NA
ColorChannel1	RAC875_c34232_184	4A	136033064	78	1.1278e-07	0.08267	0.02272	0.01874	0.01652	0.02081	Yes	NA	NA
ColorChannel1	wsnp_Ex_rep_c71305_70087742	4A	136033064	78	1.1359e-07	0.08296	0.0207	0.01971	0.01488	0.0219	Yes	NA	NA
ColorChannel1	wsnp_Ku_rep_c77171_75478137	4A	136551147	77	1.8457e-07	0.08001	0.03411	0.01619	0.02544	0.01806	Yes	NA	NA
ColorChannel1	wsnp_Ex_c1865_3515470	4A	136688564	77	1.8457e-07	0.08001	0.03411	0.01619	0.02544	0.01806	Yes	NA	NA
ColorChannel1	IAAV562	4A	136688999	77	1.9844e-07	0.0808	0.04047	0.0152	0.03032	0.01703	Yes	NA	NA
ColorChannel1	wsnp_CAP7_c2243_1090229	4A	136688999	77	1.9844e-07	0.0808	0.04047	0.0152	0.03032	0.01703	Yes	NA	NA
ColorChannel1	Tdurum_contig24625_308	4A	721816382	19	1.6267e-06	0.06817	0.00416	0.02983	0.00499	0.02865	Yes	NA	NA
ColorChannel1	wsnp_Ex_c8976_14963826	4A	751830778	57	3.7058e-08	0.08922	0.01922	0.02011	0.01965	0.02	Yes	NA	NA
ColorChannel1	Tdurum_contig10984_210	4B	20385750	15	6.4905e-07	0.07318	0.02616	0.01785	0.03035	0.01695	Yes	NA	NA
ColorChannel1	Tdurum_contig10984_316	4B	20385856	15	6.4905e-07	0.07318	0.02616	0.01785	0.03035	0.01695	Yes	NA	NA
ColorChannel1	Tdurum_contig74720_572	4B	20386636	15	6.4905e-07	0.07318	0.02616	0.01785	0.03035	0.01695	Yes	NA	NA
ColorChannel1	GENE-2491_309	4B	433457661	78	1.1149e-07	0.08273	0.02672	0.01772	0.01943	0.01977	Yes	NA	NA
ColorChannel1	GENE-2768_352	4B	447518078	80	1.4335e-06	0.06886	0.12443	0.00848	0.1005	0.00972	Yes	NA	NA
ColorChannel1	Kukri_c46057_646	4D	348861165	78	1.1149e-07	0.08273	0.02672	0.01772	0.01943	0.01977	Yes	NA	NA
ColorChannel1	BS00010698_51	5A	537459792	61	6.1393e-07	0.07348	0.00916	0.0246	0.00937	0.02449	Yes	NA	NA
ColorChannel1	IAAV5088	6A	603474801	21	5.7081e-08	0.08626	0.00058058	0.04474	0.00082481	0.0423	Yes	NA	NA
ColorChannel1	BobWhite_rep_c49823_721	7B	492552472	9	7.0059e-07	0.07276	0.08419	0.01073	0.08665	0.01058	Yes	NA	NA

## Sheet: Table S7.6-Color Channel 2
Table S7.6: The significant SNPs detected in GLM or MLM model and their associated R2 controlling grain color channel 2
Trait	Marker	Chr	Pos	minorObs	GLM_PC2_p	GLMP_PC2_R2	MLM_p	MLM_R2	MLM_PC2_p	MLM_PC2_R2	GLM_PC2	MLM	MLM_PC2
ColorChannel2	BS00039583_51	1B	511117405	48	1.6701e-07	0.08307	0.13564	0.008	0.14363	0.0077	Yes	NA	NA
ColorChannel2	RFL_Contig4977_2333	1B	542141709	90	6.5579e-07	0.07541	0.07996	0.01103	0.07786	0.01122	Yes	NA	NA
ColorChannel2	CAP12_c1129_220	1B	542392391	91	1.2173e-06	0.07193	0.08959	0.01036	0.08787	0.01051	Yes	NA	NA
ColorChannel2	tplb0053o16_915	2B	800715500	129	3.0203e-09	0.10557	0.00080588	0.04149	0.0007836	0.04181	Yes	NA	NA
ColorChannel2	Ra_c105904_187	2B	800881187	140	3.193e-08	0.09219	0.00615	0.02748	0.0065	0.02719	Yes	NA	NA
ColorChannel2	Ra_c105904_1191	2B	800882423	140	3.193e-08	0.09219	0.00615	0.02748	0.0065	0.02719	Yes	NA	NA
ColorChannel2	wsnp_Ex_c16074_24502385	2B	801821998	140	2.9263e-08	0.09275	0.00616	0.02721	0.00661	0.02681	Yes	NA	NA
ColorChannel2	Tdurum_contig100004_204	3A	699901244	128	0.00117	0.03313	1.5664e-05	0.06907	1.9801e-05	0.06756	NA	Yes	Yes
ColorChannel2	BS00063946_51	3A	701931240	57	1.752e-15	0.18115	1.2403e-09	0.14146	1.5756e-09	0.13999	Yes	Yes	Yes
ColorChannel2	Kukri_c89383_69	3B	2165762	96	3.3451e-07	0.07919	0.29828	0.00388	0.29293	0.00398	Yes	NA	NA
ColorChannel2	wsnp_Ku_c1391_2771050	3B	587399050	60	2.2359e-05	0.05546	0.00015774	0.05241	7.5542e-05	0.05783	NA	NA	Yes
ColorChannel2	tplb0059o17_524	3B	765481745	11	5.7066e-07	0.07619	0.00022294	0.04997	0.00023854	0.04963	Yes	NA	NA
ColorChannel2	Excalibur_c18410_251	3B	767220149	110	0.00031706	0.04052	2.9281e-05	0.06456	3.4712e-05	0.06351	NA	Yes	Yes
ColorChannel2	Excalibur_c18410_136	3B	767220360	111	0.00036665	0.03963	3.4609e-05	0.06416	4.0877e-05	0.06312	NA	Yes	Yes
ColorChannel2	Excalibur_rep_c102300_102	3B	767221577	111	0.00032339	0.04025	2.4755e-05	0.0657	2.9233e-05	0.06468	NA	Yes	Yes
ColorChannel2	Excalibur_c602_523	3B	769991609	46	1.3172e-13	0.15958	3.6178e-09	0.13305	4.5814e-09	0.13159	Yes	Yes	Yes
ColorChannel2	Kukri_c27398_412	3B	771444873	60	2.788e-16	0.19078	7.8886e-10	0.1455	9.6209e-10	0.14437	Yes	Yes	Yes
ColorChannel2	BS00025679_51	3B	771589001	127	8.9216e-05	0.04759	8.6413e-05	0.0567	0.00010669	0.05535	NA	Yes	NA
ColorChannel2	Excalibur_rep_c97324_623	3B	771937474	118	7.0695e-06	0.06244	9.1993e-06	0.07305	1.1275e-05	0.07177	NA	Yes	Yes
ColorChannel2	RAC875_c24504_119	3B	775482926	65	8.1262e-17	0.19551	1.7737e-07	0.10248	2.1779e-07	0.10123	Yes	Yes	Yes
ColorChannel2	GENE-1785_118	3B	775483154	34	6.5409e-15	0.17374	7.0742e-09	0.12742	5.8372e-09	0.12933	Yes	Yes	Yes
ColorChannel2	GENE-1785_626	3B	775483321	34	6.5409e-15	0.17374	7.0742e-09	0.12742	5.8372e-09	0.12933	Yes	Yes	Yes
ColorChannel2	BS00063624_51	3B	775913111	93	9.5458e-09	0.09893	0.00103	0.03927	0.0011	0.03898	Yes	NA	NA
ColorChannel2	Kukri_c3243_1016	3B	780756392	84	1.0863e-06	0.07257	0.00050371	0.04425	0.00052333	0.04411	Yes	NA	NA
ColorChannel2	BS00068556_51	3D	164812190	129	0.00099715	0.03407	1.0406e-05	0.07244	1.3263e-05	0.07087	NA	Yes	Yes
ColorChannel2	Excalibur_rep_c70658_301	3D	565647230	110	0.00035967	0.03989	4.0395e-05	0.06311	4.7898e-05	0.06205	NA	Yes	Yes
ColorChannel2	TA002161-0606	3D	570720527	56	4.3041e-15	0.17775	3.3349e-09	0.13442	4.2952e-09	0.13282	Yes	Yes	Yes
ColorChannel2	D_GA8KES402JVT1Y_74	3D	572909069	34	5.3717e-15	0.17498	5.927e-09	0.1289	4.8448e-09	0.1309	Yes	Yes	Yes
ColorChannel2	RAC875_c8121_1997	4A	3111795	47	7.4398e-14	0.16139	2.7703e-09	0.13481	3.9293e-09	0.13246	Yes	Yes	Yes
ColorChannel2	wsnp_CAP8_c296_283066	4A	100615634	78	1.8546e-08	0.09527	0.01201	0.02283	0.00917	0.02466	Yes	NA	NA
ColorChannel2	wsnp_CAP11_c992_593615	4A	100615718	78	1.8546e-08	0.09527	0.01201	0.02283	0.00917	0.02466	Yes	NA	NA
ColorChannel2	RAC875_rep_c70191_89	4A	100653930	78	1.8546e-08	0.09527	0.01201	0.02283	0.00917	0.02466	Yes	NA	NA
ColorChannel2	wsnp_Ex_c2617_4864218	4A	100653930	78	1.8546e-08	0.09527	0.01201	0.02283	0.00917	0.02466	Yes	NA	NA
ColorChannel2	wsnp_Ex_c2617_4864441	4A	100654153	77	1.5665e-08	0.09663	0.01245	0.02262	0.00951	0.02444	Yes	NA	NA
ColorChannel2	wsnp_Ex_c2617_4864955	4A	100654667	78	1.6234e-08	0.09624	0.01157	0.02308	0.00881	0.02493	Yes	NA	NA
ColorChannel2	Kukri_c93635_290	4A	100940579	81	1.1982e-07	0.08492	0.07651	0.01129	0.06193	0.01258	Yes	NA	NA
ColorChannel2	wsnp_Ex_c7550_12907422	4A	101381658	82	5.0966e-08	0.08967	0.05683	0.01306	0.045	0.01452	Yes	NA	NA
ColorChannel2	wsnp_Ex_c6044_10590322	4A	101487593	82	6.2006e-08	0.08908	0.05394	0.01338	0.04247	0.01488	Yes	NA	NA
ColorChannel2	wsnp_Ex_c6044_10590220	4A	101487695	77	1.5131e-06	0.07108	0.13755	0.00794	0.11531	0.00896	Yes	NA	NA
ColorChannel2	wsnp_Ku_c10434_17255840	4A	101732502	72	1.2759e-07	0.08457	0.11287	0.00903	0.09946	0.00979	Yes	NA	NA
ColorChannel2	RAC875_c59416_158	4A	102358994	75	1.3314e-06	0.07143	0.15092	0.00741	0.12908	0.0083	Yes	NA	NA
ColorChannel2	Kukri_c22186_502	4A	102603684	80	1.1403e-07	0.0852	0.06874	0.01192	0.05554	0.01324	Yes	NA	NA
ColorChannel2	Excalibur_c6644_1461	4A	102603788	80	1.1403e-07	0.0852	0.06874	0.01192	0.05554	0.01324	Yes	NA	NA
ColorChannel2	wsnp_Ex_c6644_11508418	4A	102604543	82	5.0966e-08	0.08967	0.05683	0.01306	0.045	0.01452	Yes	NA	NA
ColorChannel2	wsnp_Ex_c12818_20334501	4A	103041925	81	7.0192e-08	0.08817	0.05218	0.01367	0.04107	0.01519	Yes	NA	NA
ColorChannel2	RAC875_c38663_2179	4A	103045620	73	4.2105e-07	0.0779	0.02858	0.0173	0.02303	0.01871	Yes	NA	NA
ColorChannel2	wsnp_Ex_c54395_57291841	4A	103678187	82	5.0966e-08	0.08967	0.05683	0.01306	0.045	0.01452	Yes	NA	NA
ColorChannel2	wsnp_Ku_c30381_40208899	4A	103686132	82	5.0966e-08	0.08967	0.05683	0.01306	0.045	0.01452	Yes	NA	NA
ColorChannel2	wsnp_RFL_Contig1073_101625	4A	104216804	82	8.2618e-08	0.08724	0.11846	0.00879	0.09475	0.0101	Yes	NA	NA
ColorChannel2	Excalibur_c38886_129	4A	104217499	82	9.3981e-08	0.08655	0.12618	0.00841	0.10152	0.00967	Yes	NA	NA
ColorChannel2	Excalibur_rep_c66815_273	4A	104324495	72	3.901e-08	0.09116	0.02817	0.01739	0.02162	0.01911	Yes	NA	NA
ColorChannel2	wsnp_Ex_rep_c69890_68851948	4A	105194714	67	1.5082e-06	0.07073	0.12113	0.00863	0.10117	0.00969	Yes	NA	NA
ColorChannel2	wsnp_JD_c14769_14413046	4A	105194785	67	1.5082e-06	0.07073	0.12113	0.00863	0.10117	0.00969	Yes	NA	NA
ColorChannel2	Kukri_c12878_659	4A	106858556	72	1.6016e-08	0.09608	0.01564	0.02113	0.01168	0.02308	Yes	NA	NA
ColorChannel2	wsnp_Ex_c31249_40066886	4A	106858556	72	1.6016e-08	0.09608	0.01564	0.02113	0.01168	0.02308	Yes	NA	NA
ColorChannel2	wsnp_JD_c15643_15039462	4A	108693481	72	1.8597e-08	0.09576	0.01563	0.02118	0.01164	0.02316	Yes	NA	NA
ColorChannel2	IACX1896	4A	109369883	72	1.6016e-08	0.09608	0.01564	0.02113	0.01168	0.02308	Yes	NA	NA
ColorChannel2	wsnp_JD_c27944_22630918	4A	109374253	71	1.3044e-08	0.09764	0.01627	0.02089	0.01218	0.02283	Yes	NA	NA
ColorChannel2	wsnp_Ex_c36141_44153175	4A	111011936	71	1.3044e-08	0.09764	0.01627	0.02089	0.01218	0.02283	Yes	NA	NA
ColorChannel2	wsnp_Ex_rep_c102623_87746777	4A	111087842	72	1.6016e-08	0.09608	0.01564	0.02113	0.01168	0.02308	Yes	NA	NA
ColorChannel2	RAC875_rep_c71185_473	4A	111088487	72	1.6016e-08	0.09608	0.01564	0.02113	0.01168	0.02308	Yes	NA	NA
ColorChannel2	wsnp_BE442961A_Ta_2_1	4A	111088487	72	1.6016e-08	0.09608	0.01564	0.02113	0.01168	0.02308	Yes	NA	NA
ColorChannel2	RAC875_c22562_429	4A	111209777	72	1.6016e-08	0.09608	0.01564	0.02113	0.01168	0.02308	Yes	NA	NA
ColorChannel2	Ku_c104619_404	4A	111823914	70	1.5255e-08	0.09747	0.01758	0.02039	0.01314	0.02233	Yes	NA	NA
ColorChannel2	BobWhite_c3325_613	4A	112679791	72	1.6016e-08	0.09608	0.01564	0.02113	0.01168	0.02308	Yes	NA	NA
ColorChannel2	wsnp_BE442776A_Ta_2_2	4A	112848172	71	1.3044e-08	0.09764	0.01627	0.02089	0.01218	0.02283	Yes	NA	NA
ColorChannel2	BobWhite_c39599_82	4A	113766561	78	1.4761e-08	0.09653	0.01552	0.02118	0.01149	0.02319	Yes	NA	NA
ColorChannel2	wsnp_Ex_c23130_32358433	4A	113766561	78	1.3697e-08	0.09725	0.0161	0.02095	0.01193	0.02295	Yes	NA	NA
ColorChannel2	IAAV3906	4A	113768204	78	1.4761e-08	0.09653	0.01552	0.02118	0.01149	0.02319	Yes	NA	NA
ColorChannel2	wsnp_Ex_c35839_43909849	4A	113768751	78	1.4761e-08	0.09653	0.01552	0.02118	0.01149	0.02319	Yes	NA	NA
ColorChannel2	wsnp_Ex_c35839_43909163	4A	113769437	78	1.4761e-08	0.09653	0.01552	0.02118	0.01149	0.02319	Yes	NA	NA
ColorChannel2	wsnp_Ku_c16481_25377573	4A	114398154	78	1.4761e-08	0.09653	0.01552	0.02118	0.01149	0.02319	Yes	NA	NA
ColorChannel2	wsnp_Ku_c7197_12439299	4A	114497815	78	1.4761e-08	0.09653	0.01552	0.02118	0.01149	0.02319	Yes	NA	NA
ColorChannel2	RAC875_c18564_222	4A	114498249	78	1.4761e-08	0.09653	0.01552	0.02118	0.01149	0.02319	Yes	NA	NA
ColorChannel2	wsnp_Ex_c4286_7734046	4A	114654001	78	1.4761e-08	0.09653	0.01552	0.02118	0.01149	0.02319	Yes	NA	NA
ColorChannel2	wsnp_Ex_c10527_17198865	4A	115493718	78	1.1623e-08	0.09884	0.0133	0.02221	0.00982	0.02425	Yes	NA	NA
ColorChannel2	wsnp_Ra_c31915_40982091	4A	115718012	78	1.3068e-08	0.09764	0.01448	0.02164	0.0107	0.02367	Yes	NA	NA
ColorChannel2	wsnp_Ex_c1387_2659020	4A	115835942	78	1.4761e-08	0.09653	0.01552	0.02118	0.01149	0.02319	Yes	NA	NA
ColorChannel2	wsnp_Ku_c14803_23225628	4A	115836553	77	2.4801e-08	0.09404	0.01587	0.02105	0.01178	0.02304	Yes	NA	NA
ColorChannel2	wsnp_Ra_c16634_25331368	4A	115836593	78	1.4761e-08	0.09653	0.01552	0.02118	0.01149	0.02319	Yes	NA	NA
ColorChannel2	wsnp_Ex_c14529_22547438	4A	115836806	78	1.4761e-08	0.09653	0.01552	0.02118	0.01149	0.02319	Yes	NA	NA
ColorChannel2	wsnp_Ku_c46057_52907637	4A	116388563	78	1.4761e-08	0.09653	0.01552	0.02118	0.01149	0.02319	Yes	NA	NA
ColorChannel2	wsnp_Ku_c50991_56423610	4A	116389394	78	1.4761e-08	0.09653	0.01552	0.02118	0.01149	0.02319	Yes	NA	NA
ColorChannel2	wsnp_Ku_c50991_56423564	4A	116389440	77	1.6279e-08	0.09674	0.01759	0.02043	0.01308	0.0224	Yes	NA	NA
ColorChannel2	wsnp_Ex_c3178_5868813	4A	116390025	78	1.4761e-08	0.09653	0.01552	0.02118	0.01149	0.02319	Yes	NA	NA
ColorChannel2	RAC875_rep_c108287_212	4A	117005473	78	1.4761e-08	0.09653	0.01552	0.02118	0.01149	0.02319	Yes	NA	NA
ColorChannel2	wsnp_Ex_c31006_39850673	4A	117005473	78	1.4761e-08	0.09653	0.01552	0.02118	0.01149	0.02319	Yes	NA	NA
ColorChannel2	wsnp_Ex_c14641_22698595	4A	118968496	78	2.4153e-08	0.09381	0.01499	0.0214	0.01116	0.02337	Yes	NA	NA
ColorChannel2	wsnp_Ex_c27088_36309449	4A	118971436	78	2.1415e-08	0.09491	0.01392	0.02189	0.01035	0.02389	Yes	NA	NA
ColorChannel2	wsnp_Ex_c8131_13754852	4A	118983744	78	2.4153e-08	0.09381	0.01499	0.0214	0.01116	0.02337	Yes	NA	NA
ColorChannel2	wsnp_Ex_c8131_13753986	4A	118985107	78	2.4153e-08	0.09381	0.01499	0.0214	0.01116	0.02337	Yes	NA	NA
ColorChannel2	Kukri_c57687_182	4A	119827701	78	2.4153e-08	0.09381	0.01499	0.0214	0.01116	0.02337	Yes	NA	NA
ColorChannel2	Kukri_c48155_158	4A	120498666	78	2.4153e-08	0.09381	0.01499	0.0214	0.01116	0.02337	Yes	NA	NA
ColorChannel2	wsnp_Ku_c34883_44172415	4A	120498666	77	4.5146e-08	0.09035	0.01861	0.02001	0.01419	0.02181	Yes	NA	NA
ColorChannel2	Ex_c63544_226	4A	124898750	78	2.4153e-08	0.09381	0.01499	0.0214	0.01116	0.02337	Yes	NA	NA
ColorChannel2	GENE-2127_317	4A	126012384	78	2.4153e-08	0.09381	0.01499	0.0214	0.01116	0.02337	Yes	NA	NA
ColorChannel2	RAC875_c27776_86	4A	128924337	78	2.4153e-08	0.09381	0.01499	0.0214	0.01116	0.02337	Yes	NA	NA
ColorChannel2	wsnp_Ex_c3666_6687919	4A	132871217	78	2.4153e-08	0.09381	0.01499	0.0214	0.01116	0.02337	Yes	NA	NA
ColorChannel2	IAAV8784	4A	135159846	78	2.4153e-08	0.09381	0.01499	0.0214	0.01116	0.02337	Yes	NA	NA
ColorChannel2	tplb0035b22_184	4A	135414019	78	2.4153e-08	0.09381	0.01499	0.0214	0.01116	0.02337	Yes	NA	NA
ColorChannel2	RAC875_c34232_184	4A	136033064	78	2.4153e-08	0.09381	0.01499	0.0214	0.01116	0.02337	Yes	NA	NA
ColorChannel2	wsnp_Ex_rep_c71305_70087742	4A	136033064	78	2.2426e-08	0.09456	0.01367	0.02246	0.01006	0.02457	Yes	NA	NA
ColorChannel2	wsnp_Ku_rep_c77171_75478137	4A	136551147	77	3.5419e-08	0.09169	0.02303	0.01866	0.01755	0.02044	Yes	NA	NA
ColorChannel2	wsnp_Ex_c1865_3515470	4A	136688564	77	3.5419e-08	0.09169	0.02303	0.01866	0.01755	0.02044	Yes	NA	NA
ColorChannel2	IAAV562	4A	136688999	77	3.0475e-08	0.09389	0.02662	0.01783	0.02033	0.01959	Yes	NA	NA
ColorChannel2	wsnp_CAP7_c2243_1090229	4A	136688999	77	3.0475e-08	0.09389	0.02662	0.01783	0.02033	0.01959	Yes	NA	NA
ColorChannel2	Excalibur_rep_c112888_602	4A	720264514	20	1.3954e-06	0.07116	0.00228	0.03387	0.0028	0.03257	Yes	NA	NA
ColorChannel2	Tdurum_contig24625_308	4A	721816382	19	1.3244e-07	0.08436	0.00134	0.0375	0.00162	0.03629	Yes	NA	NA
ColorChannel2	RFL_Contig2531_2094	4A	735325815	68	4.9522e-07	0.0774	0.00057506	0.04339	0.00067439	0.0424	Yes	NA	NA
ColorChannel2	CAP8_rep_c4703_101	4A	741217393	17	1.7268e-07	0.0834	0.00052308	0.04459	0.00066322	0.04304	Yes	NA	NA
ColorChannel2	Tdurum_contig42642_554	4A	746280028	16	1.8785e-07	0.08376	0.00022005	0.0509	0.00028424	0.0492	Yes	NA	NA
ColorChannel2	wsnp_Ex_c8976_14963826	4A	751830778	57	9.1724e-08	0.08695	0.02544	0.01827	0.02611	0.01816	Yes	NA	NA
ColorChannel2	GENE-2491_309	4B	433457661	78	1.4761e-08	0.09653	0.01552	0.02118	0.01149	0.02319	Yes	NA	NA
ColorChannel2	GENE-2768_352	4B	447518078	80	1.1403e-07	0.0852	0.06874	0.01192	0.05554	0.01324	Yes	NA	NA
ColorChannel2	Kukri_c46057_646	4D	348861165	78	1.4761e-08	0.09653	0.01552	0.02118	0.01149	0.02319	Yes	NA	NA
ColorChannel2	IAAV5088	6A	603474801	21	2.5953e-07	0.08054	0.0006489	0.04411	0.00089507	0.04191	Yes	NA	NA
ColorChannel2	BobWhite_rep_c49823_721	7B	492552472	9	5.8405e-07	0.07606	0.08589	0.01061	0.08865	0.01045	Yes	NA	NA

## Sheet: Table S7.7-Color Channel 3
Table S7.7: The significant SNPs detected in GLM or MLM model and their associated R2 controlling grain color channel 3
Trait	Marker	Chr	Pos	minorObs	GLM_PC2_p	GLMP_PC2_R2	MLM_p	MLM_R2	MLM_PC2_p	MLM_PC2_R2	GLM_PC2	MLM	MLM_PC2
ColorChannel3	BS00039583_51	1B	511117405	48	3.13e-07	0.07952	0.06965	0.01185	0.07277	0.01161	Yes	NA	NA
ColorChannel3	RFL_Contig4977_2333	1B	542141709	90	1.36e-06	0.07128	0.06922	0.01188	0.06512	0.01227	Yes	NA	NA
ColorChannel3	wsnp_Ex_c13686_21480826	2B	24474408	50	1.09e-06	0.07271	0.09697	0.0101	0.09995	0.00994	Yes	NA	NA
ColorChannel3	wsnp_Ex_c22018_31193171	2B	172049970	102	7.17e-08	0.08774	0.02979	0.01704	0.03546	0.01599	Yes	NA	NA
ColorChannel3	wsnp_Ex_c62844_62315607	2B	172896978	103	1.46e-07	0.08379	0.04163	0.01496	0.04952	0.01393	Yes	NA	NA
ColorChannel3	IACX2953	2B	173071664	101	2.93e-08	0.09326	0.01771	0.02049	0.02131	0.01934	Yes	NA	NA
ColorChannel3	wsnp_JD_c13359_13373795	2B	173071664	101	7.01e-08	0.08822	0.02957	0.0171	0.03526	0.01603	Yes	NA	NA
ColorChannel3	BS00064626_51	2B	173073891	102	7.17e-08	0.08774	0.02979	0.01704	0.03546	0.01599	Yes	NA	NA
ColorChannel3	wsnp_Ex_c3044_5620102	2B	174422061	102	7.65e-08	0.08768	0.03202	0.01667	0.03805	0.01562	Yes	NA	NA
ColorChannel3	tplb0053o16_915	2B	800715500	129	5.76e-07	0.0764	0.02172	0.01906	0.0186	0.02009	Yes	NA	NA
ColorChannel3	Ra_c105904_187	2B	800881187	140	2.83e-07	0.08013	0.04186	0.01495	0.03918	0.01539	Yes	NA	NA
ColorChannel3	Ra_c105904_1191	2B	800882423	140	2.83e-07	0.08013	0.04186	0.01495	0.03918	0.01539	Yes	NA	NA
ColorChannel3	wsnp_Ex_c16074_24502385	2B	801821998	140	2.58e-07	0.0806	0.04182	0.01493	0.03937	0.01534	Yes	NA	NA
ColorChannel3	Tdurum_contig10307_375	3A	547123140	7	3.82e-07	0.0784	0.00016559	0.05207	0.0001968	0.05096	Yes	NA	NA
ColorChannel3	BS00063946_51	3A	701931240	57	2.12e-09	0.10755	1.47e-06	0.0866	1.54e-06	0.08644	Yes	Yes	Yes
ColorChannel3	Excalibur_c602_523	3B	769991609	46	1.67e-07	0.08385	1.43e-05	0.07012	1.48e-05	0.07004	Yes	Yes	Yes
ColorChannel3	Kukri_c27398_412	3B	771444873	60	1.96e-10	0.12084	5.2e-07	0.09494	5.16e-07	0.09524	Yes	Yes	Yes
ColorChannel3	RAC875_c24504_119	3B	775482926	65	1.6e-09	0.10866	7.95e-05	0.05729	8.75e-05	0.05674	Yes	Yes	Yes
ColorChannel3	GENE-1785_118	3B	775483154	34	1.97e-09	0.10753	3.84e-05	0.06252	2.75e-05	0.06509	Yes	Yes	Yes
ColorChannel3	GENE-1785_626	3B	775483321	34	1.97e-09	0.10753	3.84e-05	0.06252	2.75e-05	0.06509	Yes	Yes	Yes
ColorChannel3	TA002161-0606	3D	570720527	56	1.02e-09	0.11262	5.43e-07	0.0952	5.9e-07	0.09478	Yes	Yes	Yes
ColorChannel3	D_GA8KES402JVT1Y_74	3D	572909069	34	1.69e-09	0.10853	3e-05	0.0645	2.12e-05	0.06717	Yes	Yes	Yes
ColorChannel3	RAC875_c8121_1997	4A	3111795	47	5.52e-09	0.10189	3.05e-07	0.09835	4.23e-07	0.0961	Yes	Yes	Yes
ColorChannel3	Excalibur_rep_c66815_273	4A	104324495	72	8.96e-07	0.07362	0.02521	0.01808	0.02079	0.01935	Yes	NA	NA
ColorChannel3	Kukri_c12878_659	4A	106858556	72	6.35e-07	0.07556	0.01591	0.02102	0.013	0.02237	Yes	NA	NA
ColorChannel3	wsnp_Ex_c31249_40066886	4A	106858556	72	6.35e-07	0.07556	0.01591	0.02102	0.013	0.02237	Yes	NA	NA
ColorChannel3	wsnp_JD_c15643_15039462	4A	108693481	72	7.36e-07	0.07532	0.0161	0.021	0.0131	0.02238	Yes	NA	NA
ColorChannel3	IACX1896	4A	109369883	72	6.35e-07	0.07556	0.01591	0.02102	0.013	0.02237	Yes	NA	NA
ColorChannel3	wsnp_JD_c27944_22630918	4A	109374253	71	6.01e-07	0.07618	0.01653	0.02079	0.01353	0.02213	Yes	NA	NA
ColorChannel3	wsnp_Ex_c36141_44153175	4A	111011936	71	6.01e-07	0.07618	0.01653	0.02079	0.01353	0.02213	Yes	NA	NA
ColorChannel3	wsnp_Ex_rep_c102623_87746777	4A	111087842	72	6.35e-07	0.07556	0.01591	0.02102	0.013	0.02237	Yes	NA	NA
ColorChannel3	RAC875_rep_c71185_473	4A	111088487	72	6.35e-07	0.07556	0.01591	0.02102	0.013	0.02237	Yes	NA	NA
ColorChannel3	wsnp_BE442961A_Ta_2_1	4A	111088487	72	6.35e-07	0.07556	0.01591	0.02102	0.013	0.02237	Yes	NA	NA
ColorChannel3	RAC875_c22562_429	4A	111209777	72	6.35e-07	0.07556	0.01591	0.02102	0.013	0.02237	Yes	NA	NA
ColorChannel3	Ku_c104619_404	4A	111823914	70	7.31e-07	0.07555	0.01925	0.01983	0.01577	0.02115	Yes	NA	NA
ColorChannel3	BobWhite_c3325_613	4A	112679791	72	6.35e-07	0.07556	0.01591	0.02102	0.013	0.02237	Yes	NA	NA
ColorChannel3	wsnp_BE442776A_Ta_2_2	4A	112848172	71	6.01e-07	0.07618	0.01653	0.02079	0.01353	0.02213	Yes	NA	NA
ColorChannel3	wsnp_Ex_c23130_32358433	4A	113766561	78	1.52e-06	0.07086	0.02243	0.01882	0.0183	0.02016	Yes	NA	NA
ColorChannel3	wsnp_Ex_c10527_17198865	4A	115493718	78	1.3e-06	0.07232	0.01762	0.02053	0.01437	0.0219	Yes	NA	NA
ColorChannel3	wsnp_Ra_c31915_40982091	4A	115718012	78	1.57e-06	0.07082	0.02122	0.01919	0.01733	0.02053	Yes	NA	NA
ColorChannel3	wsnp_Ku_c14803_23225628	4A	115836553	77	1.66e-06	0.07059	0.02189	0.01902	0.0179	0.02035	Yes	NA	NA
ColorChannel3	RAC875_rep_c116420_103	5A	586925861	65	3.28e-06	0.06632	0.00010479	0.05532	6.77e-05	0.05858	NA	NA	Yes
ColorChannel3	Kukri_c6669_145	5A	590715775	136	3.57e-08	0.0916	8.03e-05	0.05722	6.96e-05	0.05837	Yes	Yes	Yes
ColorChannel3	Kukri_c33022_198	5A	591065227	126	2.27e-05	0.05534	0.00010137	0.05556	6.75e-05	0.0586	NA	NA	Yes
ColorChannel3	IAAV5088	6A	603474801	21	2.99e-07	0.07983	0.00158	0.03744	0.00199	0.0359	Yes	NA	NA
