# Supplementary material for: Patterns of genetic variation and QTLs controlling grain traits in a collection of global wheat germplasm revealed by high-quality SNP markers
Source: BMC Plant Biol. 2022 Sep 22;22:455. doi: 10.1186/s12870-022-03844-x (PMC9494784; doi:10.1186/s12870-022-03844-x)
Supplement: Supplementary file 21 — Additional file 21. [file 12870_2022_3844_MOESM21_ESM.xlsx]

## Sheet: Orthologs
Table S8: Information of rice genes controlling seed morphological traits in Q-TARO database and the identified wheat orthologs in IWGSC v2.1 assembly
Rice genes related to seed morphological traits (Q-TARO)				RAP-DB (Os-Nipponbare-Reference-IRGSP-1.0)							Wheat orthologs (IWGSC v2.1)								Significant SNP identified in this study
Gene	Gene_symbol	Locus_id	Associated traits and functions	ID	Description	Chromosome	Start	End	Strand	GO	GeneID	TranscriptID	SeqID	Source	Type	Start	End	Strand	Trait 1	SNP name	Chr	Pos	Trait 2	SNP name	Chr	Pos	Trait 3	SNP name	Chr	Pos
dwarf2	d2	Os01g0197100	Brassinosteroid biosynthesis. Leaf angle. Grain size.	Os01t0197100-01	Cytochrome P450, Brassinosteroids biosynthesis, Regulation of plant architecture	chr01	5236623	5244023	+	Biological Process: oxidation-reduction process (GO:0055114), Molecular Function: iron ion binding oxidoreductase activity, acting on paired donors, with incorporation or reduction of molecular oxygen heme binding (GO:0020037)	TraesCS3D03G0218600	TraesCS3D03G0218600.1	Chr3D	IWGSC_v2.1	mRNA	58186792	58194064	-
dwarf2	d2	Os01g0197100	Brassinosteroid biosynthesis. Leaf angle. Grain size.	Os01t0197100-02	Cytochrome P450 (Splicing variant)	chr01	5238162	5244520	+	Biological Process: oxidation-reduction process (GO:0055114), Molecular Function: iron ion binding (GO:0005506), Molecular Function: oxidoreductase activity, acting on paired donors, with incorporation or reduction of molecular oxygen (GO:0016705), Molecular Function: heme binding (GO:0020037)	TraesCS3D03G0218600	TraesCS3D03G0218600.1	Chr3D	IWGSC_v2.1	mRNA	58186792	58194064	-
dwarf2	d2	Os01g0197100	Brassinosteroid biosynthesis. Leaf angle. Grain size.	Os01t0197100-01	Cytochrome P450, Brassinosteroids biosynthesis, Regulation of plant architecture	chr01	5236623	5244023	+	Biological Process: oxidation-reduction process (GO:0055114), Molecular Function: iron ion binding oxidoreductase activity, acting on paired donors, with incorporation or reduction of molecular oxygen heme binding (GO:0020037)	TraesCS3D03G0218700LC	TraesCS3D03G0218700LC.1	Chr3D	IWGSC_v2.1	mRNA	58193091	58193528	+
dwarf2	d2	Os01g0197100	Brassinosteroid biosynthesis. Leaf angle. Grain size.	Os01t0197100-01	Cytochrome P450, Brassinosteroids biosynthesis, Regulation of plant architecture	chr01	5236623	5244023	+	Biological Process: oxidation-reduction process (GO:0055114), Molecular Function: iron ion binding oxidoreductase activity, acting on paired donors, with incorporation or reduction of molecular oxygen heme binding (GO:0020037)	TraesCS3A03G0227000	TraesCS3A03G0227000.1	Chr3A	IWGSC_v2.1	mRNA	67526129	67533425	-
dwarf2	d2	Os01g0197100	Brassinosteroid biosynthesis. Leaf angle. Grain size.	Os01t0197100-02	Cytochrome P450 (Splicing variant)	chr01	5238162	5244520	+	Biological Process: oxidation-reduction process (GO:0055114), Molecular Function: iron ion binding (GO:0005506), Molecular Function: oxidoreductase activity, acting on paired donors, with incorporation or reduction of molecular oxygen (GO:0016705), Molecular Function: heme binding (GO:0020037)	TraesCS3A03G0227000	TraesCS3A03G0227000.1	Chr3A	IWGSC_v2.1	mRNA	67526129	67533425	-
dwarf2	d2	Os01g0197100	Brassinosteroid biosynthesis. Leaf angle. Grain size.	Os01t0197100-01	Cytochrome P450, Brassinosteroids biosynthesis, Regulation of plant architecture	chr01	5236623	5244023	+	Biological Process: oxidation-reduction process (GO:0055114), Molecular Function: iron ion binding oxidoreductase activity, acting on paired donors, with incorporation or reduction of molecular oxygen heme binding (GO:0020037)	TraesCS3B03G0278600	TraesCS3B03G0278600.1	Chr3B	IWGSC_v2.1	mRNA	103230915	103238135	-
dwarf2	d2	Os01g0197100	Brassinosteroid biosynthesis. Leaf angle. Grain size.	Os01t0197100-02	Cytochrome P450 (Splicing variant)	chr01	5238162	5244520	+	Biological Process: oxidation-reduction process (GO:0055114), Molecular Function: iron ion binding (GO:0005506), Molecular Function: oxidoreductase activity, acting on paired donors, with incorporation or reduction of molecular oxygen (GO:0016705), Molecular Function: heme binding (GO:0020037)	TraesCS3B03G0278600	TraesCS3B03G0278600.1	Chr3B	IWGSC_v2.1	mRNA	103230915	103238135	-
dwarf2	d2	Os01g0197100	Brassinosteroid biosynthesis. Leaf angle. Grain size.	Os01t0197100-02	Cytochrome P450 (Splicing variant)	chr01	5238162	5244520	+	Biological Process: oxidation-reduction process (GO:0055114), Molecular Function: iron ion binding (GO:0005506), Molecular Function: oxidoreductase activity, acting on paired donors, with incorporation or reduction of molecular oxygen (GO:0016705), Molecular Function: heme binding (GO:0020037)	TraesCS3B03G0278600	TraesCS3B03G0278600.2	Chr3B	IWGSC_v2.1	mRNA	103230915	103238135	-
dwarf2	d2	Os01g0197100	Brassinosteroid biosynthesis. Leaf angle. Grain size.	Os01t0197100-01	Cytochrome P450, Brassinosteroids biosynthesis, Regulation of plant architecture	chr01	5236623	5244023	+	Biological Process: oxidation-reduction process (GO:0055114), Molecular Function: iron ion binding oxidoreductase activity, acting on paired donors, with incorporation or reduction of molecular oxygen heme binding (GO:0020037)	TraesCS3B03G0278600	TraesCS3B03G0278600.2	Chr3B	IWGSC_v2.1	mRNA	103230915	103238135	-
rice Dof daily fluctuations 1	Rdd1	Os01g0264000	Grain length and width. 1000-grain weight. Flowering time.	Os01t0264000-01	Dof transcription factor, Promotion of nutrient ion uptake and accumulation	chr01	8949337	8951088	-	Biological Process: regulation of transcription, DNA-templated (GO:0006355), Molecular Function: DNA binding (GO:0003677)	TraesCS3D03G0403200	TraesCS3D03G0403200.1	Chr3D	IWGSC_v2.1	mRNA	171252104	171254235	-
rice Dof daily fluctuations 1	Rdd1	Os01g0264000	Grain length and width. 1000-grain weight. Flowering time.	Os01t0264000-01	Dof transcription factor, Promotion of nutrient ion uptake and accumulation	chr01	8949337	8951088	-	Biological Process: regulation of transcription, DNA-templated (GO:0006355), Molecular Function: DNA binding (GO:0003677)	TraesCS3D03G0403200	TraesCS3D03G0403200.2	Chr3D	IWGSC_v2.1	mRNA	171252104	171255815	-
rice Dof daily fluctuations 1	Rdd1	Os01g0264000	Grain length and width. 1000-grain weight. Flowering time.	Os01t0264000-01	Dof transcription factor, Promotion of nutrient ion uptake and accumulation	chr01	8949337	8951088	-	Biological Process: regulation of transcription, DNA-templated (GO:0006355), Molecular Function: DNA binding (GO:0003677)	TraesCS3B03G0508900	TraesCS3B03G0508900.1	Chr3B	IWGSC_v2.1	mRNA	257561220	257565124	-
rice Dof daily fluctuations 1	Rdd1	Os01g0264000	Grain length and width. 1000-grain weight. Flowering time.	Os01t0264000-01	Dof transcription factor, Promotion of nutrient ion uptake and accumulation	chr01	8949337	8951088	-	Biological Process: regulation of transcription, DNA-templated (GO:0006355), Molecular Function: DNA binding (GO:0003677)	TraesCS3A03G0430300	TraesCS3A03G0430300.1	Chr3A	IWGSC_v2.1	mRNA	219914195	219917967	-	GrainLength	wsnp_Ex_c1538_2937905	3A	219753903
Rd	Rd	Os01g0633500	Pericarp color. Proanthocyanidin biosynthesis.	Os01t0633500-01	Dihydroflavonol-4-reductase (DFR), Proanthocyanidin synthesis	chr01	25382714	25384678	+	Molecular Function: catalytic activity (GO:0003824), Molecular Function: coenzyme binding (GO:0050662)	TraesCS3A03G0590800	TraesCS3A03G0590800.1	Chr3A	IWGSC_v2.1	mRNA	440214116	440215747	+
Rd	Rd	Os01g0633500	Pericarp color. Proanthocyanidin biosynthesis.	Os01t0633500-01	Dihydroflavonol-4-reductase (DFR), Proanthocyanidin synthesis	chr01	25382714	25384678	+	Molecular Function: catalytic activity (GO:0003824), Molecular Function: coenzyme binding (GO:0050662)	TraesCS3B03G0671600	TraesCS3B03G0671600.1	Chr3B	IWGSC_v2.1	mRNA	429131867	429133620	+
Rd	Rd	Os01g0633500	Pericarp color. Proanthocyanidin biosynthesis.	Os01t0633500-01	Dihydroflavonol-4-reductase (DFR), Proanthocyanidin synthesis	chr01	25382714	25384678	+	Molecular Function: catalytic activity (GO:0003824), Molecular Function: coenzyme binding (GO:0050662)	TraesCS3B03G0671600	TraesCS3B03G0671600.2	Chr3B	IWGSC_v2.1	mRNA	429131867	429133620	+
Rd	Rd	Os01g0633500	Pericarp color. Proanthocyanidin biosynthesis.	Os01t0633500-01	Dihydroflavonol-4-reductase (DFR), Proanthocyanidin synthesis	chr01	25382714	25384678	+	Molecular Function: catalytic activity (GO:0003824), Molecular Function: coenzyme binding (GO:0050662)	TraesCS3D03G0544800	TraesCS3D03G0544800.1	Chr3D	IWGSC_v2.1	mRNA	318930275	318931987	+
MADS29	MADS29	Os02g0170300	Seed amylose content. Grain filling.	Os02t0170300-01	MADS box transcription factor, Regulator of early seed development	chr02	3833130	3837135	-	Biological Process: regulation of transcription, DNA-templated (GO:0006355), Molecular Function: DNA binding (GO:0003677), Molecular Function: sequence-specific DNA binding transcription factor activity (GO:0003700), Molecular Function: protein dimerization activity (GO:0046983), Cellular Component: nucleus (GO:0005634)	TraesCS6D03G0328600	TraesCS6D03G0328600.1	Chr6D	IWGSC_v2.1	mRNA	141519829	141522746	+
OsMADS29	OsMADS29	Os02g0170300	Seed development.	Os02t0170300-01	MADS box transcription factor, Regulator of early seed development	chr02	3833130	3837135	-	Biological Process: regulation of transcription, DNA-templated (GO:0006355), Molecular Function: DNA binding (GO:0003677), Molecular Function: sequence-specific DNA binding transcription factor activity (GO:0003700), Molecular Function: protein dimerization activity (GO:0046983), Cellular Component: nucleus (GO:0005634)	TraesCS6D03G0328600	TraesCS6D03G0328600.1	Chr6D	IWGSC_v2.1	mRNA	141519829	141522746	+
MADS29	MADS29	Os02g0170300	Seed amylose content. Grain filling.	Os02t0170300-01	MADS box transcription factor, Regulator of early seed development	chr02	3833130	3837135	-	Biological Process: regulation of transcription, DNA-templated (GO:0006355), Molecular Function: DNA binding (GO:0003677), Molecular Function: sequence-specific DNA binding transcription factor activity (GO:0003700), Molecular Function: protein dimerization activity (GO:0046983), Cellular Component: nucleus (GO:0005634)	TraesCS6B03G0475900	TraesCS6B03G0475900.1	Chr6B	IWGSC_v2.1	mRNA	219097907	219099864	-
OsMADS29	OsMADS29	Os02g0170300	Seed development.	Os02t0170300-01	MADS box transcription factor, Regulator of early seed development	chr02	3833130	3837135	-	Biological Process: regulation of transcription, DNA-templated (GO:0006355), Molecular Function: DNA binding (GO:0003677), Molecular Function: sequence-specific DNA binding transcription factor activity (GO:0003700), Molecular Function: protein dimerization activity (GO:0046983), Cellular Component: nucleus (GO:0005634)	TraesCS6B03G0475900	TraesCS6B03G0475900.1	Chr6B	IWGSC_v2.1	mRNA	219097907	219099864	-
MADS29	MADS29	Os02g0170300	Seed amylose content. Grain filling.	Os02t0170300-01	MADS box transcription factor, Regulator of early seed development	chr02	3833130	3837135	-	Biological Process: regulation of transcription, DNA-templated (GO:0006355), Molecular Function: DNA binding (GO:0003677), Molecular Function: sequence-specific DNA binding transcription factor activity (GO:0003700), Molecular Function: protein dimerization activity (GO:0046983), Cellular Component: nucleus (GO:0005634)	TraesCS6A03G0383100	TraesCS6A03G0383100.1	Chr6A	IWGSC_v2.1	mRNA	150978052	150981011	+
OsMADS29	OsMADS29	Os02g0170300	Seed development.	Os02t0170300-01	MADS box transcription factor, Regulator of early seed development	chr02	3833130	3837135	-	Biological Process: regulation of transcription, DNA-templated (GO:0006355), Molecular Function: DNA binding (GO:0003677), Molecular Function: sequence-specific DNA binding transcription factor activity (GO:0003700), Molecular Function: protein dimerization activity (GO:0046983), Cellular Component: nucleus (GO:0005634)	TraesCS6A03G0383100	TraesCS6A03G0383100.1	Chr6A	IWGSC_v2.1	mRNA	150978052	150981011	+
GOLDHULLANDINTERNODE2	gh2	Os02g0187800	Lignin content. Seed color. Internode color.	Os02t0187800-01	Cinnamyl-alcohol dehydrogenase, Lignin biosynthesis, Monolignol biosynthesis	chr02	4870151	4874038	-	Biological Process: oxidation-reduction process (GO:0055114), Molecular Function: zinc ion binding (GO:0008270), Molecular Function: oxidoreductase activity (GO:0016491)	TraesCS6A03G0429300	TraesCS6A03G0429300.1	Chr6A	IWGSC_v2.1	mRNA	189374461	189378620	+
GOLDHULLANDINTERNODE2	gh2	Os02g0187800	Lignin content. Seed color. Internode color.	Os02t0187800-02	Similar to Cinnamyl alcohol dehydrogenase 1a.	chr02	4870185	4872957	-	Biological Process: oxidation-reduction process (GO:0055114), Molecular Function: nucleotide binding (GO:0000166), Molecular Function: zinc ion binding (GO:0008270), Molecular Function: oxidoreductase activity (GO:0016491), Molecular Function: transferase activity, transferring acyl groups other than amino-acyl groups (GO:0016747)	TraesCS6A03G0429300	TraesCS6A03G0429300.1	Chr6A	IWGSC_v2.1	mRNA	189374461	189378620	+
GOLDHULLANDINTERNODE2	gh2	Os02g0187800	Lignin content. Seed color. Internode color.	Os02t0187800-01	Cinnamyl-alcohol dehydrogenase, Lignin biosynthesis, Monolignol biosynthesis	chr02	4870151	4874038	-	Biological Process: oxidation-reduction process (GO:0055114), Molecular Function: zinc ion binding (GO:0008270), Molecular Function: oxidoreductase activity (GO:0016491)	TraesCS6B03G0520600	TraesCS6B03G0520600.1	Chr6B	IWGSC_v2.1	mRNA	251965548	251969355	+
GOLDHULLANDINTERNODE2	gh2	Os02g0187800	Lignin content. Seed color. Internode color.	Os02t0187800-02	Similar to Cinnamyl alcohol dehydrogenase 1a.	chr02	4870185	4872957	-	Biological Process: oxidation-reduction process (GO:0055114), Molecular Function: nucleotide binding (GO:0000166), Molecular Function: zinc ion binding (GO:0008270), Molecular Function: oxidoreductase activity (GO:0016491), Molecular Function: transferase activity, transferring acyl groups other than amino-acyl groups (GO:0016747)	TraesCS6B03G0520600	TraesCS6B03G0520600.1	Chr6B	IWGSC_v2.1	mRNA	251965548	251969355	+
GOLDHULLANDINTERNODE2	gh2	Os02g0187800	Lignin content. Seed color. Internode color.	Os02t0187800-01	Cinnamyl-alcohol dehydrogenase, Lignin biosynthesis, Monolignol biosynthesis	chr02	4870151	4874038	-	Biological Process: oxidation-reduction process (GO:0055114), Molecular Function: zinc ion binding (GO:0008270), Molecular Function: oxidoreductase activity (GO:0016491)	TraesCS6D03G0363400	TraesCS6D03G0363400.1	Chr6D	IWGSC_v2.1	mRNA	163613054	163617888	+
GOLDHULLANDINTERNODE2	gh2	Os02g0187800	Lignin content. Seed color. Internode color.	Os02t0187800-02	Similar to Cinnamyl alcohol dehydrogenase 1a.	chr02	4870185	4872957	-	Biological Process: oxidation-reduction process (GO:0055114), Molecular Function: nucleotide binding (GO:0000166), Molecular Function: zinc ion binding (GO:0008270), Molecular Function: oxidoreductase activity (GO:0016491), Molecular Function: transferase activity, transferring acyl groups other than amino-acyl groups (GO:0016747)	TraesCS6D03G0363400	TraesCS6D03G0363400.1	Chr6D	IWGSC_v2.1	mRNA	163613054	163617888	+
GOLDHULLANDINTERNODE2	gh2	Os02g0187800	Lignin content. Seed color. Internode color.	Os02t0187800-01	Cinnamyl-alcohol dehydrogenase, Lignin biosynthesis, Monolignol biosynthesis	chr02	4870151	4874038	-	Biological Process: oxidation-reduction process (GO:0055114), Molecular Function: zinc ion binding (GO:0008270), Molecular Function: oxidoreductase activity (GO:0016491)	TraesCS2B03G0178200	TraesCS2B03G0178200.1	Chr2B	IWGSC_v2.1	mRNA	50262749	50264076	+
GOLDHULLANDINTERNODE2	gh2	Os02g0187800	Lignin content. Seed color. Internode color.	Os02t0187800-02	Similar to Cinnamyl alcohol dehydrogenase 1a.	chr02	4870185	4872957	-	Biological Process: oxidation-reduction process (GO:0055114), Molecular Function: nucleotide binding (GO:0000166), Molecular Function: zinc ion binding (GO:0008270), Molecular Function: oxidoreductase activity (GO:0016491), Molecular Function: transferase activity, transferring acyl groups other than amino-acyl groups (GO:0016747)	TraesCS2B03G0178200	TraesCS2B03G0178200.1	Chr2B	IWGSC_v2.1	mRNA	50262749	50264076	+
Histone deacetylases 703	HDA703	Os02g0214900	Elongated uppermost internode. Fertility. Grain size. Awn development.	Os02t0214900-01	Class-I type histone deacetylase, Reproductive development, Seed morphology	chr02	6424577	6430587	-	Biological Process: histone deacetylation (GO:0016575), Molecular Function: histone deacetylase activity (GO:0004407)	TraesCS6A03G0460400	TraesCS6A03G0460400.1	Chr6A	IWGSC_v2.1	mRNA	217149429	217154900	-
Histone deacetylases 703	HDA703	Os02g0214900	Elongated uppermost internode. Fertility. Grain size. Awn development.	Os02t0214900-02	Similar to Histone deacetylase.	chr02	6429608	6430544	-	Biological Process: histone deacetylation (GO:0016575), Molecular Function: histone deacetylase activity (GO:0004407)	TraesCS6A03G0460400	TraesCS6A03G0460400.1	Chr6A	IWGSC_v2.1	mRNA	217149429	217154900	-
Histone deacetylases 703	HDA703	Os02g0214900	Elongated uppermost internode. Fertility. Grain size. Awn development.	Os02t0214900-01	Class-I type histone deacetylase, Reproductive development, Seed morphology	chr02	6424577	6430587	-	Biological Process: histone deacetylation (GO:0016575), Molecular Function: histone deacetylase activity (GO:0004407)	TraesCS6A03G0460400	TraesCS6A03G0460400.2	Chr6A	IWGSC_v2.1	mRNA	217149499	217154900	-
Histone deacetylases 703	HDA703	Os02g0214900	Elongated uppermost internode. Fertility. Grain size. Awn development.	Os02t0214900-02	Similar to Histone deacetylase.	chr02	6429608	6430544	-	Biological Process: histone deacetylation (GO:0016575), Molecular Function: histone deacetylase activity (GO:0004407)	TraesCS6A03G0460400	TraesCS6A03G0460400.2	Chr6A	IWGSC_v2.1	mRNA	217149499	217154900	-
Histone deacetylases 703	HDA703	Os02g0214900	Elongated uppermost internode. Fertility. Grain size. Awn development.	Os02t0214900-01	Class-I type histone deacetylase, Reproductive development, Seed morphology	chr02	6424577	6430587	-	Biological Process: histone deacetylation (GO:0016575), Molecular Function: histone deacetylase activity (GO:0004407)	TraesCS6B03G0567000	TraesCS6B03G0567000.1	Chr6B	IWGSC_v2.1	mRNA	287386166	287391715	+
Histone deacetylases 703	HDA703	Os02g0214900	Elongated uppermost internode. Fertility. Grain size. Awn development.	Os02t0214900-02	Similar to Histone deacetylase.	chr02	6429608	6430544	-	Biological Process: histone deacetylation (GO:0016575), Molecular Function: histone deacetylase activity (GO:0004407)	TraesCS6B03G0567000	TraesCS6B03G0567000.1	Chr6B	IWGSC_v2.1	mRNA	287386166	287391715	+
Histone deacetylases 703	HDA703	Os02g0214900	Elongated uppermost internode. Fertility. Grain size. Awn development.	Os02t0214900-01	Class-I type histone deacetylase, Reproductive development, Seed morphology	chr02	6424577	6430587	-	Biological Process: histone deacetylation (GO:0016575), Molecular Function: histone deacetylase activity (GO:0004407)	TraesCS6B03G0567000	TraesCS6B03G0567000.2	Chr6B	IWGSC_v2.1	mRNA	287386166	287391718	+
Histone deacetylases 703	HDA703	Os02g0214900	Elongated uppermost internode. Fertility. Grain size. Awn development.	Os02t0214900-02	Similar to Histone deacetylase.	chr02	6429608	6430544	-	Biological Process: histone deacetylation (GO:0016575), Molecular Function: histone deacetylase activity (GO:0004407)	TraesCS6B03G0567000	TraesCS6B03G0567000.2	Chr6B	IWGSC_v2.1	mRNA	287386166	287391718	+
Histone deacetylases 703	HDA703	Os02g0214900	Elongated uppermost internode. Fertility. Grain size. Awn development.	Os02t0214900-02	Similar to Histone deacetylase.	chr02	6429608	6430544	-	Biological Process: histone deacetylation (GO:0016575), Molecular Function: histone deacetylase activity (GO:0004407)	TraesCS6B03G0567000	TraesCS6B03G0567000.3	Chr6B	IWGSC_v2.1	mRNA	287386166	287391718	+
Histone deacetylases 703	HDA703	Os02g0214900	Elongated uppermost internode. Fertility. Grain size. Awn development.	Os02t0214900-01	Class-I type histone deacetylase, Reproductive development, Seed morphology	chr02	6424577	6430587	-	Biological Process: histone deacetylation (GO:0016575), Molecular Function: histone deacetylase activity (GO:0004407)	TraesCS6B03G0567000	TraesCS6B03G0567000.3	Chr6B	IWGSC_v2.1	mRNA	287386166	287391718	+
Histone deacetylases 703	HDA703	Os02g0214900	Elongated uppermost internode. Fertility. Grain size. Awn development.	Os02t0214900-01	Class-I type histone deacetylase, Reproductive development, Seed morphology	chr02	6424577	6430587	-	Biological Process: histone deacetylation (GO:0016575), Molecular Function: histone deacetylase activity (GO:0004407)	TraesCS6B03G0567000	TraesCS6B03G0567000.4	Chr6B	IWGSC_v2.1	mRNA	287386166	287391718	+
Histone deacetylases 703	HDA703	Os02g0214900	Elongated uppermost internode. Fertility. Grain size. Awn development.	Os02t0214900-02	Similar to Histone deacetylase.	chr02	6429608	6430544	-	Biological Process: histone deacetylation (GO:0016575), Molecular Function: histone deacetylase activity (GO:0004407)	TraesCS6B03G0567000	TraesCS6B03G0567000.4	Chr6B	IWGSC_v2.1	mRNA	287386166	287391718	+
Histone deacetylases 703	HDA703	Os02g0214900	Elongated uppermost internode. Fertility. Grain size. Awn development.	Os02t0214900-01	Class-I type histone deacetylase, Reproductive development, Seed morphology	chr02	6424577	6430587	-	Biological Process: histone deacetylation (GO:0016575), Molecular Function: histone deacetylase activity (GO:0004407)	TraesCS6B03G0567000	TraesCS6B03G0567000.5	Chr6B	IWGSC_v2.1	mRNA	287386221	287391711	+
Histone deacetylases 703	HDA703	Os02g0214900	Elongated uppermost internode. Fertility. Grain size. Awn development.	Os02t0214900-02	Similar to Histone deacetylase.	chr02	6429608	6430544	-	Biological Process: histone deacetylation (GO:0016575), Molecular Function: histone deacetylase activity (GO:0004407)	TraesCS6B03G0567000	TraesCS6B03G0567000.5	Chr6B	IWGSC_v2.1	mRNA	287386221	287391711	+
Histone deacetylases 703	HDA703	Os02g0214900	Elongated uppermost internode. Fertility. Grain size. Awn development.	Os02t0214900-01	Class-I type histone deacetylase, Reproductive development, Seed morphology	chr02	6424577	6430587	-	Biological Process: histone deacetylation (GO:0016575), Molecular Function: histone deacetylase activity (GO:0004407)	TraesCS7A03G0892700	TraesCS7A03G0892700.1	Chr7A	IWGSC_v2.1	mRNA	543535529	543545869	-
Histone deacetylases 703	HDA703	Os02g0214900	Elongated uppermost internode. Fertility. Grain size. Awn development.	Os02t0214900-02	Similar to Histone deacetylase.	chr02	6429608	6430544	-	Biological Process: histone deacetylation (GO:0016575), Molecular Function: histone deacetylase activity (GO:0004407)	TraesCS7A03G0892700	TraesCS7A03G0892700.1	Chr7A	IWGSC_v2.1	mRNA	543535529	543545869	-
Histone deacetylases 703	HDA703	Os02g0214900	Elongated uppermost internode. Fertility. Grain size. Awn development.	Os02t0214900-02	Similar to Histone deacetylase.	chr02	6429608	6430544	-	Biological Process: histone deacetylation (GO:0016575), Molecular Function: histone deacetylase activity (GO:0004407)	TraesCS7A03G0892700	TraesCS7A03G0892700.2	Chr7A	IWGSC_v2.1	mRNA	543535529	543545869	-
Histone deacetylases 703	HDA703	Os02g0214900	Elongated uppermost internode. Fertility. Grain size. Awn development.	Os02t0214900-01	Class-I type histone deacetylase, Reproductive development, Seed morphology	chr02	6424577	6430587	-	Biological Process: histone deacetylation (GO:0016575), Molecular Function: histone deacetylase activity (GO:0004407)	TraesCS7A03G0892700	TraesCS7A03G0892700.2	Chr7A	IWGSC_v2.1	mRNA	543535529	543545869	-
Histone deacetylases 703	HDA703	Os02g0214900	Elongated uppermost internode. Fertility. Grain size. Awn development.	Os02t0214900-01	Class-I type histone deacetylase, Reproductive development, Seed morphology	chr02	6424577	6430587	-	Biological Process: histone deacetylation (GO:0016575), Molecular Function: histone deacetylase activity (GO:0004407)	TraesCS7A03G0892700	TraesCS7A03G0892700.3	Chr7A	IWGSC_v2.1	mRNA	543535529	543545869	-
Histone deacetylases 703	HDA703	Os02g0214900	Elongated uppermost internode. Fertility. Grain size. Awn development.	Os02t0214900-02	Similar to Histone deacetylase.	chr02	6429608	6430544	-	Biological Process: histone deacetylation (GO:0016575), Molecular Function: histone deacetylase activity (GO:0004407)	TraesCS7A03G0892700	TraesCS7A03G0892700.3	Chr7A	IWGSC_v2.1	mRNA	543535529	543545869	-
Histone deacetylases 703	HDA703	Os02g0214900	Elongated uppermost internode. Fertility. Grain size. Awn development.	Os02t0214900-01	Class-I type histone deacetylase, Reproductive development, Seed morphology	chr02	6424577	6430587	-	Biological Process: histone deacetylation (GO:0016575), Molecular Function: histone deacetylase activity (GO:0004407)	TraesCS7A03G0892700	TraesCS7A03G0892700.4	Chr7A	IWGSC_v2.1	mRNA	543535529	543545869	-
Histone deacetylases 703	HDA703	Os02g0214900	Elongated uppermost internode. Fertility. Grain size. Awn development.	Os02t0214900-02	Similar to Histone deacetylase.	chr02	6429608	6430544	-	Biological Process: histone deacetylation (GO:0016575), Molecular Function: histone deacetylase activity (GO:0004407)	TraesCS7A03G0892700	TraesCS7A03G0892700.4	Chr7A	IWGSC_v2.1	mRNA	543535529	543545869	-
Histone deacetylases 703	HDA703	Os02g0214900	Elongated uppermost internode. Fertility. Grain size. Awn development.	Os02t0214900-02	Similar to Histone deacetylase.	chr02	6429608	6430544	-	Biological Process: histone deacetylation (GO:0016575), Molecular Function: histone deacetylase activity (GO:0004407)	TraesCS6D03G0383900	TraesCS6D03G0383900.1	Chr6D	IWGSC_v2.1	mRNA	179197784	179203353	+
Histone deacetylases 703	HDA703	Os02g0214900	Elongated uppermost internode. Fertility. Grain size. Awn development.	Os02t0214900-01	Class-I type histone deacetylase, Reproductive development, Seed morphology	chr02	6424577	6430587	-	Biological Process: histone deacetylation (GO:0016575), Molecular Function: histone deacetylase activity (GO:0004407)	TraesCS6D03G0383900	TraesCS6D03G0383900.1	Chr6D	IWGSC_v2.1	mRNA	179197784	179203353	+
Histone deacetylases 703	HDA703	Os02g0214900	Elongated uppermost internode. Fertility. Grain size. Awn development.	Os02t0214900-02	Similar to Histone deacetylase.	chr02	6429608	6430544	-	Biological Process: histone deacetylation (GO:0016575), Molecular Function: histone deacetylase activity (GO:0004407)	TraesCS6D03G0383900	TraesCS6D03G0383900.2	Chr6D	IWGSC_v2.1	mRNA	179197840	179203303	+
Histone deacetylases 703	HDA703	Os02g0214900	Elongated uppermost internode. Fertility. Grain size. Awn development.	Os02t0214900-01	Class-I type histone deacetylase, Reproductive development, Seed morphology	chr02	6424577	6430587	-	Biological Process: histone deacetylation (GO:0016575), Molecular Function: histone deacetylase activity (GO:0004407)	TraesCS6D03G0383900	TraesCS6D03G0383900.2	Chr6D	IWGSC_v2.1	mRNA	179197840	179203303	+
Histone deacetylases 703	HDA703	Os02g0214900	Elongated uppermost internode. Fertility. Grain size. Awn development.	Os02t0214900-01	Class-I type histone deacetylase, Reproductive development, Seed morphology	chr02	6424577	6430587	-	Biological Process: histone deacetylation (GO:0016575), Molecular Function: histone deacetylase activity (GO:0004407)	TraesCS6D03G0383900	TraesCS6D03G0383900.3	Chr6D	IWGSC_v2.1	mRNA	179197840	179203342	+
Histone deacetylases 703	HDA703	Os02g0214900	Elongated uppermost internode. Fertility. Grain size. Awn development.	Os02t0214900-02	Similar to Histone deacetylase.	chr02	6429608	6430544	-	Biological Process: histone deacetylation (GO:0016575), Molecular Function: histone deacetylase activity (GO:0004407)	TraesCS6D03G0383900	TraesCS6D03G0383900.3	Chr6D	IWGSC_v2.1	mRNA	179197840	179203342	+
Histone deacetylases 703	HDA703	Os02g0214900	Elongated uppermost internode. Fertility. Grain size. Awn development.	Os02t0214900-01	Class-I type histone deacetylase, Reproductive development, Seed morphology	chr02	6424577	6430587	-	Biological Process: histone deacetylation (GO:0016575), Molecular Function: histone deacetylase activity (GO:0004407)	TraesCS6D03G0383900	TraesCS6D03G0383900.4	Chr6D	IWGSC_v2.1	mRNA	179197840	179203353	+
Histone deacetylases 703	HDA703	Os02g0214900	Elongated uppermost internode. Fertility. Grain size. Awn development.	Os02t0214900-02	Similar to Histone deacetylase.	chr02	6429608	6430544	-	Biological Process: histone deacetylation (GO:0016575), Molecular Function: histone deacetylase activity (GO:0004407)	TraesCS6D03G0383900	TraesCS6D03G0383900.4	Chr6D	IWGSC_v2.1	mRNA	179197840	179203353	+
Histone deacetylases 703	HDA703	Os02g0214900	Elongated uppermost internode. Fertility. Grain size. Awn development.	Os02t0214900-01	Class-I type histone deacetylase, Reproductive development, Seed morphology	chr02	6424577	6430587	-	Biological Process: histone deacetylation (GO:0016575), Molecular Function: histone deacetylase activity (GO:0004407)	TraesCS7D03G0843400	TraesCS7D03G0843400.1	Chr7D	IWGSC_v2.1	mRNA	461932183	461945320	+
Histone deacetylases 703	HDA703	Os02g0214900	Elongated uppermost internode. Fertility. Grain size. Awn development.	Os02t0214900-02	Similar to Histone deacetylase.	chr02	6429608	6430544	-	Biological Process: histone deacetylation (GO:0016575), Molecular Function: histone deacetylase activity (GO:0004407)	TraesCS7D03G0843400	TraesCS7D03G0843400.1	Chr7D	IWGSC_v2.1	mRNA	461932183	461945320	+
Histone deacetylases 703	HDA703	Os02g0214900	Elongated uppermost internode. Fertility. Grain size. Awn development.	Os02t0214900-01	Class-I type histone deacetylase, Reproductive development, Seed morphology	chr02	6424577	6430587	-	Biological Process: histone deacetylation (GO:0016575), Molecular Function: histone deacetylase activity (GO:0004407)	TraesCS7B03G0719700	TraesCS7B03G0719700.1	Chr7B	IWGSC_v2.1	mRNA	486946676	486957449	+
Histone deacetylases 703	HDA703	Os02g0214900	Elongated uppermost internode. Fertility. Grain size. Awn development.	Os02t0214900-02	Similar to Histone deacetylase.	chr02	6429608	6430544	-	Biological Process: histone deacetylation (GO:0016575), Molecular Function: histone deacetylase activity (GO:0004407)	TraesCS7B03G0719700	TraesCS7B03G0719700.1	Chr7B	IWGSC_v2.1	mRNA	486946676	486957449	+
Grain weight 2	GW2	Os02g0244100	Grain width and weight.	Os02t0244100-01	RING-type E3 ubiquitin ligase, Regulation of grain width and weight	chr02	8115223	8121651	+	Molecular Function: protein binding (GO:0005515), Molecular Function: zinc ion binding (GO:0008270)	TraesCS6D03G0404800	TraesCS6D03G0404800.1	Chr6D	IWGSC_v2.1	mRNA	197268538	197277817	+
Grain weight 2	GW2	Os02g0244100	Grain width and weight.	Os02t0244100-01	RING-type E3 ubiquitin ligase, Regulation of grain width and weight	chr02	8115223	8121651	+	Molecular Function: protein binding (GO:0005515), Molecular Function: zinc ion binding (GO:0008270)	TraesCS6D03G0404800	TraesCS6D03G0404800.2	Chr6D	IWGSC_v2.1	mRNA	197268538	197277817	+
Grain weight 2	GW2	Os02g0244100	Grain width and weight.	Os02t0244100-01	RING-type E3 ubiquitin ligase, Regulation of grain width and weight	chr02	8115223	8121651	+	Molecular Function: protein binding (GO:0005515), Molecular Function: zinc ion binding (GO:0008270)	TraesCS6A03G0480200	TraesCS6A03G0480200.1	Chr6A	IWGSC_v2.1	mRNA	240302888	240328295	+
activity of bc1 complex 1-2	OsABC1-2	Os02g0575500	Dwarfism. Grain size. Chlorophyll content in dark condition.	Os02t0575500-01	Abc1 kinase family protein, Tolerance to dark-induced stress, Regulation of dark-induced senescence	chr02	22077489	22085057	+		TraesCS6D03G0462300	TraesCS6D03G0462300.1	Chr6D	IWGSC_v2.1	mRNA	270669589	270677033	+
activity of bc1 complex 1-2	OsABC1-2	Os02g0575500	Dwarfism. Grain size. Chlorophyll content in dark condition.	Os02t0575500-02	Similar to ATATH13.	chr02	22081115	22085030	+	Molecular Function: transferase activity, transferring phosphorus-containing groups (GO:0016772)	TraesCS6D03G0462300	TraesCS6D03G0462300.1	Chr6D	IWGSC_v2.1	mRNA	270669589	270677033	+
activity of bc1 complex 1-2	OsABC1-2	Os02g0575500	Dwarfism. Grain size. Chlorophyll content in dark condition.	Os02t0575500-01	Abc1 kinase family protein, Tolerance to dark-induced stress, Regulation of dark-induced senescence	chr02	22077489	22085057	+		TraesCS6D03G0462300	TraesCS6D03G0462300.2	Chr6D	IWGSC_v2.1	mRNA	270669589	270677033	+
activity of bc1 complex 1-2	OsABC1-2	Os02g0575500	Dwarfism. Grain size. Chlorophyll content in dark condition.	Os02t0575500-02	Similar to ATATH13.	chr02	22081115	22085030	+	Molecular Function: transferase activity, transferring phosphorus-containing groups (GO:0016772)	TraesCS6D03G0462300	TraesCS6D03G0462300.2	Chr6D	IWGSC_v2.1	mRNA	270669589	270677033	+
activity of bc1 complex 1-2	OsABC1-2	Os02g0575500	Dwarfism. Grain size. Chlorophyll content in dark condition.	Os02t0575500-02	Similar to ATATH13.	chr02	22081115	22085030	+	Molecular Function: transferase activity, transferring phosphorus-containing groups (GO:0016772)	TraesCS6A03G0550200	TraesCS6A03G0550200.1	Chr6A	IWGSC_v2.1	mRNA	351971134	351978411	-
activity of bc1 complex 1-2	OsABC1-2	Os02g0575500	Dwarfism. Grain size. Chlorophyll content in dark condition.	Os02t0575500-01	Abc1 kinase family protein, Tolerance to dark-induced stress, Regulation of dark-induced senescence	chr02	22077489	22085057	+		TraesCS6A03G0550200	TraesCS6A03G0550200.1	Chr6A	IWGSC_v2.1	mRNA	351971134	351978411	-
activity of bc1 complex 1-2	OsABC1-2	Os02g0575500	Dwarfism. Grain size. Chlorophyll content in dark condition.	Os02t0575500-02	Similar to ATATH13.	chr02	22081115	22085030	+	Molecular Function: transferase activity, transferring phosphorus-containing groups (GO:0016772)	TraesCS6B03G0619100	TraesCS6B03G0619100.1	Chr6B	IWGSC_v2.1	mRNA	344106928	344113984	+
activity of bc1 complex 1-2	OsABC1-2	Os02g0575500	Dwarfism. Grain size. Chlorophyll content in dark condition.	Os02t0575500-01	Abc1 kinase family protein, Tolerance to dark-induced stress, Regulation of dark-induced senescence	chr02	22077489	22085057	+		TraesCS6B03G0619100	TraesCS6B03G0619100.1	Chr6B	IWGSC_v2.1	mRNA	344106928	344113984	+
activity of bc1 complex 1-2	OsABC1-2	Os02g0575500	Dwarfism. Grain size. Chlorophyll content in dark condition.	Os02t0575500-01	Abc1 kinase family protein, Tolerance to dark-induced stress, Regulation of dark-induced senescence	chr02	22077489	22085057	+		TraesCS6B03G0619100	TraesCS6B03G0619100.2	Chr6B	IWGSC_v2.1	mRNA	344107375	344113984	+
activity of bc1 complex 1-2	OsABC1-2	Os02g0575500	Dwarfism. Grain size. Chlorophyll content in dark condition.	Os02t0575500-02	Similar to ATATH13.	chr02	22081115	22085030	+	Molecular Function: transferase activity, transferring phosphorus-containing groups (GO:0016772)	TraesCS6B03G0619100	TraesCS6B03G0619100.2	Chr6B	IWGSC_v2.1	mRNA	344107375	344113984	+
MULTIPASS	OsMPS	Os02g0618400	Grain size. Total biomass.	Os02t0618400-02	R2R3-type MYB transcription factor, Adaptive growth regulation	chr02	24580457	24582527	-	Molecular Function: DNA binding (GO:0003677), Molecular Function: chromatin binding (GO:0003682)	TraesCS2D03G0830800	TraesCS2D03G0830800.1	Chr2D	IWGSC_v2.1	mRNA	468999834	469002892	-
MULTIPASS	OsMPS	Os02g0618400	Grain size. Total biomass.	Os02t0618400-02	R2R3-type MYB transcription factor, Adaptive growth regulation	chr02	24580457	24582527	-	Molecular Function: DNA binding (GO:0003677), Molecular Function: chromatin binding (GO:0003682)	TraesCS6D03G0514900	TraesCS6D03G0514900.1	Chr6D	IWGSC_v2.1	mRNA	314413458	314414864	-
MULTIPASS	OsMPS	Os02g0618400	Grain size. Total biomass.	Os02t0618400-02	R2R3-type MYB transcription factor, Adaptive growth regulation	chr02	24580457	24582527	-	Molecular Function: DNA binding (GO:0003677), Molecular Function: chromatin binding (GO:0003682)	TraesCS6B03G0747600	TraesCS6B03G0747600.1	Chr6B	IWGSC_v2.1	mRNA	465431138	465432503	-
MULTIPASS	OsMPS	Os02g0618400	Grain size. Total biomass.	Os02t0618400-02	R2R3-type MYB transcription factor, Adaptive growth regulation	chr02	24580457	24582527	-	Molecular Function: DNA binding (GO:0003677), Molecular Function: chromatin binding (GO:0003682)	TraesCS6A03G0625200	TraesCS6A03G0625200.1	Chr6A	IWGSC_v2.1	mRNA	430847195	430848560	+
MULTIPASS	OsMPS	Os02g0618400	Grain size. Total biomass.	Os02t0618400-02	R2R3-type MYB transcription factor, Adaptive growth regulation	chr02	24580457	24582527	-	Molecular Function: DNA binding (GO:0003677), Molecular Function: chromatin binding (GO:0003682)	TraesCS7D03G0615900	TraesCS7D03G0615900.1	Chr7D	IWGSC_v2.1	mRNA	264686869	264687909	-
Kip-related protein1	Orysa;KRP1	Os02g0762400	Reduced cell production and increased cell size. Seed maturation.	Os02t0762400-01	CDK inhibitor (CKI), Seed development	chr02	32111311	32112948	+	Biological Process: cell cycle arrest (GO:0007050), Molecular Function: cyclin-dependent protein serine/threonine kinase inhibitor activity (GO:0004861), Cellular Component: nucleus (GO:0005634)	TraesCS6D03G0705200	TraesCS6D03G0705200.1	Chr6D	IWGSC_v2.1	mRNA	432118043	432119671	-
Kip-related protein1	Orysa;KRP1	Os02g0762400	Reduced cell production and increased cell size. Seed maturation.	Os02t0762400-01	CDK inhibitor (CKI), Seed development	chr02	32111311	32112948	+	Biological Process: cell cycle arrest (GO:0007050), Molecular Function: cyclin-dependent protein serine/threonine kinase inhibitor activity (GO:0004861), Cellular Component: nucleus (GO:0005634)	TraesCS6B03G0992500	TraesCS6B03G0992500.1	Chr6B	IWGSC_v2.1	mRNA	625994260	625995923	-
Kip-related protein1	Orysa;KRP1	Os02g0762400	Reduced cell production and increased cell size. Seed maturation.	Os02t0762400-01	CDK inhibitor (CKI), Seed development	chr02	32111311	32112948	+	Biological Process: cell cycle arrest (GO:0007050), Molecular Function: cyclin-dependent protein serine/threonine kinase inhibitor activity (GO:0004861), Cellular Component: nucleus (GO:0005634)	TraesCS6A03G0831500	TraesCS6A03G0831500.1	Chr6A	IWGSC_v2.1	mRNA	558120190	558124025	-
SG1-Like protein 1	SGL1	Os02g0762600	Culm and rachis internode elongation. Seed development. Cell proliferation. Leaf angle. Brassinolide sensitivity.	Os02t0762600-01	SG1 (SHORT GRAIN1)-related protein, Brassinosteroid signaling, Regulation of seed and panicle development	chr02	32119010	32120797	-		TraesCS6B03G0992100	TraesCS6B03G0992100.1	Chr6B	IWGSC_v2.1	mRNA	625534367	625535876	+
SG1-Like protein 1	SGL1	Os02g0762600	Culm and rachis internode elongation. Seed development. Cell proliferation. Leaf angle. Brassinolide sensitivity.	Os02t0762600-01	SG1 (SHORT GRAIN1)-related protein, Brassinosteroid signaling, Regulation of seed and panicle development	chr02	32119010	32120797	-		TraesCS6B03G0992100	TraesCS6B03G0992100.2	Chr6B	IWGSC_v2.1	mRNA	625534367	625535958	+
SG1-Like protein 1	SGL1	Os02g0762600	Culm and rachis internode elongation. Seed development. Cell proliferation. Leaf angle. Brassinolide sensitivity.	Os02t0762600-01	SG1 (SHORT GRAIN1)-related protein, Brassinosteroid signaling, Regulation of seed and panicle development	chr02	32119010	32120797	-		TraesCS6D03G0705000	TraesCS6D03G0705000.1	Chr6D	IWGSC_v2.1	mRNA	431698637	431699480	+
SG1-Like protein 1	SGL1	Os02g0762600	Culm and rachis internode elongation. Seed development. Cell proliferation. Leaf angle. Brassinolide sensitivity.	Os02t0762600-01	SG1 (SHORT GRAIN1)-related protein, Brassinosteroid signaling, Regulation of seed and panicle development	chr02	32119010	32120797	-		TraesCS6D03G0705000	TraesCS6D03G0705000.2	Chr6D	IWGSC_v2.1	mRNA	431698637	431699975	+
SG1-Like protein 1	SGL1	Os02g0762600	Culm and rachis internode elongation. Seed development. Cell proliferation. Leaf angle. Brassinolide sensitivity.	Os02t0762600-01	SG1 (SHORT GRAIN1)-related protein, Brassinosteroid signaling, Regulation of seed and panicle development	chr02	32119010	32120797	-		TraesCS6A03G0831400	TraesCS6A03G0831400.1	Chr6A	IWGSC_v2.1	mRNA	558105833	558106583	+
SG1-Like protein 1	SGL1	Os02g0762600	Culm and rachis internode elongation. Seed development. Cell proliferation. Leaf angle. Brassinolide sensitivity.	Os02t0762600-01	SG1 (SHORT GRAIN1)-related protein, Brassinosteroid signaling, Regulation of seed and panicle development	chr02	32119010	32120797	-		TraesCS6A03G0831400	TraesCS6A03G0831400.2	Chr6A	IWGSC_v2.1	mRNA	558105833	558107056	+
calcium-dependent protein kinase 1	OsCDPK1	Os03g0128700	Drought tolerance. Seedling elongation. Grain size.	Os03t0128700-01	Calcium-dependent protein kinase, isoform 11 (EC 2.7.1.-) (CDPK 11).	chr03	1625098	1629527	+	Biological Process: protein phosphorylation (GO:0006468), Molecular Function: protein kinase activity (GO:0004672), Molecular Function: protein serine/threonine kinase activity (GO:0004674), Molecular Function: protein tyrosine kinase activity (GO:0004713), Molecular Function: calcium ion binding (GO:0005509), Molecular Function: ATP binding (GO:0005524), Molecular Function: transferase activity,…	TraesCS5A03G1150800	TraesCS5A03G1150800.1	Chr5A	IWGSC_v2.1	mRNA	661320980	661326099	-
calcium-dependent protein kinase 1	OsCDPK1	Os03g0128700	Drought tolerance. Seedling elongation. Grain size.	Os03t0128700-01	Calcium-dependent protein kinase, isoform 11 (EC 2.7.1.-) (CDPK 11).	chr03	1625098	1629527	+	Biological Process: protein phosphorylation (GO:0006468), Molecular Function: protein kinase activity (GO:0004672), Molecular Function: protein serine/threonine kinase activity (GO:0004674), Molecular Function: protein tyrosine kinase activity (GO:0004713), Molecular Function: calcium ion binding (GO:0005509), Molecular Function: ATP binding (GO:0005524), Molecular Function: transferase activity,…	TraesCS5A03G1150800	TraesCS5A03G1150800.2	Chr5A	IWGSC_v2.1	mRNA	661320980	661326099	-
calcium-dependent protein kinase 1	OsCDPK1	Os03g0128700	Drought tolerance. Seedling elongation. Grain size.	Os03t0128700-01	Calcium-dependent protein kinase, isoform 11 (EC 2.7.1.-) (CDPK 11).	chr03	1625098	1629527	+	Biological Process: protein phosphorylation (GO:0006468), Molecular Function: protein kinase activity (GO:0004672), Molecular Function: protein serine/threonine kinase activity (GO:0004674), Molecular Function: protein tyrosine kinase activity (GO:0004713), Molecular Function: calcium ion binding (GO:0005509), Molecular Function: ATP binding (GO:0005524), Molecular Function: transferase activity,…	TraesCS4D03G0743200	TraesCS4D03G0743200.1	Chr4D	IWGSC_v2.1	mRNA	482913213	482917293	+
calcium-dependent protein kinase 1	OsCDPK1	Os03g0128700	Drought tolerance. Seedling elongation. Grain size.	Os03t0128700-01	Calcium-dependent protein kinase, isoform 11 (EC 2.7.1.-) (CDPK 11).	chr03	1625098	1629527	+	Biological Process: protein phosphorylation (GO:0006468), Molecular Function: protein kinase activity (GO:0004672), Molecular Function: protein serine/threonine kinase activity (GO:0004674), Molecular Function: protein tyrosine kinase activity (GO:0004713), Molecular Function: calcium ion binding (GO:0005509), Molecular Function: ATP binding (GO:0005524), Molecular Function: transferase activity,…	TraesCS4D03G0743200	TraesCS4D03G0743200.2	Chr4D	IWGSC_v2.1	mRNA	482913213	482917293	+
calcium-dependent protein kinase 1	OsCDPK1	Os03g0128700	Drought tolerance. Seedling elongation. Grain size.	Os03t0128700-01	Calcium-dependent protein kinase, isoform 11 (EC 2.7.1.-) (CDPK 11).	chr03	1625098	1629527	+	Biological Process: protein phosphorylation (GO:0006468), Molecular Function: protein kinase activity (GO:0004672), Molecular Function: protein serine/threonine kinase activity (GO:0004674), Molecular Function: protein tyrosine kinase activity (GO:0004713), Molecular Function: calcium ion binding (GO:0005509), Molecular Function: ATP binding (GO:0005524), Molecular Function: transferase activity,…	TraesCS4D03G0743300LC	TraesCS4D03G0743300LC.1	Chr4D	IWGSC_v2.1	mRNA	482913366	482919258	-
calcium-dependent protein kinase 1	OsCDPK1	Os03g0128700	Drought tolerance. Seedling elongation. Grain size.	Os03t0128700-01	Calcium-dependent protein kinase, isoform 11 (EC 2.7.1.-) (CDPK 11).	chr03	1625098	1629527	+	Biological Process: protein phosphorylation (GO:0006468), Molecular Function: protein kinase activity (GO:0004672), Molecular Function: protein serine/threonine kinase activity (GO:0004674), Molecular Function: protein tyrosine kinase activity (GO:0004713), Molecular Function: calcium ion binding (GO:0005509), Molecular Function: ATP binding (GO:0005524), Molecular Function: transferase activity,…	TraesCS4B03G0835000	TraesCS4B03G0835000.1	Chr4B	IWGSC_v2.1	mRNA	611616609	611620997	+
calcium-dependent protein kinase 1	OsCDPK1	Os03g0128700	Drought tolerance. Seedling elongation. Grain size.	Os03t0128700-01	Calcium-dependent protein kinase, isoform 11 (EC 2.7.1.-) (CDPK 11).	chr03	1625098	1629527	+	Biological Process: protein phosphorylation (GO:0006468), Molecular Function: protein kinase activity (GO:0004672), Molecular Function: protein serine/threonine kinase activity (GO:0004674), Molecular Function: protein tyrosine kinase activity (GO:0004713), Molecular Function: calcium ion binding (GO:0005509), Molecular Function: ATP binding (GO:0005524), Molecular Function: transferase activity,…	TraesCS4B03G0835100	TraesCS4B03G0835100.1	Chr4B	IWGSC_v2.1	mRNA	611617462	611622831	-
multi-drug resistance-associated protein ABC transporter gene 5	OsMRP5	Os03g0142800	"seed weight, seed germination"	Os03t0142800-01	Multidrug resistance-associated protein (MRP) ATP-binding cassette (ABC) transporter, Rice orthologue of the maize Lpa1 gene, Phytic acid metabolism	chr03	2367856	2374434	+	Biological Process: transmembrane transport (GO:0055085), Molecular Function: ATP binding (GO:0005524), Molecular Function: ATPase activity (GO:0016887), Molecular Function: ATPase-coupled transmembrane transporter activity (GO:0042626), Cellular Component: integral component of membrane (GO:0016021)	TraesCS5A03G1202000	TraesCS5A03G1202000.1	Chr5A	IWGSC_v2.1	mRNA	678400414	678405614	-
multi-drug resistance-associated protein ABC transporter gene 5	OsMRP5	Os03g0142800	"seed weight, seed germination"	Os03t0142800-02	Hypothetical conserved gene.	chr03	2371786	2374437	+	Biological Process: transport (GO:0006810), Biological Process: transmembrane transport (GO:0055085), Cellular Component: integral to membrane (GO:0016021), Molecular Function: nucleotide binding (GO:0000166), Molecular Function: ATP binding (GO:0005524), Molecular Function: ATPase activity (GO:0016887), Molecular Function: nucleoside-triphosphatase activity (GO:0017111), Molecular Function: ATPa…	TraesCS5A03G1202000	TraesCS5A03G1202000.1	Chr5A	IWGSC_v2.1	mRNA	678400414	678405614	-
multi-drug resistance-associated protein ABC transporter gene 5	OsMRP5	Os03g0142800	"seed weight, seed germination"	Os03t0142800-01	Multidrug resistance-associated protein (MRP) ATP-binding cassette (ABC) transporter, Rice orthologue of the maize Lpa1 gene, Phytic acid metabolism	chr03	2367856	2374434	+	Biological Process: transmembrane transport (GO:0055085), Molecular Function: ATP binding (GO:0005524), Molecular Function: ATPase activity (GO:0016887), Molecular Function: ATPase-coupled transmembrane transporter activity (GO:0042626), Cellular Component: integral component of membrane (GO:0016021)	TraesCS5A03G1202000	TraesCS5A03G1202000.2	Chr5A	IWGSC_v2.1	mRNA	678400414	678406608	-
multi-drug resistance-associated protein ABC transporter gene 5	OsMRP5	Os03g0142800	"seed weight, seed germination"	Os03t0142800-02	Hypothetical conserved gene.	chr03	2371786	2374437	+	Biological Process: transport (GO:0006810), Biological Process: transmembrane transport (GO:0055085), Cellular Component: integral to membrane (GO:0016021), Molecular Function: nucleotide binding (GO:0000166), Molecular Function: ATP binding (GO:0005524), Molecular Function: ATPase activity (GO:0016887), Molecular Function: nucleoside-triphosphatase activity (GO:0017111), Molecular Function: ATPa…	TraesCS5A03G1202000	TraesCS5A03G1202000.2	Chr5A	IWGSC_v2.1	mRNA	678400414	678406608	-
multi-drug resistance-associated protein ABC transporter gene 5	OsMRP5	Os03g0142800	"seed weight, seed germination"	Os03t0142800-02	Hypothetical conserved gene.	chr03	2371786	2374437	+	Biological Process: transport (GO:0006810), Biological Process: transmembrane transport (GO:0055085), Cellular Component: integral to membrane (GO:0016021), Molecular Function: nucleotide binding (GO:0000166), Molecular Function: ATP binding (GO:0005524), Molecular Function: ATPase activity (GO:0016887), Molecular Function: nucleoside-triphosphatase activity (GO:0017111), Molecular Function: ATPa…	TraesCS5A03G1202000	TraesCS5A03G1202000.3	Chr5A	IWGSC_v2.1	mRNA	678401576	678405966	-
multi-drug resistance-associated protein ABC transporter gene 5	OsMRP5	Os03g0142800	"seed weight, seed germination"	Os03t0142800-01	Multidrug resistance-associated protein (MRP) ATP-binding cassette (ABC) transporter, Rice orthologue of the maize Lpa1 gene, Phytic acid metabolism	chr03	2367856	2374434	+	Biological Process: transmembrane transport (GO:0055085), Molecular Function: ATP binding (GO:0005524), Molecular Function: ATPase activity (GO:0016887), Molecular Function: ATPase-coupled transmembrane transporter activity (GO:0042626), Cellular Component: integral component of membrane (GO:0016021)	TraesCS5A03G1202000	TraesCS5A03G1202000.3	Chr5A	IWGSC_v2.1	mRNA	678401576	678405966	-
multi-drug resistance-associated protein ABC transporter gene 5	OsMRP5	Os03g0142800	"seed weight, seed germination"	Os03t0142800-01	Multidrug resistance-associated protein (MRP) ATP-binding cassette (ABC) transporter, Rice orthologue of the maize Lpa1 gene, Phytic acid metabolism	chr03	2367856	2374434	+	Biological Process: transmembrane transport (GO:0055085), Molecular Function: ATP binding (GO:0005524), Molecular Function: ATPase activity (GO:0016887), Molecular Function: ATPase-coupled transmembrane transporter activity (GO:0042626), Cellular Component: integral component of membrane (GO:0016021)	TraesCS4D03G0787500	TraesCS4D03G0787500.2	Chr4D	IWGSC_v2.1	mRNA	497065173	497072471	-
multi-drug resistance-associated protein ABC transporter gene 5	OsMRP5	Os03g0142800	"seed weight, seed germination"	Os03t0142800-02	Hypothetical conserved gene.	chr03	2371786	2374437	+	Biological Process: transport (GO:0006810), Biological Process: transmembrane transport (GO:0055085), Cellular Component: integral to membrane (GO:0016021), Molecular Function: nucleotide binding (GO:0000166), Molecular Function: ATP binding (GO:0005524), Molecular Function: ATPase activity (GO:0016887), Molecular Function: nucleoside-triphosphatase activity (GO:0017111), Molecular Function: ATPa…	TraesCS4D03G0787500	TraesCS4D03G0787500.2	Chr4D	IWGSC_v2.1	mRNA	497065173	497072471	-
multi-drug resistance-associated protein ABC transporter gene 5	OsMRP5	Os03g0142800	"seed weight, seed germination"	Os03t0142800-01	Multidrug resistance-associated protein (MRP) ATP-binding cassette (ABC) transporter, Rice orthologue of the maize Lpa1 gene, Phytic acid metabolism	chr03	2367856	2374434	+	Biological Process: transmembrane transport (GO:0055085), Molecular Function: ATP binding (GO:0005524), Molecular Function: ATPase activity (GO:0016887), Molecular Function: ATPase-coupled transmembrane transporter activity (GO:0042626), Cellular Component: integral component of membrane (GO:0016021)	TraesCS4D03G0787500	TraesCS4D03G0787500.3	Chr4D	IWGSC_v2.1	mRNA	497066589	497072471	-
multi-drug resistance-associated protein ABC transporter gene 5	OsMRP5	Os03g0142800	"seed weight, seed germination"	Os03t0142800-01	Multidrug resistance-associated protein (MRP) ATP-binding cassette (ABC) transporter, Rice orthologue of the maize Lpa1 gene, Phytic acid metabolism	chr03	2367856	2374434	+	Biological Process: transmembrane transport (GO:0055085), Molecular Function: ATP binding (GO:0005524), Molecular Function: ATPase activity (GO:0016887), Molecular Function: ATPase-coupled transmembrane transporter activity (GO:0042626), Cellular Component: integral component of membrane (GO:0016021)	TraesCS4D03G0787500	TraesCS4D03G0787500.1	Chr4D	IWGSC_v2.1	mRNA	497065173	497071183	-
multi-drug resistance-associated protein ABC transporter gene 5	OsMRP5	Os03g0142800	"seed weight, seed germination"	Os03t0142800-02	Hypothetical conserved gene.	chr03	2371786	2374437	+	Biological Process: transport (GO:0006810), Biological Process: transmembrane transport (GO:0055085), Cellular Component: integral to membrane (GO:0016021), Molecular Function: nucleotide binding (GO:0000166), Molecular Function: ATP binding (GO:0005524), Molecular Function: ATPase activity (GO:0016887), Molecular Function: nucleoside-triphosphatase activity (GO:0017111), Molecular Function: ATPa…	TraesCS4D03G0787500	TraesCS4D03G0787500.1	Chr4D	IWGSC_v2.1	mRNA	497065173	497071183	-
multi-drug resistance-associated protein ABC transporter gene 5	OsMRP5	Os03g0142800	"seed weight, seed germination"	Os03t0142800-02	Hypothetical conserved gene.	chr03	2371786	2374437	+	Biological Process: transport (GO:0006810), Biological Process: transmembrane transport (GO:0055085), Cellular Component: integral to membrane (GO:0016021), Molecular Function: nucleotide binding (GO:0000166), Molecular Function: ATP binding (GO:0005524), Molecular Function: ATPase activity (GO:0016887), Molecular Function: nucleoside-triphosphatase activity (GO:0017111), Molecular Function: ATPa…	TraesCS4D03G0787400	TraesCS4D03G0787400.1	Chr4D	IWGSC_v2.1	mRNA	497061507	497068121	+
multi-drug resistance-associated protein ABC transporter gene 5	OsMRP5	Os03g0142800	"seed weight, seed germination"	Os03t0142800-01	Multidrug resistance-associated protein (MRP) ATP-binding cassette (ABC) transporter, Rice orthologue of the maize Lpa1 gene, Phytic acid metabolism	chr03	2367856	2374434	+	Biological Process: transmembrane transport (GO:0055085), Molecular Function: ATP binding (GO:0005524), Molecular Function: ATPase activity (GO:0016887), Molecular Function: ATPase-coupled transmembrane transporter activity (GO:0042626), Cellular Component: integral component of membrane (GO:0016021)	TraesCS4D03G0787400	TraesCS4D03G0787400.1	Chr4D	IWGSC_v2.1	mRNA	497061507	497068121	+
multi-drug resistance-associated protein ABC transporter gene 5	OsMRP5	Os03g0142800	"seed weight, seed germination"	Os03t0142800-01	Multidrug resistance-associated protein (MRP) ATP-binding cassette (ABC) transporter, Rice orthologue of the maize Lpa1 gene, Phytic acid metabolism	chr03	2367856	2374434	+	Biological Process: transmembrane transport (GO:0055085), Molecular Function: ATP binding (GO:0005524), Molecular Function: ATPase activity (GO:0016887), Molecular Function: ATPase-coupled transmembrane transporter activity (GO:0042626), Cellular Component: integral component of membrane (GO:0016021)	TraesCS4B03G0892400	TraesCS4B03G0892400.2	Chr4B	IWGSC_v2.1	mRNA	636312322	636319274	-
multi-drug resistance-associated protein ABC transporter gene 5	OsMRP5	Os03g0142800	"seed weight, seed germination"	Os03t0142800-01	Multidrug resistance-associated protein (MRP) ATP-binding cassette (ABC) transporter, Rice orthologue of the maize Lpa1 gene, Phytic acid metabolism	chr03	2367856	2374434	+	Biological Process: transmembrane transport (GO:0055085), Molecular Function: ATP binding (GO:0005524), Molecular Function: ATPase activity (GO:0016887), Molecular Function: ATPase-coupled transmembrane transporter activity (GO:0042626), Cellular Component: integral component of membrane (GO:0016021)	TraesCS4B03G0892400	TraesCS4B03G0892400.1	Chr4B	IWGSC_v2.1	mRNA	636312322	636318197	-
multi-drug resistance-associated protein ABC transporter gene 5	OsMRP5	Os03g0142800	"seed weight, seed germination"	Os03t0142800-01	Multidrug resistance-associated protein (MRP) ATP-binding cassette (ABC) transporter, Rice orthologue of the maize Lpa1 gene, Phytic acid metabolism	chr03	2367856	2374434	+	Biological Process: transmembrane transport (GO:0055085), Molecular Function: ATP binding (GO:0005524), Molecular Function: ATPase activity (GO:0016887), Molecular Function: ATPase-coupled transmembrane transporter activity (GO:0042626), Cellular Component: integral component of membrane (GO:0016021)	TraesCS4B03G0892400	TraesCS4B03G0892400.3	Chr4B	IWGSC_v2.1	mRNA	636313517	636317928	-
-	TIFY11b	Os03g0181100	Grain size. Plant height	Os03t0181100-01	Tify domain containing protein.	chr03	4248884	4249820	+	Molecular Function: protein binding (GO:0005515)	TraesCS4B03G0780200	TraesCS4B03G0780200.1	Chr4B	IWGSC_v2.1	mRNA	581620784	581621757	+
-	TIFY11b	Os03g0181100	Grain size. Plant height	Os03t0181100-02	Tify domain containing protein.	chr03	4248976	4249816	+	Molecular Function: protein binding (GO:0005515)	TraesCS4B03G0780200	TraesCS4B03G0780200.1	Chr4B	IWGSC_v2.1	mRNA	581620784	581621757	+
-	TIFY11b	Os03g0181100	Grain size. Plant height	Os03t0181100-01	Tify domain containing protein.	chr03	4248884	4249820	+	Molecular Function: protein binding (GO:0005515)	TraesCS4D03G0700600	TraesCS4D03G0700600.1	Chr4D	IWGSC_v2.1	mRNA	465792925	465793855	+
-	TIFY11b	Os03g0181100	Grain size. Plant height	Os03t0181100-02	Tify domain containing protein.	chr03	4248976	4249816	+	Molecular Function: protein binding (GO:0005515)	TraesCS4D03G0700600	TraesCS4D03G0700600.1	Chr4D	IWGSC_v2.1	mRNA	465792925	465793855	+
-	TIFY11b	Os03g0181100	Grain size. Plant height	Os03t0181100-01	Tify domain containing protein.	chr03	4248884	4249820	+	Molecular Function: protein binding (GO:0005515)	TraesCS4A03G0013400	TraesCS4A03G0013400.1	Chr4A	IWGSC_v2.1	mRNA	4804208	4805190	-	ColorChannel1	RAC875_c8121_1997	4A	3111795	ColorChannel2	RAC875_c8121_1997	4A	3111795	ColorChannel3	RAC875_c8121_1997	4A	3111795
-	TIFY11b	Os03g0181100	Grain size. Plant height	Os03t0181100-02	Tify domain containing protein.	chr03	4248976	4249816	+	Molecular Function: protein binding (GO:0005515)	TraesCS4A03G0013400	TraesCS4A03G0013400.1	Chr4A	IWGSC_v2.1	mRNA	4804208	4805190	-	ColorChannel1	RAC875_c8121_1997	4A	3111795	ColorChannel2	RAC875_c8121_1997	4A	3111795	ColorChannel3	RAC875_c8121_1997	4A	3111795
Taihu Dwarf1	TUD1	Os03g0232600	Dwarfism. Grain size. Leaf morphology.	Os03t0232600-01	U-Box E3 ubiquitin ligase, Regulation of brassinosteroid-mediated growth	chr03	7029174	7031611	-	Biological Process: protein ubiquitination (GO:0016567), Molecular Function: ubiquitin-protein transferase activity (GO:0004842), Molecular Function: binding (GO:0005488)	TraesCS4A03G0120700	TraesCS4A03G0120700.1	Chr4A	IWGSC_v2.1	mRNA	57794524	57797073	+
small-grain dwarf rice mutant	D1352	Os03g0232600	"grain shape (short, round)"	Os03t0232600-01	U-Box E3 ubiquitin ligase, Regulation of brassinosteroid-mediated growth	chr03	7029174	7031611	-	Biological Process: protein ubiquitination (GO:0016567), Molecular Function: ubiquitin-protein transferase activity (GO:0004842), Molecular Function: binding (GO:0005488)	TraesCS4A03G0120700	TraesCS4A03G0120700.1	Chr4A	IWGSC_v2.1	mRNA	57794524	57797073	+
Taihu Dwarf1	TUD1	Os03g0232600	Dwarfism. Grain size. Leaf morphology.	Os03t0232600-01	U-Box E3 ubiquitin ligase, Regulation of brassinosteroid-mediated growth	chr03	7029174	7031611	-	Biological Process: protein ubiquitination (GO:0016567), Molecular Function: ubiquitin-protein transferase activity (GO:0004842), Molecular Function: binding (GO:0005488)	TraesCS4D03G0573800	TraesCS4D03G0573800.1	Chr4D	IWGSC_v2.1	mRNA	399709415	399710794	+
small-grain dwarf rice mutant	D1352	Os03g0232600	"grain shape (short, round)"	Os03t0232600-01	U-Box E3 ubiquitin ligase, Regulation of brassinosteroid-mediated growth	chr03	7029174	7031611	-	Biological Process: protein ubiquitination (GO:0016567), Molecular Function: ubiquitin-protein transferase activity (GO:0004842), Molecular Function: binding (GO:0005488)	TraesCS4D03G0573800	TraesCS4D03G0573800.1	Chr4D	IWGSC_v2.1	mRNA	399709415	399710794	+
Taihu Dwarf1	TUD1	Os03g0232600	Dwarfism. Grain size. Leaf morphology.	Os03t0232600-01	U-Box E3 ubiquitin ligase, Regulation of brassinosteroid-mediated growth	chr03	7029174	7031611	-	Biological Process: protein ubiquitination (GO:0016567), Molecular Function: ubiquitin-protein transferase activity (GO:0004842), Molecular Function: binding (GO:0005488)	TraesCS4B03G0644700	TraesCS4B03G0644700.1	Chr4B	IWGSC_v2.1	mRNA	493155823	493158436	+
small-grain dwarf rice mutant	D1352	Os03g0232600	"grain shape (short, round)"	Os03t0232600-01	U-Box E3 ubiquitin ligase, Regulation of brassinosteroid-mediated growth	chr03	7029174	7031611	-	Biological Process: protein ubiquitination (GO:0016567), Molecular Function: ubiquitin-protein transferase activity (GO:0004842), Molecular Function: binding (GO:0005488)	TraesCS4B03G0644700	TraesCS4B03G0644700.1	Chr4B	IWGSC_v2.1	mRNA	493155823	493158436	+
Taihu Dwarf1	TUD1	Os03g0232600	Dwarfism. Grain size. Leaf morphology.	Os03t0232600-01	U-Box E3 ubiquitin ligase, Regulation of brassinosteroid-mediated growth	chr03	7029174	7031611	-	Biological Process: protein ubiquitination (GO:0016567), Molecular Function: ubiquitin-protein transferase activity (GO:0004842), Molecular Function: binding (GO:0005488)	TraesCS5A03G1175600LC	TraesCS5A03G1175600LC.1	Chr5A	IWGSC_v2.1	mRNA	668587852	668588217	-
small-grain dwarf rice mutant	D1352	Os03g0232600	"grain shape (short, round)"	Os03t0232600-01	U-Box E3 ubiquitin ligase, Regulation of brassinosteroid-mediated growth	chr03	7029174	7031611	-	Biological Process: protein ubiquitination (GO:0016567), Molecular Function: ubiquitin-protein transferase activity (GO:0004842), Molecular Function: binding (GO:0005488)	TraesCS5A03G1175600LC	TraesCS5A03G1175600LC.1	Chr5A	IWGSC_v2.1	mRNA	668587852	668588217	-
pyruvate dehydrogenase kinase	pdhk	Os03g0370000	Flowering time. Grain number. Grain size.	Os03t0370000-01	Similar to Pyruvate dehydrogenase kinase isoform 1 (EC 2.7.1.99).	chr03	14526314	14530466	+	Biological Process: signal transduction (GO:0007165), Biological Process: phosphorylation (GO:0016310), Biological Process: peptidyl-histidine phosphorylation (GO:0018106), Molecular Function: two-component sensor activity (GO:0000155), Molecular Function: protein histidine kinase activity (GO:0004673), Molecular Function: ATP binding (GO:0005524), Molecular Function: transferase activity, transf…	TraesCS4B03G0499300	TraesCS4B03G0499300.1	Chr4B	IWGSC_v2.1	mRNA	387874205	387880789	-
pyruvate dehydrogenase kinase	pdhk	Os03g0370000	Flowering time. Grain number. Grain size.	Os03t0370000-01	Similar to Pyruvate dehydrogenase kinase isoform 1 (EC 2.7.1.99).	chr03	14526314	14530466	+	Biological Process: signal transduction (GO:0007165), Biological Process: phosphorylation (GO:0016310), Biological Process: peptidyl-histidine phosphorylation (GO:0018106), Molecular Function: two-component sensor activity (GO:0000155), Molecular Function: protein histidine kinase activity (GO:0004673), Molecular Function: ATP binding (GO:0005524), Molecular Function: transferase activity, transf…	TraesCS4D03G0444700	TraesCS4D03G0444700.1	Chr4D	IWGSC_v2.1	mRNA	311377736	311383084	-
pyruvate dehydrogenase kinase	pdhk	Os03g0370000	Flowering time. Grain number. Grain size.	Os03t0370000-01	Similar to Pyruvate dehydrogenase kinase isoform 1 (EC 2.7.1.99).	chr03	14526314	14530466	+	Biological Process: signal transduction (GO:0007165), Biological Process: phosphorylation (GO:0016310), Biological Process: peptidyl-histidine phosphorylation (GO:0018106), Molecular Function: two-component sensor activity (GO:0000155), Molecular Function: protein histidine kinase activity (GO:0004673), Molecular Function: ATP binding (GO:0005524), Molecular Function: transferase activity, transf…	TraesCS4D03G0444700	TraesCS4D03G0444700.2	Chr4D	IWGSC_v2.1	mRNA	311377736	311383084	-
qGL3	qGL3	Os03g0646900	Grain length. 1000-grain weight.	Os03t0646900-01	Protein phosphatase with Kelch-like repeat domain, Serine/threonine phosphatase (EC:3.1.3.16), Regulation of grain length and yield	chr03	25042427	25051072	-	Biological Process: brassinosteroid mediated signaling pathway (GO:0009742), Molecular Function: phosphoprotein phosphatase activity (GO:0004721), Molecular Function: protein binding (GO:0005515), Molecular Function: hydrolase activity (GO:0016787)	TraesCS5D03G0859400	TraesCS5D03G0859400.1	Chr5D	IWGSC_v2.1	mRNA	455709541	455718327	+	GrainLength	IAAV9053	5D	454530861
qGL3	qGL3	Os03g0646900	Grain length. 1000-grain weight.	Os03t0646900-01	Protein phosphatase with Kelch-like repeat domain, Serine/threonine phosphatase (EC:3.1.3.16), Regulation of grain length and yield	chr03	25042427	25051072	-	Biological Process: brassinosteroid mediated signaling pathway (GO:0009742), Molecular Function: phosphoprotein phosphatase activity (GO:0004721), Molecular Function: protein binding (GO:0005515), Molecular Function: hydrolase activity (GO:0016787)	TraesCS5A03G0073900	TraesCS5A03G0073900.1	Chr5A	IWGSC_v2.1	mRNA	28377802	28387639	+
qGL3	qGL3	Os03g0646900	Grain length. 1000-grain weight.	Os03t0646900-01	Protein phosphatase with Kelch-like repeat domain, Serine/threonine phosphatase (EC:3.1.3.16), Regulation of grain length and yield	chr03	25042427	25051072	-	Biological Process: brassinosteroid mediated signaling pathway (GO:0009742), Molecular Function: phosphoprotein phosphatase activity (GO:0004721), Molecular Function: protein binding (GO:0005515), Molecular Function: hydrolase activity (GO:0016787)	TraesCS5A03G0897900	TraesCS5A03G0897900.1	Chr5A	IWGSC_v2.1	mRNA	573715503	573725342	+	Perimeter	Kukri_c28080_887	5A	572128716	Perimeter	RAC875_rep_c112205_166	5A	572130015	GrainLength	BS00073670_51	5A	572655850
qGL3	qGL3	Os03g0646900	Grain length. 1000-grain weight.	Os03t0646900-01	Protein phosphatase with Kelch-like repeat domain, Serine/threonine phosphatase (EC:3.1.3.16), Regulation of grain length and yield	chr03	25042427	25051072	-	Biological Process: brassinosteroid mediated signaling pathway (GO:0009742), Molecular Function: phosphoprotein phosphatase activity (GO:0004721), Molecular Function: protein binding (GO:0005515), Molecular Function: hydrolase activity (GO:0016787)	TraesCS5D03G0098300	TraesCS5D03G0098300.3	Chr5D	IWGSC_v2.1	mRNA	37669607	37679484	+
qGL3	qGL3	Os03g0646900	Grain length. 1000-grain weight.	Os03t0646900-01	Protein phosphatase with Kelch-like repeat domain, Serine/threonine phosphatase (EC:3.1.3.16), Regulation of grain length and yield	chr03	25042427	25051072	-	Biological Process: brassinosteroid mediated signaling pathway (GO:0009742), Molecular Function: phosphoprotein phosphatase activity (GO:0004721), Molecular Function: protein binding (GO:0005515), Molecular Function: hydrolase activity (GO:0016787)	TraesCS5D03G0098300	TraesCS5D03G0098300.1	Chr5D	IWGSC_v2.1	mRNA	37669607	37679484	+
qGL3	qGL3	Os03g0646900	Grain length. 1000-grain weight.	Os03t0646900-01	Protein phosphatase with Kelch-like repeat domain, Serine/threonine phosphatase (EC:3.1.3.16), Regulation of grain length and yield	chr03	25042427	25051072	-	Biological Process: brassinosteroid mediated signaling pathway (GO:0009742), Molecular Function: phosphoprotein phosphatase activity (GO:0004721), Molecular Function: protein binding (GO:0005515), Molecular Function: hydrolase activity (GO:0016787)	TraesCS5D03G0098300	TraesCS5D03G0098300.4	Chr5D	IWGSC_v2.1	mRNA	37669607	37679484	+
qGL3	qGL3	Os03g0646900	Grain length. 1000-grain weight.	Os03t0646900-01	Protein phosphatase with Kelch-like repeat domain, Serine/threonine phosphatase (EC:3.1.3.16), Regulation of grain length and yield	chr03	25042427	25051072	-	Biological Process: brassinosteroid mediated signaling pathway (GO:0009742), Molecular Function: phosphoprotein phosphatase activity (GO:0004721), Molecular Function: protein binding (GO:0005515), Molecular Function: hydrolase activity (GO:0016787)	TraesCS5D03G0098300	TraesCS5D03G0098300.2	Chr5D	IWGSC_v2.1	mRNA	37669607	37679484	+
qGL3	qGL3	Os03g0646900	Grain length. 1000-grain weight.	Os03t0646900-01	Protein phosphatase with Kelch-like repeat domain, Serine/threonine phosphatase (EC:3.1.3.16), Regulation of grain length and yield	chr03	25042427	25051072	-	Biological Process: brassinosteroid mediated signaling pathway (GO:0009742), Molecular Function: phosphoprotein phosphatase activity (GO:0004721), Molecular Function: protein binding (GO:0005515), Molecular Function: hydrolase activity (GO:0016787)	TraesCS5B03G0943200	TraesCS5B03G0943200.1	Chr5B	IWGSC_v2.1	mRNA	556625923	556635856	+
qGL3	qGL3	Os03g0646900	Grain length. 1000-grain weight.	Os03t0646900-01	Protein phosphatase with Kelch-like repeat domain, Serine/threonine phosphatase (EC:3.1.3.16), Regulation of grain length and yield	chr03	25042427	25051072	-	Biological Process: brassinosteroid mediated signaling pathway (GO:0009742), Molecular Function: phosphoprotein phosphatase activity (GO:0004721), Molecular Function: protein binding (GO:0005515), Molecular Function: hydrolase activity (GO:0016787)	TraesCS5A03G0073900	TraesCS5A03G0073900.2	Chr5A	IWGSC_v2.1	mRNA	28377802	28387639	+
G protein 帣subunit1	RGB1	Os03g0669100	Dwarfism. Node and lamina joint color. Grain size. Fertility.	Os03t0669100-01	Similar to predicted protein.	chr03	26396424	26397374	-	Biological Process: dUTP metabolic process (GO:0046080), Molecular Function: dUTP diphosphatase activity (GO:0004170), Molecular Function: hydrolase activity (GO:0016787)	TraesCS4D03G0028900	TraesCS4D03G0028900.1	Chr4D	IWGSC_v2.1	mRNA	7949938	7950957	-
G protein 帣subunit1	RGB1	Os03g0669100	Dwarfism. Node and lamina joint color. Grain size. Fertility.	Os03t0669100-02	Similar to Deoxyuridine 5'-triphosphate nucleotidohydrolase (EC 3.6.1.23) (dUTPase) (dUTP pyrophosphatase) (P18).	chr03	26396385	26397372	-	Biological Process: dUTP metabolic process (GO:0046080), Molecular Function: dUTP diphosphatase activity (GO:0004170), Molecular Function: hydrolase activity (GO:0016787)	TraesCS4D03G0028900	TraesCS4D03G0028900.1	Chr4D	IWGSC_v2.1	mRNA	7949938	7950957	-
G protein 帣subunit1	RGB1	Os03g0669100	Dwarfism. Node and lamina joint color. Grain size. Fertility.	Os03t0669100-02	Similar to Deoxyuridine 5'-triphosphate nucleotidohydrolase (EC 3.6.1.23) (dUTPase) (dUTP pyrophosphatase) (P18).	chr03	26396385	26397372	-	Biological Process: dUTP metabolic process (GO:0046080), Molecular Function: dUTP diphosphatase activity (GO:0004170), Molecular Function: hydrolase activity (GO:0016787)	TraesCS4B03G0040900	TraesCS4B03G0040900.1	Chr4B	IWGSC_v2.1	mRNA	15846816	15848032	+
G protein 帣subunit1	RGB1	Os03g0669100	Dwarfism. Node and lamina joint color. Grain size. Fertility.	Os03t0669100-01	Similar to predicted protein.	chr03	26396424	26397374	-	Biological Process: dUTP metabolic process (GO:0046080), Molecular Function: dUTP diphosphatase activity (GO:0004170), Molecular Function: hydrolase activity (GO:0016787)	TraesCS4B03G0040900	TraesCS4B03G0040900.1	Chr4B	IWGSC_v2.1	mRNA	15846816	15848032	+
G protein 帣subunit1	RGB1	Os03g0669100	Dwarfism. Node and lamina joint color. Grain size. Fertility.	Os03t0669100-01	Similar to predicted protein.	chr03	26396424	26397374	-	Biological Process: dUTP metabolic process (GO:0046080), Molecular Function: dUTP diphosphatase activity (GO:0004170), Molecular Function: hydrolase activity (GO:0016787)	TraesCS4D03G0028900	TraesCS4D03G0028900.2	Chr4D	IWGSC_v2.1	mRNA	7949938	7951125	-
G protein 帣subunit1	RGB1	Os03g0669100	Dwarfism. Node and lamina joint color. Grain size. Fertility.	Os03t0669100-02	Similar to Deoxyuridine 5'-triphosphate nucleotidohydrolase (EC 3.6.1.23) (dUTPase) (dUTP pyrophosphatase) (P18).	chr03	26396385	26397372	-	Biological Process: dUTP metabolic process (GO:0046080), Molecular Function: dUTP diphosphatase activity (GO:0004170), Molecular Function: hydrolase activity (GO:0016787)	TraesCS4D03G0028900	TraesCS4D03G0028900.2	Chr4D	IWGSC_v2.1	mRNA	7949938	7951125	-
G protein 帣subunit1	RGB1	Os03g0669100	Dwarfism. Node and lamina joint color. Grain size. Fertility.	Os03t0669100-01	Similar to predicted protein.	chr03	26396424	26397374	-	Biological Process: dUTP metabolic process (GO:0046080), Molecular Function: dUTP diphosphatase activity (GO:0004170), Molecular Function: hydrolase activity (GO:0016787)	TraesCS4A03G0746100	TraesCS4A03G0746100.1	Chr4A	IWGSC_v2.1	mRNA	594357727	594358698	+
G protein 帣subunit1	RGB1	Os03g0669100	Dwarfism. Node and lamina joint color. Grain size. Fertility.	Os03t0669100-02	Similar to Deoxyuridine 5'-triphosphate nucleotidohydrolase (EC 3.6.1.23) (dUTPase) (dUTP pyrophosphatase) (P18).	chr03	26396385	26397372	-	Biological Process: dUTP metabolic process (GO:0046080), Molecular Function: dUTP diphosphatase activity (GO:0004170), Molecular Function: hydrolase activity (GO:0016787)	TraesCS4A03G0746100	TraesCS4A03G0746100.2	Chr4A	IWGSC_v2.1	mRNA	594357727	594358698	+
G protein 帣subunit1	RGB1	Os03g0669100	Dwarfism. Node and lamina joint color. Grain size. Fertility.	Os03t0669100-01	Similar to predicted protein.	chr03	26396424	26397374	-	Biological Process: dUTP metabolic process (GO:0046080), Molecular Function: dUTP diphosphatase activity (GO:0004170), Molecular Function: hydrolase activity (GO:0016787)	TraesCS4A03G0746100	TraesCS4A03G0746100.2	Chr4A	IWGSC_v2.1	mRNA	594357727	594358698	+
G protein 帣subunit1	RGB1	Os03g0669100	Dwarfism. Node and lamina joint color. Grain size. Fertility.	Os03t0669100-02	Similar to Deoxyuridine 5'-triphosphate nucleotidohydrolase (EC 3.6.1.23) (dUTPase) (dUTP pyrophosphatase) (P18).	chr03	26396385	26397372	-	Biological Process: dUTP metabolic process (GO:0046080), Molecular Function: dUTP diphosphatase activity (GO:0004170), Molecular Function: hydrolase activity (GO:0016787)	TraesCS4A03G0746100	TraesCS4A03G0746100.1	Chr4A	IWGSC_v2.1	mRNA	594357727	594358698	+
Plastidial phosphorylase1	pho1	Os03g0758100	Seed starch content. Grain maturation.	Os03t0758100-01	Starch phosphorylase, Alpha-glucan phosphorylase, Starch biosynthesis in rice endosperm at low temperature	chr03	31332033	31339163	-	Biological Process: carbohydrate metabolic process (GO:0005975), Molecular Function: phosphorylase activity (GO:0004645), Molecular Function: glycogen phosphorylase activity (GO:0008184), Molecular Function: pyridoxal phosphate binding (GO:0030170)	TraesCS5B03G0992900	TraesCS5B03G0992900.2	Chr5B	IWGSC_v2.1	mRNA	580758449	580766040	-
Plastidial phosphorylase1	pho1	Os03g0758100	Seed starch content. Grain maturation.	Os03t0758100-01	Starch phosphorylase, Alpha-glucan phosphorylase, Starch biosynthesis in rice endosperm at low temperature	chr03	31332033	31339163	-	Biological Process: carbohydrate metabolic process (GO:0005975), Molecular Function: phosphorylase activity (GO:0004645), Molecular Function: glycogen phosphorylase activity (GO:0008184), Molecular Function: pyridoxal phosphate binding (GO:0030170)	TraesCS5A03G0943300	TraesCS5A03G0943300.1	Chr5A	IWGSC_v2.1	mRNA	592431517	592439725	-	ColorChannel3	Kukri_c6669_145	5A	590715775	ColorChannel3	Kukri_c33022_198	5A	591065227
Plastidial phosphorylase1	pho1	Os03g0758100	Seed starch content. Grain maturation.	Os03t0758100-01	Starch phosphorylase, Alpha-glucan phosphorylase, Starch biosynthesis in rice endosperm at low temperature	chr03	31332033	31339163	-	Biological Process: carbohydrate metabolic process (GO:0005975), Molecular Function: phosphorylase activity (GO:0004645), Molecular Function: glycogen phosphorylase activity (GO:0008184), Molecular Function: pyridoxal phosphate binding (GO:0030170)	TraesCS5A03G0943300	TraesCS5A03G0943300.2	Chr5A	IWGSC_v2.1	mRNA	592431517	592439750	-	ColorChannel3	Kukri_c6669_145	5A	590715775	ColorChannel3	Kukri_c33022_198	5A	591065227
Plastidial phosphorylase1	pho1	Os03g0758100	Seed starch content. Grain maturation.	Os03t0758100-01	Starch phosphorylase, Alpha-glucan phosphorylase, Starch biosynthesis in rice endosperm at low temperature	chr03	31332033	31339163	-	Biological Process: carbohydrate metabolic process (GO:0005975), Molecular Function: phosphorylase activity (GO:0004645), Molecular Function: glycogen phosphorylase activity (GO:0008184), Molecular Function: pyridoxal phosphate binding (GO:0030170)	TraesCS5D03G0900800	TraesCS5D03G0900800.1	Chr5D	IWGSC_v2.1	mRNA	472402852	472410384	-
Plastidial phosphorylase1	pho1	Os03g0758100	Seed starch content. Grain maturation.	Os03t0758100-01	Starch phosphorylase, Alpha-glucan phosphorylase, Starch biosynthesis in rice endosperm at low temperature	chr03	31332033	31339163	-	Biological Process: carbohydrate metabolic process (GO:0005975), Molecular Function: phosphorylase activity (GO:0004645), Molecular Function: glycogen phosphorylase activity (GO:0008184), Molecular Function: pyridoxal phosphate binding (GO:0030170)	TraesCS5B03G0992900	TraesCS5B03G0992900.1	Chr5B	IWGSC_v2.1	mRNA	580758449	580766040	-
PLASTOCHRON3/GOLIATH	pla3/gp	Os03g0790600	Dwarfism. Panicle identity. Plastochron. Grain size. SAM maintainance. ABA sensitivity during germination stage.	Os03t0790600-01	Glutamate carboxypeptidase, Hormone homeostasis, Regulation of developmental processes	chr03	32859014	32866518	+		TraesCS5B03G1057800	TraesCS5B03G1057800.1	Chr5B	IWGSC_v2.1	mRNA	608822526	608829255	+
PLASTOCHRON3/GOLIATH	pla3/gp	Os03g0790600	Dwarfism. Panicle identity. Plastochron. Grain size. SAM maintainance. ABA sensitivity during germination stage.	Os03t0790600-01	Glutamate carboxypeptidase, Hormone homeostasis, Regulation of developmental processes	chr03	32859014	32866518	+		TraesCS5D03G0957000	TraesCS5D03G0957000.1	Chr5D	IWGSC_v2.1	mRNA	493525200	493531952	+
PLASTOCHRON3/GOLIATH	pla3/gp	Os03g0790600	Dwarfism. Panicle identity. Plastochron. Grain size. SAM maintainance. ABA sensitivity during germination stage.	Os03t0790600-01	Glutamate carboxypeptidase, Hormone homeostasis, Regulation of developmental processes	chr03	32859014	32866518	+		TraesCS5A03G1011400	TraesCS5A03G1011400.1	Chr5A	IWGSC_v2.1	mRNA	613911173	613920864	+
PLASTOCHRON3/GOLIATH	pla3/gp	Os03g0790600	Dwarfism. Panicle identity. Plastochron. Grain size. SAM maintainance. ABA sensitivity during germination stage.	Os03t0790600-01	Glutamate carboxypeptidase, Hormone homeostasis, Regulation of developmental processes	chr03	32859014	32866518	+		TraesCS5A03G1011400	TraesCS5A03G1011400.2	Chr5A	IWGSC_v2.1	mRNA	613911173	613922313	+
gold hull and internode 1	gh1	Os03g0819600	Flavonoid content. Seed color. Internode color.	Os03t0819600-02	Chalcone isomerase (EC 5.5.1.6).	chr03	34394521	34395608	-	Biological Process: flavonoid biosynthetic process (GO:0009813), Biological Process: cellular modified amino acid biosynthetic process (GO:0042398), Molecular Function: intramolecular lyase activity (GO:0016872), Molecular Function: chalcone isomerase activity (GO:0045430)	TraesCS5A03G1120900	TraesCS5A03G1120900.1	Chr5A	IWGSC_v2.1	mRNA	652310175	652311423	-
gold hull and internode 1	gh1	Os03g0819600	Flavonoid content. Seed color. Internode color.	Os03t0819600-01	Chalcone isomerase (EC 5.5.1.6), Flavonoid biosynthesis	chr03	34394508	34395638	-	Molecular Function: intramolecular lyase activity (GO:0016872)	TraesCS5B03G1189000	TraesCS5B03G1189000.1	Chr5B	IWGSC_v2.1	mRNA	659537118	659538475	-
gold hull and internode 1	gh1	Os03g0819600	Flavonoid content. Seed color. Internode color.	Os03t0819600-01	Chalcone isomerase (EC 5.5.1.6), Flavonoid biosynthesis	chr03	34394508	34395638	-	Molecular Function: intramolecular lyase activity (GO:0016872)	TraesCS5D03G1075000	TraesCS5D03G1075000.1	Chr5D	IWGSC_v2.1	mRNA	527616174	527617405	-
gold hull and internode 1	gh1	Os03g0819600	Flavonoid content. Seed color. Internode color.	Os03t0819600-02	Chalcone isomerase (EC 5.5.1.6).	chr03	34394521	34395608	-	Biological Process: flavonoid biosynthetic process (GO:0009813), Biological Process: cellular modified amino acid biosynthetic process (GO:0042398), Molecular Function: intramolecular lyase activity (GO:0016872), Molecular Function: chalcone isomerase activity (GO:0045430)	TraesCS5D03G1075000	TraesCS5D03G1075000.1	Chr5D	IWGSC_v2.1	mRNA	527616174	527617405	-
gold hull and internode 1	gh1	Os03g0819600	Flavonoid content. Seed color. Internode color.	Os03t0819600-02	Chalcone isomerase (EC 5.5.1.6).	chr03	34394521	34395608	-	Biological Process: flavonoid biosynthetic process (GO:0009813), Biological Process: cellular modified amino acid biosynthetic process (GO:0042398), Molecular Function: intramolecular lyase activity (GO:0016872), Molecular Function: chalcone isomerase activity (GO:0045430)	TraesCS5B03G1189000	TraesCS5B03G1189000.1	Chr5B	IWGSC_v2.1	mRNA	659537118	659538475	-
gold hull and internode 1	gh1	Os03g0819600	Flavonoid content. Seed color. Internode color.	Os03t0819600-01	Chalcone isomerase (EC 5.5.1.6), Flavonoid biosynthesis	chr03	34394508	34395638	-	Molecular Function: intramolecular lyase activity (GO:0016872)	TraesCS5A03G1120900	TraesCS5A03G1120900.1	Chr5A	IWGSC_v2.1	mRNA	652310175	652311423	-
OsARG	OsARG	Os04g0106300	Dwarfism. Panicle size. Grain size. Sterility.	Os04t0106300-01	Arginine hydrolysis enzyme, Arginase, Panicle development and grain production	chr04	396563	400802	+	Molecular Function: hydrolase activity, acting on carbon-nitrogen (but not peptide) bonds, in linear amidines (GO:0016813), Molecular Function: metal ion binding (GO:0046872)	TraesCS2D03G0063600LC	TraesCS2D03G0063600LC.1	Chr2D	IWGSC_v2.1	mRNA	13433291	13434766	+	Perimeter	Tdurum_contig49928_424	2D	12075172	GrainLength	Tdurum_contig49928_424	2D	12075172
OsARG	OsARG	Os04g0106300	Dwarfism. Panicle size. Grain size. Sterility.	Os04t0106300-01	Arginine hydrolysis enzyme, Arginase, Panicle development and grain production	chr04	396563	400802	+	Molecular Function: hydrolase activity, acting on carbon-nitrogen (but not peptide) bonds, in linear amidines (GO:0016813), Molecular Function: metal ion binding (GO:0046872)	TraesCS2D03G0064900	TraesCS2D03G0064900.1	Chr2D	IWGSC_v2.1	mRNA	13652492	13656773	-	Perimeter	Tdurum_contig49928_424	2D	12075172	GrainLength	Tdurum_contig49928_424	2D	12075172
OsARG	OsARG	Os04g0106300	Dwarfism. Panicle size. Grain size. Sterility.	Os04t0106300-01	Arginine hydrolysis enzyme, Arginase, Panicle development and grain production	chr04	396563	400802	+	Molecular Function: hydrolase activity, acting on carbon-nitrogen (but not peptide) bonds, in linear amidines (GO:0016813), Molecular Function: metal ion binding (GO:0046872)	TraesCS2D03G0064900	TraesCS2D03G0064900.2	Chr2D	IWGSC_v2.1	mRNA	13652656	13657389	-	Perimeter	Tdurum_contig49928_424	2D	12075172	GrainLength	Tdurum_contig49928_424	2D	12075172
OsARG	OsARG	Os04g0106300	Dwarfism. Panicle size. Grain size. Sterility.	Os04t0106300-01	Arginine hydrolysis enzyme, Arginase, Panicle development and grain production	chr04	396563	400802	+	Molecular Function: hydrolase activity, acting on carbon-nitrogen (but not peptide) bonds, in linear amidines (GO:0016813), Molecular Function: metal ion binding (GO:0046872)	TraesCS2A03G0069200	TraesCS2A03G0069200.1	Chr2A	IWGSC_v2.1	mRNA	18515192	18518177	-
OsARG	OsARG	Os04g0106300	Dwarfism. Panicle size. Grain size. Sterility.	Os04t0106300-01	Arginine hydrolysis enzyme, Arginase, Panicle development and grain production	chr04	396563	400802	+	Molecular Function: hydrolase activity, acting on carbon-nitrogen (but not peptide) bonds, in linear amidines (GO:0016813), Molecular Function: metal ion binding (GO:0046872)	TraesCS2B03G0102100	TraesCS2B03G0102100.1	Chr2B	IWGSC_v2.1	mRNA	27133489	27136905	-
GRAIN INCOMPLETE FILLING 1	GIF1	Os04g0413500	Grain filling. Grain size.	Os04t0413500-01	Cell-wall invertase, Carbon partitioning during early grain filling, Regulation of endosperm development	chr04	20422171	20426921	+	Biological Process: carbohydrate metabolic process (GO:0005975), Molecular Function: hydrolase activity, hydrolyzing O-glycosyl compounds (GO:0004553)	TraesCS2D03G0679000	TraesCS2D03G0679000.1	Chr2D	IWGSC_v2.1	mRNA	377976276	377980158	+
GRAIN INCOMPLETE FILLING 1	GIF1	Os04g0413500	Grain filling. Grain size.	Os04t0413500-01	Cell-wall invertase, Carbon partitioning during early grain filling, Regulation of endosperm development	chr04	20422171	20426921	+	Biological Process: carbohydrate metabolic process (GO:0005975), Molecular Function: hydrolase activity, hydrolyzing O-glycosyl compounds (GO:0004553)	TraesCS2B03G0812900	TraesCS2B03G0812900.1	Chr2B	IWGSC_v2.1	mRNA	454573925	454578008	+
GRAIN INCOMPLETE FILLING 1	GIF1	Os04g0413500	Grain filling. Grain size.	Os04t0413500-01	Cell-wall invertase, Carbon partitioning during early grain filling, Regulation of endosperm development	chr04	20422171	20426921	+	Biological Process: carbohydrate metabolic process (GO:0005975), Molecular Function: hydrolase activity, hydrolyzing O-glycosyl compounds (GO:0004553)	TraesCS2A03G0736600	TraesCS2A03G0736600.1	Chr2A	IWGSC_v2.1	mRNA	511839584	511843627	+
dwarf11	d11	Os04g0469800	Dwarfism. Skotomorphogenesis. Grain size. Brassinosteroid biosynthesis.	Os04t0469800-01	Cytochrome P450 superfamily protein, CYP724B1, Brassinosteroid (BR) biosynthesis, Control of panicle architecture and seed size	chr04	23467167	23471592	-	Biological Process: iron ion transport (GO:0006826), Biological Process: cellular iron ion homeostasis (GO:0006879), Biological Process: oxidation-reduction process (GO:0055114), Molecular Function: iron ion binding (GO:0005506), Molecular Function: ferric iron binding (GO:0008199), Molecular Function: oxidoreductase activity, acting on paired donors, with incorporation or reduction of molecular …	TraesCS2D03G0759600	TraesCS2D03G0759600.1	Chr2D	IWGSC_v2.1	mRNA	426042389	426046475	+
clustered spikelets 4	CL4 (= dwarf11)	Os04g0469800	"grain length, grain width"	Os04t0469800-01	Cytochrome P450 superfamily protein, CYP724B1, Brassinosteroid (BR) biosynthesis, Control of panicle architecture and seed size	chr04	23467167	23471592	-	Biological Process: iron ion transport (GO:0006826), Biological Process: cellular iron ion homeostasis (GO:0006879), Biological Process: oxidation-reduction process (GO:0055114), Molecular Function: iron ion binding (GO:0005506), Molecular Function: ferric iron binding (GO:0008199), Molecular Function: oxidoreductase activity, acting on paired donors, with incorporation or reduction of molecular …	TraesCS2D03G0759600	TraesCS2D03G0759600.1	Chr2D	IWGSC_v2.1	mRNA	426042389	426046475	+
dwarf11	d11	Os04g0469800	Dwarfism. Skotomorphogenesis. Grain size. Brassinosteroid biosynthesis.	Os04t0469800-01	Cytochrome P450 superfamily protein, CYP724B1, Brassinosteroid (BR) biosynthesis, Control of panicle architecture and seed size	chr04	23467167	23471592	-	Biological Process: iron ion transport (GO:0006826), Biological Process: cellular iron ion homeostasis (GO:0006879), Biological Process: oxidation-reduction process (GO:0055114), Molecular Function: iron ion binding (GO:0005506), Molecular Function: ferric iron binding (GO:0008199), Molecular Function: oxidoreductase activity, acting on paired donors, with incorporation or reduction of molecular …	TraesCS2A03G0818100	TraesCS2A03G0818100.1	Chr2A	IWGSC_v2.1	mRNA	571250959	571254479	+
clustered spikelets 4	CL4 (= dwarf11)	Os04g0469800	"grain length, grain width"	Os04t0469800-01	Cytochrome P450 superfamily protein, CYP724B1, Brassinosteroid (BR) biosynthesis, Control of panicle architecture and seed size	chr04	23467167	23471592	-	Biological Process: iron ion transport (GO:0006826), Biological Process: cellular iron ion homeostasis (GO:0006879), Biological Process: oxidation-reduction process (GO:0055114), Molecular Function: iron ion binding (GO:0005506), Molecular Function: ferric iron binding (GO:0008199), Molecular Function: oxidoreductase activity, acting on paired donors, with incorporation or reduction of molecular …	TraesCS2A03G0818100	TraesCS2A03G0818100.1	Chr2A	IWGSC_v2.1	mRNA	571250959	571254479	+
dwarf11	d11	Os04g0469800	Dwarfism. Skotomorphogenesis. Grain size. Brassinosteroid biosynthesis.	Os04t0469800-02	Similar to OSIGBa0124N08.3 protein.	chr04	23467204	23471591	-	Biological Process: iron ion transport (GO:0006826), Biological Process: cellular iron ion homeostasis (GO:0006879), Biological Process: oxidation-reduction process (GO:0055114), Molecular Function: iron ion binding (GO:0005506), Molecular Function: ferric iron binding (GO:0008199), Molecular Function: electron carrier activity (GO:0009055), Molecular Function: oxidoreductase activity, acting on …	TraesCS2A03G0818100	TraesCS2A03G0818100.1	Chr2A	IWGSC_v2.1	mRNA	571250959	571254479	+
clustered spikelets 4	CL4 (= dwarf11)	Os04g0469800	"grain length, grain width"	Os04t0469800-02	Similar to OSIGBa0124N08.3 protein.	chr04	23467204	23471591	-	Biological Process: iron ion transport (GO:0006826), Biological Process: cellular iron ion homeostasis (GO:0006879), Biological Process: oxidation-reduction process (GO:0055114), Molecular Function: iron ion binding (GO:0005506), Molecular Function: ferric iron binding (GO:0008199), Molecular Function: electron carrier activity (GO:0009055), Molecular Function: oxidoreductase activity, acting on …	TraesCS2A03G0818100	TraesCS2A03G0818100.1	Chr2A	IWGSC_v2.1	mRNA	571250959	571254479	+
dwarf11	d11	Os04g0469800	Dwarfism. Skotomorphogenesis. Grain size. Brassinosteroid biosynthesis.	Os04t0469800-02	Similar to OSIGBa0124N08.3 protein.	chr04	23467204	23471591	-	Biological Process: iron ion transport (GO:0006826), Biological Process: cellular iron ion homeostasis (GO:0006879), Biological Process: oxidation-reduction process (GO:0055114), Molecular Function: iron ion binding (GO:0005506), Molecular Function: ferric iron binding (GO:0008199), Molecular Function: electron carrier activity (GO:0009055), Molecular Function: oxidoreductase activity, acting on …	TraesCS2A03G0818100	TraesCS2A03G0818100.2	Chr2A	IWGSC_v2.1	mRNA	571250959	571255008	+
clustered spikelets 4	CL4 (= dwarf11)	Os04g0469800	"grain length, grain width"	Os04t0469800-02	Similar to OSIGBa0124N08.3 protein.	chr04	23467204	23471591	-	Biological Process: iron ion transport (GO:0006826), Biological Process: cellular iron ion homeostasis (GO:0006879), Biological Process: oxidation-reduction process (GO:0055114), Molecular Function: iron ion binding (GO:0005506), Molecular Function: ferric iron binding (GO:0008199), Molecular Function: electron carrier activity (GO:0009055), Molecular Function: oxidoreductase activity, acting on …	TraesCS2A03G0818100	TraesCS2A03G0818100.2	Chr2A	IWGSC_v2.1	mRNA	571250959	571255008	+
dwarf11	d11	Os04g0469800	Dwarfism. Skotomorphogenesis. Grain size. Brassinosteroid biosynthesis.	Os04t0469800-02	Similar to OSIGBa0124N08.3 protein.	chr04	23467204	23471591	-	Biological Process: iron ion transport (GO:0006826), Biological Process: cellular iron ion homeostasis (GO:0006879), Biological Process: oxidation-reduction process (GO:0055114), Molecular Function: iron ion binding (GO:0005506), Molecular Function: ferric iron binding (GO:0008199), Molecular Function: electron carrier activity (GO:0009055), Molecular Function: oxidoreductase activity, acting on …	TraesCS2B03G0904700	TraesCS2B03G0904700.1	Chr2B	IWGSC_v2.1	mRNA	505906383	505910436	+
clustered spikelets 4	CL4 (= dwarf11)	Os04g0469800	"grain length, grain width"	Os04t0469800-02	Similar to OSIGBa0124N08.3 protein.	chr04	23467204	23471591	-	Biological Process: iron ion transport (GO:0006826), Biological Process: cellular iron ion homeostasis (GO:0006879), Biological Process: oxidation-reduction process (GO:0055114), Molecular Function: iron ion binding (GO:0005506), Molecular Function: ferric iron binding (GO:0008199), Molecular Function: electron carrier activity (GO:0009055), Molecular Function: oxidoreductase activity, acting on …	TraesCS2B03G0904700	TraesCS2B03G0904700.1	Chr2B	IWGSC_v2.1	mRNA	505906383	505910436	+
dwarf11	d11	Os04g0469800	Dwarfism. Skotomorphogenesis. Grain size. Brassinosteroid biosynthesis.	Os04t0469800-02	Similar to OSIGBa0124N08.3 protein.	chr04	23467204	23471591	-	Biological Process: iron ion transport (GO:0006826), Biological Process: cellular iron ion homeostasis (GO:0006879), Biological Process: oxidation-reduction process (GO:0055114), Molecular Function: iron ion binding (GO:0005506), Molecular Function: ferric iron binding (GO:0008199), Molecular Function: electron carrier activity (GO:0009055), Molecular Function: oxidoreductase activity, acting on …	TraesCS2B03G0904700	TraesCS2B03G0904700.2	Chr2B	IWGSC_v2.1	mRNA	505906383	505910526	+
clustered spikelets 4	CL4 (= dwarf11)	Os04g0469800	"grain length, grain width"	Os04t0469800-02	Similar to OSIGBa0124N08.3 protein.	chr04	23467204	23471591	-	Biological Process: iron ion transport (GO:0006826), Biological Process: cellular iron ion homeostasis (GO:0006879), Biological Process: oxidation-reduction process (GO:0055114), Molecular Function: iron ion binding (GO:0005506), Molecular Function: ferric iron binding (GO:0008199), Molecular Function: electron carrier activity (GO:0009055), Molecular Function: oxidoreductase activity, acting on …	TraesCS2B03G0904700	TraesCS2B03G0904700.2	Chr2B	IWGSC_v2.1	mRNA	505906383	505910526	+
dwarf11	d11	Os04g0469800	Dwarfism. Skotomorphogenesis. Grain size. Brassinosteroid biosynthesis.	Os04t0469800-01	Cytochrome P450 superfamily protein, CYP724B1, Brassinosteroid (BR) biosynthesis, Control of panicle architecture and seed size	chr04	23467167	23471592	-	Biological Process: iron ion transport (GO:0006826), Biological Process: cellular iron ion homeostasis (GO:0006879), Biological Process: oxidation-reduction process (GO:0055114), Molecular Function: iron ion binding (GO:0005506), Molecular Function: ferric iron binding (GO:0008199), Molecular Function: oxidoreductase activity, acting on paired donors, with incorporation or reduction of molecular …	TraesCS2A03G0818100	TraesCS2A03G0818100.2	Chr2A	IWGSC_v2.1	mRNA	571250959	571255008	+
clustered spikelets 4	CL4 (= dwarf11)	Os04g0469800	"grain length, grain width"	Os04t0469800-01	Cytochrome P450 superfamily protein, CYP724B1, Brassinosteroid (BR) biosynthesis, Control of panicle architecture and seed size	chr04	23467167	23471592	-	Biological Process: iron ion transport (GO:0006826), Biological Process: cellular iron ion homeostasis (GO:0006879), Biological Process: oxidation-reduction process (GO:0055114), Molecular Function: iron ion binding (GO:0005506), Molecular Function: ferric iron binding (GO:0008199), Molecular Function: oxidoreductase activity, acting on paired donors, with incorporation or reduction of molecular …	TraesCS2A03G0818100	TraesCS2A03G0818100.2	Chr2A	IWGSC_v2.1	mRNA	571250959	571255008	+
dwarf11	d11	Os04g0469800	Dwarfism. Skotomorphogenesis. Grain size. Brassinosteroid biosynthesis.	Os04t0469800-01	Cytochrome P450 superfamily protein, CYP724B1, Brassinosteroid (BR) biosynthesis, Control of panicle architecture and seed size	chr04	23467167	23471592	-	Biological Process: iron ion transport (GO:0006826), Biological Process: cellular iron ion homeostasis (GO:0006879), Biological Process: oxidation-reduction process (GO:0055114), Molecular Function: iron ion binding (GO:0005506), Molecular Function: ferric iron binding (GO:0008199), Molecular Function: oxidoreductase activity, acting on paired donors, with incorporation or reduction of molecular …	TraesCS2B03G0904700	TraesCS2B03G0904700.1	Chr2B	IWGSC_v2.1	mRNA	505906383	505910436	+
clustered spikelets 4	CL4 (= dwarf11)	Os04g0469800	"grain length, grain width"	Os04t0469800-01	Cytochrome P450 superfamily protein, CYP724B1, Brassinosteroid (BR) biosynthesis, Control of panicle architecture and seed size	chr04	23467167	23471592	-	Biological Process: iron ion transport (GO:0006826), Biological Process: cellular iron ion homeostasis (GO:0006879), Biological Process: oxidation-reduction process (GO:0055114), Molecular Function: iron ion binding (GO:0005506), Molecular Function: ferric iron binding (GO:0008199), Molecular Function: oxidoreductase activity, acting on paired donors, with incorporation or reduction of molecular …	TraesCS2B03G0904700	TraesCS2B03G0904700.1	Chr2B	IWGSC_v2.1	mRNA	505906383	505910436	+
dwarf11	d11	Os04g0469800	Dwarfism. Skotomorphogenesis. Grain size. Brassinosteroid biosynthesis.	Os04t0469800-01	Cytochrome P450 superfamily protein, CYP724B1, Brassinosteroid (BR) biosynthesis, Control of panicle architecture and seed size	chr04	23467167	23471592	-	Biological Process: iron ion transport (GO:0006826), Biological Process: cellular iron ion homeostasis (GO:0006879), Biological Process: oxidation-reduction process (GO:0055114), Molecular Function: iron ion binding (GO:0005506), Molecular Function: ferric iron binding (GO:0008199), Molecular Function: oxidoreductase activity, acting on paired donors, with incorporation or reduction of molecular …	TraesCS2B03G0904700	TraesCS2B03G0904700.2	Chr2B	IWGSC_v2.1	mRNA	505906383	505910526	+
clustered spikelets 4	CL4 (= dwarf11)	Os04g0469800	"grain length, grain width"	Os04t0469800-01	Cytochrome P450 superfamily protein, CYP724B1, Brassinosteroid (BR) biosynthesis, Control of panicle architecture and seed size	chr04	23467167	23471592	-	Biological Process: iron ion transport (GO:0006826), Biological Process: cellular iron ion homeostasis (GO:0006879), Biological Process: oxidation-reduction process (GO:0055114), Molecular Function: iron ion binding (GO:0005506), Molecular Function: ferric iron binding (GO:0008199), Molecular Function: oxidoreductase activity, acting on paired donors, with incorporation or reduction of molecular …	TraesCS2B03G0904700	TraesCS2B03G0904700.2	Chr2B	IWGSC_v2.1	mRNA	505906383	505910526	+
dwarf11	d11	Os04g0469800	Dwarfism. Skotomorphogenesis. Grain size. Brassinosteroid biosynthesis.	Os04t0469800-02	Similar to OSIGBa0124N08.3 protein.	chr04	23467204	23471591	-	Biological Process: iron ion transport (GO:0006826), Biological Process: cellular iron ion homeostasis (GO:0006879), Biological Process: oxidation-reduction process (GO:0055114), Molecular Function: iron ion binding (GO:0005506), Molecular Function: ferric iron binding (GO:0008199), Molecular Function: electron carrier activity (GO:0009055), Molecular Function: oxidoreductase activity, acting on …	TraesCS2D03G0759600	TraesCS2D03G0759600.1	Chr2D	IWGSC_v2.1	mRNA	426042389	426046475	+
clustered spikelets 4	CL4 (= dwarf11)	Os04g0469800	"grain length, grain width"	Os04t0469800-02	Similar to OSIGBa0124N08.3 protein.	chr04	23467204	23471591	-	Biological Process: iron ion transport (GO:0006826), Biological Process: cellular iron ion homeostasis (GO:0006879), Biological Process: oxidation-reduction process (GO:0055114), Molecular Function: iron ion binding (GO:0005506), Molecular Function: ferric iron binding (GO:0008199), Molecular Function: electron carrier activity (GO:0009055), Molecular Function: oxidoreductase activity, acting on …	TraesCS2D03G0759600	TraesCS2D03G0759600.1	Chr2D	IWGSC_v2.1	mRNA	426042389	426046475	+
dioxygenase for auxin oxidation	DAO	Os04g0475600	Pollen development. Anther dehiscence. Seed development.	Os04t0475600-01	2OG-Fe(II) oxygenase domain containing protein.	chr04	23795593	23797531	-	Biological Process: oxidation-reduction process (GO:0055114), Molecular Function: oxidoreductase activity (GO:0016491), Molecular Function: oxidoreductase activity, acting on paired donors, with incorporation or reduction of molecular oxygen, 2-oxoglutarate as one donor, and incorporation of one atom each of oxygen into both donors (GO:0016706)	TraesCS2D03G0767800	TraesCS2D03G0767800.1	Chr2D	IWGSC_v2.1	mRNA	430141987	430143669	-
dioxygenase for auxin oxidation	DAO	Os04g0475600	Pollen development. Anther dehiscence. Seed development.	Os04t0475600-01	2OG-Fe(II) oxygenase domain containing protein.	chr04	23795593	23797531	-	Biological Process: oxidation-reduction process (GO:0055114), Molecular Function: oxidoreductase activity (GO:0016491), Molecular Function: oxidoreductase activity, acting on paired donors, with incorporation or reduction of molecular oxygen, 2-oxoglutarate as one donor, and incorporation of one atom each of oxygen into both donors (GO:0016706)	TraesCS2A03G0825900	TraesCS2A03G0825900.1	Chr2A	IWGSC_v2.1	mRNA	576227957	576229454	-
dioxygenase for auxin oxidation	DAO	Os04g0475600	Pollen development. Anther dehiscence. Seed development.	Os04t0475600-01	2OG-Fe(II) oxygenase domain containing protein.	chr04	23795593	23797531	-	Biological Process: oxidation-reduction process (GO:0055114), Molecular Function: oxidoreductase activity (GO:0016491), Molecular Function: oxidoreductase activity, acting on paired donors, with incorporation or reduction of molecular oxygen, 2-oxoglutarate as one donor, and incorporation of one atom each of oxygen into both donors (GO:0016706)	TraesCS2B03G0912900	TraesCS2B03G0912900.1	Chr2B	IWGSC_v2.1	mRNA	512886078	512887654	-
dioxygenase for auxin oxidation	DAO	Os04g0475600	Pollen development. Anther dehiscence. Seed development.	Os04t0475600-01	2OG-Fe(II) oxygenase domain containing protein.	chr04	23795593	23797531	-	Biological Process: oxidation-reduction process (GO:0055114), Molecular Function: oxidoreductase activity (GO:0016491), Molecular Function: oxidoreductase activity, acting on paired donors, with incorporation or reduction of molecular oxygen, 2-oxoglutarate as one donor, and incorporation of one atom each of oxygen into both donors (GO:0016706)	TraesCS2B03G0912900	TraesCS2B03G0912900.2	Chr2B	IWGSC_v2.1	mRNA	512886396	512887654	-
dioxygenase for auxin oxidation	DAO	Os04g0475600	Pollen development. Anther dehiscence. Seed development.	Os04t0475600-01	2OG-Fe(II) oxygenase domain containing protein.	chr04	23795593	23797531	-	Biological Process: oxidation-reduction process (GO:0055114), Molecular Function: oxidoreductase activity (GO:0016491), Molecular Function: oxidoreductase activity, acting on paired donors, with incorporation or reduction of molecular oxygen, 2-oxoglutarate as one donor, and incorporation of one atom each of oxygen into both donors (GO:0016706)	TraesCS2B03G0925100	TraesCS2B03G0925100.1	Chr2B	IWGSC_v2.1	mRNA	520357518	520359144	+
Plant glutathione peroxidases 1	OsGPX1	Os04g0556300	number of seed per spikelets	Os04t0556300-01	Glutathione peroxidase, Reponse to salt, cold and drought stress	chr04	27838701	27840702	+	Biological Process: response to oxidative stress (GO:0006979), Biological Process: oxidation-reduction process (GO:0055114), Molecular Function: glutathione peroxidase activity (GO:0004602)	TraesCS2B03G1093200	TraesCS2B03G1093200.1	Chr2B	IWGSC_v2.1	mRNA	624202346	624204287	-
Plant glutathione peroxidases 1	OsGPX1	Os04g0556300	number of seed per spikelets	Os04t0556300-01	Glutathione peroxidase, Reponse to salt, cold and drought stress	chr04	27838701	27840702	+	Biological Process: response to oxidative stress (GO:0006979), Biological Process: oxidation-reduction process (GO:0055114), Molecular Function: glutathione peroxidase activity (GO:0004602)	TraesCS6D03G0559900	TraesCS6D03G0559900.1	Chr6D	IWGSC_v2.1	mRNA	341283159	341285661	-
Plant glutathione peroxidases 1	OsGPX1	Os04g0556300	number of seed per spikelets	Os04t0556300-01	Glutathione peroxidase, Reponse to salt, cold and drought stress	chr04	27838701	27840702	+	Biological Process: response to oxidative stress (GO:0006979), Biological Process: oxidation-reduction process (GO:0055114), Molecular Function: glutathione peroxidase activity (GO:0004602)	TraesCS6A03G0669900	TraesCS6A03G0669900.1	Chr6A	IWGSC_v2.1	mRNA	459819583	459821832	-
xiao	xiao	Os04g0576900	Dwarfism. Grain size. Leaf angle. Fertility. Cell division. Brassinosteroid sensitivity.	Os04t0576900-01	LRR receptor-like kinase, Control of organ size	chr04	29084153	29086526	+	Biological Process: protein phosphorylation (GO:0006468), Molecular Function: protein kinase activity (GO:0004672), Molecular Function: protein binding (GO:0005515), Molecular Function: ATP binding (GO:0005524)	TraesCS2D03G0899200	TraesCS2D03G0899200.1	Chr2D	IWGSC_v2.1	mRNA	508514329	508517847	-
xiao	xiao	Os04g0576900	Dwarfism. Grain size. Leaf angle. Fertility. Cell division. Brassinosteroid sensitivity.	Os04t0576900-01	LRR receptor-like kinase, Control of organ size	chr04	29084153	29086526	+	Biological Process: protein phosphorylation (GO:0006468), Molecular Function: protein kinase activity (GO:0004672), Molecular Function: protein binding (GO:0005515), Molecular Function: ATP binding (GO:0005524)	TraesCS2B03G1058600	TraesCS2B03G1058600.1	Chr2B	IWGSC_v2.1	mRNA	601898193	601901702	-	GrainLength	BS00022800_51	2B	602922616
xiao	xiao	Os04g0576900	Dwarfism. Grain size. Leaf angle. Fertility. Cell division. Brassinosteroid sensitivity.	Os04t0576900-01	LRR receptor-like kinase, Control of organ size	chr04	29084153	29086526	+	Biological Process: protein phosphorylation (GO:0006468), Molecular Function: protein kinase activity (GO:0004672), Molecular Function: protein binding (GO:0005515), Molecular Function: ATP binding (GO:0005524)	TraesCS2A03G0956600	TraesCS2A03G0956600.1	Chr2A	IWGSC_v2.1	mRNA	654736505	654740514	-
NAL1	SLCHL4 (NAL1)	Os04g0615000	increases grains per panicle	Os04t0615000-01	Control of lateral leaf growth, panicle number	chr04	31205267	31214632	+		TraesCS2A03G1006300	TraesCS2A03G1006300.2	Chr2A	IWGSC_v2.1	mRNA	679977594	679982210	-
NAL1	SLCHL4 (NAL1)	Os04g0615000	increases grains per panicle	Os04t0615000-01	Control of lateral leaf growth, panicle number	chr04	31205267	31214632	+		TraesCS2A03G1006300	TraesCS2A03G1006300.3	Chr2A	IWGSC_v2.1	mRNA	679977594	679982210	-
NAL1	SLCHL4 (NAL1)	Os04g0615000	increases grains per panicle	Os04t0615000-01	Control of lateral leaf growth, panicle number	chr04	31205267	31214632	+		TraesCS2A03G1006300	TraesCS2A03G1006300.1	Chr2A	IWGSC_v2.1	mRNA	679977594	679981315	-
NAL1	SLCHL4 (NAL1)	Os04g0615000	increases grains per panicle	Os04t0615000-01	Control of lateral leaf growth, panicle number	chr04	31205267	31214632	+		TraesCS2D03G0941800	TraesCS2D03G0941800.1	Chr2D	IWGSC_v2.1	mRNA	534043592	534047357	-
NAL1	SLCHL4 (NAL1)	Os04g0615000	increases grains per panicle	Os04t0615000-01	Control of lateral leaf growth, panicle number	chr04	31205267	31214632	+		TraesCS2B03G1118100	TraesCS2B03G1118100.1	Chr2B	IWGSC_v2.1	mRNA	639661978	639665768	-
FLOURY ENDOSPERM2	flo2	Os04g0645100	Seed starch and protein content. Grain size.	Os04t0645100-02	Similar to H0811D08.1 protein.	chr04	32843625	32848285	+	Molecular Function: binding (GO:0005488), Molecular Function: protein binding (GO:0005515)	TraesCS2A03G1201700	TraesCS2A03G1201700.3	Chr2A	IWGSC_v2.1	mRNA	744399876	744412572	-
FLOURY ENDOSPERM2	flo2	Os04g0645100	Seed starch and protein content. Grain size.	Os04t0645100-02	Similar to H0811D08.1 protein.	chr04	32843625	32848285	+	Molecular Function: binding (GO:0005488), Molecular Function: protein binding (GO:0005515)	TraesCS2B03G1371300	TraesCS2B03G1371300.1	Chr2B	IWGSC_v2.1	mRNA	750787130	750797764	-
FLOURY ENDOSPERM2	flo2	Os04g0645100	Seed starch and protein content. Grain size.	Os04t0645100-02	Similar to H0811D08.1 protein.	chr04	32843625	32848285	+	Molecular Function: binding (GO:0005488), Molecular Function: protein binding (GO:0005515)	TraesCS2B03G1371300	TraesCS2B03G1371300.2	Chr2B	IWGSC_v2.1	mRNA	750787130	750799715	-
FLOURY ENDOSPERM2	flo2	Os04g0645100	Seed starch and protein content. Grain size.	Os04t0645100-01	Tetratricopeptide repeat (TPR) domain containing protein, Grain size and starch quality	chr04	32835280	32848285	+	Molecular Function: binding (GO:0005488), Molecular Function: protein binding (GO:0005515)	TraesCS2A03G1201700	TraesCS2A03G1201700.3	Chr2A	IWGSC_v2.1	mRNA	744399876	744412572	-
FLOURY ENDOSPERM2	flo2	Os04g0645100	Seed starch and protein content. Grain size.	Os04t0645100-01	Tetratricopeptide repeat (TPR) domain containing protein, Grain size and starch quality	chr04	32835280	32848285	+	Molecular Function: binding (GO:0005488), Molecular Function: protein binding (GO:0005515)	TraesCS2B03G1371300	TraesCS2B03G1371300.1	Chr2B	IWGSC_v2.1	mRNA	750787130	750797764	-
FLOURY ENDOSPERM2	flo2	Os04g0645100	Seed starch and protein content. Grain size.	Os04t0645100-02	Similar to H0811D08.1 protein.	chr04	32843625	32848285	+	Molecular Function: binding (GO:0005488), Molecular Function: protein binding (GO:0005515)	TraesCS2B03G1371300	TraesCS2B03G1371300.3	Chr2B	IWGSC_v2.1	mRNA	750787130	750799715	-
FLOURY ENDOSPERM2	flo2	Os04g0645100	Seed starch and protein content. Grain size.	Os04t0645100-01	Tetratricopeptide repeat (TPR) domain containing protein, Grain size and starch quality	chr04	32835280	32848285	+	Molecular Function: binding (GO:0005488), Molecular Function: protein binding (GO:0005515)	TraesCS2D03G1157400	TraesCS2D03G1157400.1	Chr2D	IWGSC_v2.1	mRNA	611694582	611706902	-
FLOURY ENDOSPERM2	flo2	Os04g0645100	Seed starch and protein content. Grain size.	Os04t0645100-01	Tetratricopeptide repeat (TPR) domain containing protein, Grain size and starch quality	chr04	32835280	32848285	+	Molecular Function: binding (GO:0005488), Molecular Function: protein binding (GO:0005515)	TraesCS2B03G1371300	TraesCS2B03G1371300.2	Chr2B	IWGSC_v2.1	mRNA	750787130	750799715	-
FLOURY ENDOSPERM2	flo2	Os04g0645100	Seed starch and protein content. Grain size.	Os04t0645100-01	Tetratricopeptide repeat (TPR) domain containing protein, Grain size and starch quality	chr04	32835280	32848285	+	Molecular Function: binding (GO:0005488), Molecular Function: protein binding (GO:0005515)	TraesCS2B03G1371300	TraesCS2B03G1371300.3	Chr2B	IWGSC_v2.1	mRNA	750787130	750799715	-
FLOURY ENDOSPERM2	flo2	Os04g0645100	Seed starch and protein content. Grain size.	Os04t0645100-02	Similar to H0811D08.1 protein.	chr04	32843625	32848285	+	Molecular Function: binding (GO:0005488), Molecular Function: protein binding (GO:0005515)	TraesCS2D03G1157400	TraesCS2D03G1157400.2	Chr2D	IWGSC_v2.1	mRNA	611694582	611706943	-
FLOURY ENDOSPERM2	flo2	Os04g0645100	Seed starch and protein content. Grain size.	Os04t0645100-01	Tetratricopeptide repeat (TPR) domain containing protein, Grain size and starch quality	chr04	32835280	32848285	+	Molecular Function: binding (GO:0005488), Molecular Function: protein binding (GO:0005515)	TraesCS2D03G1157400	TraesCS2D03G1157400.3	Chr2D	IWGSC_v2.1	mRNA	611697308	611706902	-
FLOURY ENDOSPERM2	flo2	Os04g0645100	Seed starch and protein content. Grain size.	Os04t0645100-02	Similar to H0811D08.1 protein.	chr04	32843625	32848285	+	Molecular Function: binding (GO:0005488), Molecular Function: protein binding (GO:0005515)	TraesCS2D03G1157400	TraesCS2D03G1157400.3	Chr2D	IWGSC_v2.1	mRNA	611697308	611706902	-
FLOURY ENDOSPERM2	flo2	Os04g0645100	Seed starch and protein content. Grain size.	Os04t0645100-01	Tetratricopeptide repeat (TPR) domain containing protein, Grain size and starch quality	chr04	32835280	32848285	+	Molecular Function: binding (GO:0005488), Molecular Function: protein binding (GO:0005515)	TraesCS2A03G1201700	TraesCS2A03G1201700.2	Chr2A	IWGSC_v2.1	mRNA	744399876	744412572	-
FLOURY ENDOSPERM2	flo2	Os04g0645100	Seed starch and protein content. Grain size.	Os04t0645100-01	Tetratricopeptide repeat (TPR) domain containing protein, Grain size and starch quality	chr04	32835280	32848285	+	Molecular Function: binding (GO:0005488), Molecular Function: protein binding (GO:0005515)	TraesCS2D03G1157400	TraesCS2D03G1157400.2	Chr2D	IWGSC_v2.1	mRNA	611694582	611706943	-
FLOURY ENDOSPERM2	flo2	Os04g0645100	Seed starch and protein content. Grain size.	Os04t0645100-01	Tetratricopeptide repeat (TPR) domain containing protein, Grain size and starch quality	chr04	32835280	32848285	+	Molecular Function: binding (GO:0005488), Molecular Function: protein binding (GO:0005515)	TraesCS2A03G1201700	TraesCS2A03G1201700.1	Chr2A	IWGSC_v2.1	mRNA	744399876	744410645	-
FLOURY ENDOSPERM2	flo2	Os04g0645100	Seed starch and protein content. Grain size.	Os04t0645100-02	Similar to H0811D08.1 protein.	chr04	32843625	32848285	+	Molecular Function: binding (GO:0005488), Molecular Function: protein binding (GO:0005515)	TraesCS2A03G1201700	TraesCS2A03G1201700.1	Chr2A	IWGSC_v2.1	mRNA	744399876	744410645	-
FLOURY ENDOSPERM2	flo2	Os04g0645100	Seed starch and protein content. Grain size.	Os04t0645100-02	Similar to H0811D08.1 protein.	chr04	32843625	32848285	+	Molecular Function: binding (GO:0005488), Molecular Function: protein binding (GO:0005515)	TraesCS2D03G1157400	TraesCS2D03G1157400.1	Chr2D	IWGSC_v2.1	mRNA	611694582	611706902	-
FLOURY ENDOSPERM2	flo2	Os04g0645100	Seed starch and protein content. Grain size.	Os04t0645100-02	Similar to H0811D08.1 protein.	chr04	32843625	32848285	+	Molecular Function: binding (GO:0005488), Molecular Function: protein binding (GO:0005515)	TraesCS2A03G1201700	TraesCS2A03G1201700.2	Chr2A	IWGSC_v2.1	mRNA	744399876	744412572	-
depilous	dep	Os05g0118700	Trichome formation.	Os05t0118700-01	A member of the WUSCHEL-RELATED HOMEOBOX gene family, Regulation of lateral leaf development, Regulation of adaxial-abaxial patterning at the margins of the leaf primordia	chr05	977812	978752	+	Molecular Function: DNA binding (GO:0003677)	TraesCS1A03G0127900	TraesCS1A03G0127900.1	Chr1A	IWGSC_v2.1	mRNA	35579079	35580533	-
depilous	dep	Os05g0118700	Trichome formation.	Os05t0118700-01	A member of the WUSCHEL-RELATED HOMEOBOX gene family, Regulation of lateral leaf development, Regulation of adaxial-abaxial patterning at the margins of the leaf primordia	chr05	977812	978752	+	Molecular Function: DNA binding (GO:0003677)	TraesCS1D03G0119300	TraesCS1D03G0119300.1	Chr1D	IWGSC_v2.1	mRNA	37512265	37513527	-
depilous	dep	Os05g0118700	Trichome formation.	Os05t0118700-01	A member of the WUSCHEL-RELATED HOMEOBOX gene family, Regulation of lateral leaf development, Regulation of adaxial-abaxial patterning at the margins of the leaf primordia	chr05	977812	978752	+	Molecular Function: DNA binding (GO:0003677)	TraesCS5A03G0429000	TraesCS5A03G0429000.1	Chr5A	IWGSC_v2.1	mRNA	337392647	337393842	+
depilous	dep	Os05g0118700	Trichome formation.	Os05t0118700-01	A member of the WUSCHEL-RELATED HOMEOBOX gene family, Regulation of lateral leaf development, Regulation of adaxial-abaxial patterning at the margins of the leaf primordia	chr05	977812	978752	+	Molecular Function: DNA binding (GO:0003677)	TraesCS1B03G0175300	TraesCS1B03G0175300.1	Chr1B	IWGSC_v2.1	mRNA	58866327	58867576	-	ColorChannel1	wsnp_Ku_c4271_7774388	1B	60375538
depilous	dep	Os05g0118700	Trichome formation.	Os05t0118700-01	A member of the WUSCHEL-RELATED HOMEOBOX gene family, Regulation of lateral leaf development, Regulation of adaxial-abaxial patterning at the margins of the leaf primordia	chr05	977812	978752	+	Molecular Function: DNA binding (GO:0003677)	TraesCS5D03G0397600	TraesCS5D03G0397600.1	Chr5D	IWGSC_v2.1	mRNA	256824358	256825463	+
depilous	dep	Os05g0118700	Trichome formation.	Os05t0118700-01	A member of the WUSCHEL-RELATED HOMEOBOX gene family, Regulation of lateral leaf development, Regulation of adaxial-abaxial patterning at the margins of the leaf primordia	chr05	977812	978752	+	Molecular Function: DNA binding (GO:0003677)	TraesCS3B03G0977100	TraesCS3B03G0977100.1	Chr3B	IWGSC_v2.1	mRNA	631390642	631392499	-
Rice Starch Regulator1	rsr1	Os05g0121600	Seed amylose content. Grain size.	Os05t0121600-01	AP2/EREBP family transcription factor, Starch biosynthesis	chr05	1156300	1159703	-	Biological Process: regulation of transcription, DNA-dependent (GO:0006355), Molecular Function: DNA binding (GO:0003677), Molecular Function: sequence-specific DNA binding transcription factor activity (GO:0003700)	TraesCS7D03G1210400	TraesCS7D03G1210400.1	Chr7D	IWGSC_v2.1	mRNA	616630977	616634307	-
Rice Starch Regulator1	rsr1	Os05g0121600	Seed amylose content. Grain size.	Os05t0121600-01	AP2/EREBP family transcription factor, Starch biosynthesis	chr05	1156300	1159703	-	Biological Process: regulation of transcription, DNA-dependent (GO:0006355), Molecular Function: DNA binding (GO:0003677), Molecular Function: sequence-specific DNA binding transcription factor activity (GO:0003700)	TraesCS1D03G0129100	TraesCS1D03G0129100.1	Chr1D	IWGSC_v2.1	mRNA	42193445	42198020	-
Rice Starch Regulator1	rsr1	Os05g0121600	Seed amylose content. Grain size.	Os05t0121600-01	AP2/EREBP family transcription factor, Starch biosynthesis	chr05	1156300	1159703	-	Biological Process: regulation of transcription, DNA-dependent (GO:0006355), Molecular Function: DNA binding (GO:0003677), Molecular Function: sequence-specific DNA binding transcription factor activity (GO:0003700)	TraesCS1D03G0129100	TraesCS1D03G0129100.2	Chr1D	IWGSC_v2.1	mRNA	42193445	42198068	-
Rice Starch Regulator1	rsr1	Os05g0121600	Seed amylose content. Grain size.	Os05t0121600-01	AP2/EREBP family transcription factor, Starch biosynthesis	chr05	1156300	1159703	-	Biological Process: regulation of transcription, DNA-dependent (GO:0006355), Molecular Function: DNA binding (GO:0003677), Molecular Function: sequence-specific DNA binding transcription factor activity (GO:0003700)	TraesCS1B03G0192900	TraesCS1B03G0192900.2	Chr1B	IWGSC_v2.1	mRNA	64518614	64523230	-
Rice Starch Regulator1	rsr1	Os05g0121600	Seed amylose content. Grain size.	Os05t0121600-01	AP2/EREBP family transcription factor, Starch biosynthesis	chr05	1156300	1159703	-	Biological Process: regulation of transcription, DNA-dependent (GO:0006355), Molecular Function: DNA binding (GO:0003677), Molecular Function: sequence-specific DNA binding transcription factor activity (GO:0003700)	TraesCS1B03G0192900	TraesCS1B03G0192900.3	Chr1B	IWGSC_v2.1	mRNA	64519165	64523230	-
Rice Starch Regulator1	rsr1	Os05g0121600	Seed amylose content. Grain size.	Os05t0121600-01	AP2/EREBP family transcription factor, Starch biosynthesis	chr05	1156300	1159703	-	Biological Process: regulation of transcription, DNA-dependent (GO:0006355), Molecular Function: DNA binding (GO:0003677), Molecular Function: sequence-specific DNA binding transcription factor activity (GO:0003700)	TraesCS1A03G0141400	TraesCS1A03G0141400.1	Chr1A	IWGSC_v2.1	mRNA	40999276	41003969	-
Rice Starch Regulator1	rsr1	Os05g0121600	Seed amylose content. Grain size.	Os05t0121600-01	AP2/EREBP family transcription factor, Starch biosynthesis	chr05	1156300	1159703	-	Biological Process: regulation of transcription, DNA-dependent (GO:0006355), Molecular Function: DNA binding (GO:0003677), Molecular Function: sequence-specific DNA binding transcription factor activity (GO:0003700)	TraesCS1A03G0141400	TraesCS1A03G0141400.2	Chr1A	IWGSC_v2.1	mRNA	40999276	41003969	-
Rice Starch Regulator1	rsr1	Os05g0121600	Seed amylose content. Grain size.	Os05t0121600-01	AP2/EREBP family transcription factor, Starch biosynthesis	chr05	1156300	1159703	-	Biological Process: regulation of transcription, DNA-dependent (GO:0006355), Molecular Function: DNA binding (GO:0003677), Molecular Function: sequence-specific DNA binding transcription factor activity (GO:0003700)	TraesCS1D03G0129100	TraesCS1D03G0129100.3	Chr1D	IWGSC_v2.1	mRNA	42193469	42198056	-
Rice Starch Regulator1	rsr1	Os05g0121600	Seed amylose content. Grain size.	Os05t0121600-01	AP2/EREBP family transcription factor, Starch biosynthesis	chr05	1156300	1159703	-	Biological Process: regulation of transcription, DNA-dependent (GO:0006355), Molecular Function: DNA binding (GO:0003677), Molecular Function: sequence-specific DNA binding transcription factor activity (GO:0003700)	TraesCS1D03G0129100	TraesCS1D03G0129100.4	Chr1D	IWGSC_v2.1	mRNA	42195372	42198020	-
Rice Starch Regulator1	rsr1	Os05g0121600	Seed amylose content. Grain size.	Os05t0121600-01	AP2/EREBP family transcription factor, Starch biosynthesis	chr05	1156300	1159703	-	Biological Process: regulation of transcription, DNA-dependent (GO:0006355), Molecular Function: DNA binding (GO:0003677), Molecular Function: sequence-specific DNA binding transcription factor activity (GO:0003700)	TraesCS7A03G1273000LC	TraesCS7A03G1273000LC.1	Chr7A	IWGSC_v2.1	mRNA	711662587	711664992	-
Rice Starch Regulator1	rsr1	Os05g0121600	Seed amylose content. Grain size.	Os05t0121600-01	AP2/EREBP family transcription factor, Starch biosynthesis	chr05	1156300	1159703	-	Biological Process: regulation of transcription, DNA-dependent (GO:0006355), Molecular Function: DNA binding (GO:0003677), Molecular Function: sequence-specific DNA binding transcription factor activity (GO:0003700)	TraesCS1A03G0141400	TraesCS1A03G0141400.3	Chr1A	IWGSC_v2.1	mRNA	41001279	41003969	-
Rice Starch Regulator1	rsr1	Os05g0121600	Seed amylose content. Grain size.	Os05t0121600-01	AP2/EREBP family transcription factor, Starch biosynthesis	chr05	1156300	1159703	-	Biological Process: regulation of transcription, DNA-dependent (GO:0006355), Molecular Function: DNA binding (GO:0003677), Molecular Function: sequence-specific DNA binding transcription factor activity (GO:0003700)	TraesCS1B03G0192900	TraesCS1B03G0192900.1	Chr1B	IWGSC_v2.1	mRNA	64518614	64523230	-
Rice Starch Regulator1	rsr1	Os05g0121600	Seed amylose content. Grain size.	Os05t0121600-01	AP2/EREBP family transcription factor, Starch biosynthesis	chr05	1156300	1159703	-	Biological Process: regulation of transcription, DNA-dependent (GO:0006355), Molecular Function: DNA binding (GO:0003677), Molecular Function: sequence-specific DNA binding transcription factor activity (GO:0003700)	TraesCS7B03G1190600	TraesCS7B03G1190600.1	Chr7B	IWGSC_v2.1	mRNA	715676043	715678883	-
protein phosphatase with Kelch-like repeat domain 2	OsPPKL2	Os05g0144400	Grain length.	Os05t0144400-01	Homolog of protein phosphatase with Kelch-like repeat domain (OsPPKL1), Positive regulation of grain length	chr05	2564221	2573089	+	Biological Process: brassinosteroid mediated signaling pathway (GO:0009742), Molecular Function: phosphoprotein phosphatase activity (GO:0004721), Molecular Function: protein binding (GO:0005515), Molecular Function: hydrolase activity (GO:0016787)	TraesCS1A03G0213700	TraesCS1A03G0213700.1	Chr1A	IWGSC_v2.1	mRNA	78378782	78387608	+
protein phosphatase with Kelch-like repeat domain 2	OsPPKL2	Os05g0144400	Grain length.	Os05t0144400-01	Homolog of protein phosphatase with Kelch-like repeat domain (OsPPKL1), Positive regulation of grain length	chr05	2564221	2573089	+	Biological Process: brassinosteroid mediated signaling pathway (GO:0009742), Molecular Function: phosphoprotein phosphatase activity (GO:0004721), Molecular Function: protein binding (GO:0005515), Molecular Function: hydrolase activity (GO:0016787)	TraesCS1D03G0207300	TraesCS1D03G0207300.2	Chr1D	IWGSC_v2.1	mRNA	78716809	78725902	+
protein phosphatase with Kelch-like repeat domain 2	OsPPKL2	Os05g0144400	Grain length.	Os05t0144400-01	Homolog of protein phosphatase with Kelch-like repeat domain (OsPPKL1), Positive regulation of grain length	chr05	2564221	2573089	+	Biological Process: brassinosteroid mediated signaling pathway (GO:0009742), Molecular Function: phosphoprotein phosphatase activity (GO:0004721), Molecular Function: protein binding (GO:0005515), Molecular Function: hydrolase activity (GO:0016787)	TraesCS1D03G0207300	TraesCS1D03G0207300.1	Chr1D	IWGSC_v2.1	mRNA	78716809	78725389	+
protein phosphatase with Kelch-like repeat domain 2	OsPPKL2	Os05g0144400	Grain length.	Os05t0144400-01	Homolog of protein phosphatase with Kelch-like repeat domain (OsPPKL1), Positive regulation of grain length	chr05	2564221	2573089	+	Biological Process: brassinosteroid mediated signaling pathway (GO:0009742), Molecular Function: phosphoprotein phosphatase activity (GO:0004721), Molecular Function: protein binding (GO:0005515), Molecular Function: hydrolase activity (GO:0016787)	TraesCS1A03G0213700	TraesCS1A03G0213700.2	Chr1A	IWGSC_v2.1	mRNA	78378782	78387904	+
protein phosphatase with Kelch-like repeat domain 2	OsPPKL2	Os05g0144400	Grain length.	Os05t0144400-01	Homolog of protein phosphatase with Kelch-like repeat domain (OsPPKL1), Positive regulation of grain length	chr05	2564221	2573089	+	Biological Process: brassinosteroid mediated signaling pathway (GO:0009742), Molecular Function: phosphoprotein phosphatase activity (GO:0004721), Molecular Function: protein binding (GO:0005515), Molecular Function: hydrolase activity (GO:0016787)	TraesCS1B03G0288400	TraesCS1B03G0288400.5	Chr1B	IWGSC_v2.1	mRNA	125260927	125264786	+
protein phosphatase with Kelch-like repeat domain 2	OsPPKL2	Os05g0144400	Grain length.	Os05t0144400-01	Homolog of protein phosphatase with Kelch-like repeat domain (OsPPKL1), Positive regulation of grain length	chr05	2564221	2573089	+	Biological Process: brassinosteroid mediated signaling pathway (GO:0009742), Molecular Function: phosphoprotein phosphatase activity (GO:0004721), Molecular Function: protein binding (GO:0005515), Molecular Function: hydrolase activity (GO:0016787)	TraesCS1B03G0288400	TraesCS1B03G0288400.1	Chr1B	IWGSC_v2.1	mRNA	125256822	125265382	+
protein phosphatase with Kelch-like repeat domain 2	OsPPKL2	Os05g0144400	Grain length.	Os05t0144400-01	Homolog of protein phosphatase with Kelch-like repeat domain (OsPPKL1), Positive regulation of grain length	chr05	2564221	2573089	+	Biological Process: brassinosteroid mediated signaling pathway (GO:0009742), Molecular Function: phosphoprotein phosphatase activity (GO:0004721), Molecular Function: protein binding (GO:0005515), Molecular Function: hydrolase activity (GO:0016787)	TraesCS1B03G0288400	TraesCS1B03G0288400.2	Chr1B	IWGSC_v2.1	mRNA	125256822	125265892	+
protein phosphatase with Kelch-like repeat domain 2	OsPPKL2	Os05g0144400	Grain length.	Os05t0144400-01	Homolog of protein phosphatase with Kelch-like repeat domain (OsPPKL1), Positive regulation of grain length	chr05	2564221	2573089	+	Biological Process: brassinosteroid mediated signaling pathway (GO:0009742), Molecular Function: phosphoprotein phosphatase activity (GO:0004721), Molecular Function: protein binding (GO:0005515), Molecular Function: hydrolase activity (GO:0016787)	TraesCS1A03G0213700	TraesCS1A03G0213700.3	Chr1A	IWGSC_v2.1	mRNA	78378782	78387904	+
protein phosphatase with Kelch-like repeat domain 2	OsPPKL2	Os05g0144400	Grain length.	Os05t0144400-01	Homolog of protein phosphatase with Kelch-like repeat domain (OsPPKL1), Positive regulation of grain length	chr05	2564221	2573089	+	Biological Process: brassinosteroid mediated signaling pathway (GO:0009742), Molecular Function: phosphoprotein phosphatase activity (GO:0004721), Molecular Function: protein binding (GO:0005515), Molecular Function: hydrolase activity (GO:0016787)	TraesCS1A03G0213700	TraesCS1A03G0213700.4	Chr1A	IWGSC_v2.1	mRNA	78382888	78386733	+
protein phosphatase with Kelch-like repeat domain 2	OsPPKL2	Os05g0144400	Grain length.	Os05t0144400-01	Homolog of protein phosphatase with Kelch-like repeat domain (OsPPKL1), Positive regulation of grain length	chr05	2564221	2573089	+	Biological Process: brassinosteroid mediated signaling pathway (GO:0009742), Molecular Function: phosphoprotein phosphatase activity (GO:0004721), Molecular Function: protein binding (GO:0005515), Molecular Function: hydrolase activity (GO:0016787)	TraesCS1B03G0288400	TraesCS1B03G0288400.3	Chr1B	IWGSC_v2.1	mRNA	125256822	125265892	+
protein phosphatase with Kelch-like repeat domain 2	OsPPKL2	Os05g0144400	Grain length.	Os05t0144400-01	Homolog of protein phosphatase with Kelch-like repeat domain (OsPPKL1), Positive regulation of grain length	chr05	2564221	2573089	+	Biological Process: brassinosteroid mediated signaling pathway (GO:0009742), Molecular Function: phosphoprotein phosphatase activity (GO:0004721), Molecular Function: protein binding (GO:0005515), Molecular Function: hydrolase activity (GO:0016787)	TraesCS1B03G0288400	TraesCS1B03G0288400.4	Chr1B	IWGSC_v2.1	mRNA	125258542	125265892	+
small and round seed 3	srs3	Os05g0154700	Grain length. Grain cell elongation.	Os05t0154700-01	Kinesin 13 protein, Regulation of grain length and plant height	chr05	3203306	3209681	+	Biological Process: microtubule-based movement (GO:0007018), Molecular Function: microtubule motor activity (GO:0003777), Molecular Function: ATP binding (GO:0005524), Molecular Function: microtubule binding (GO:0008017)	TraesCS1B03G0335700	TraesCS1B03G0335700.1	Chr1B	IWGSC_v2.1	mRNA	155209613	155218112	+
small and round seed 3	srs3	Os05g0154700	Grain length. Grain cell elongation.	Os05t0154700-01	Kinesin 13 protein, Regulation of grain length and plant height	chr05	3203306	3209681	+	Biological Process: microtubule-based movement (GO:0007018), Molecular Function: microtubule motor activity (GO:0003777), Molecular Function: ATP binding (GO:0005524), Molecular Function: microtubule binding (GO:0008017)	TraesCS3A03G0476300	TraesCS3A03G0476300.1	Chr3A	IWGSC_v2.1	mRNA	280887659	280910827	-
small and round seed 3	srs3	Os05g0154700	Grain length. Grain cell elongation.	Os05t0154700-01	Kinesin 13 protein, Regulation of grain length and plant height	chr05	3203306	3209681	+	Biological Process: microtubule-based movement (GO:0007018), Molecular Function: microtubule motor activity (GO:0003777), Molecular Function: ATP binding (GO:0005524), Molecular Function: microtubule binding (GO:0008017)	TraesCS1D03G0246500	TraesCS1D03G0246500.1	Chr1D	IWGSC_v2.1	mRNA	98731571	98740629	+
small and round seed 3	srs3	Os05g0154700	Grain length. Grain cell elongation.	Os05t0154700-01	Kinesin 13 protein, Regulation of grain length and plant height	chr05	3203306	3209681	+	Biological Process: microtubule-based movement (GO:0007018), Molecular Function: microtubule motor activity (GO:0003777), Molecular Function: ATP binding (GO:0005524), Molecular Function: microtubule binding (GO:0008017)	TraesCS1D03G0246500	TraesCS1D03G0246500.2	Chr1D	IWGSC_v2.1	mRNA	98731571	98740629	+
small and round seed 3	srs3	Os05g0154700	Grain length. Grain cell elongation.	Os05t0154700-01	Kinesin 13 protein, Regulation of grain length and plant height	chr05	3203306	3209681	+	Biological Process: microtubule-based movement (GO:0007018), Molecular Function: microtubule motor activity (GO:0003777), Molecular Function: ATP binding (GO:0005524), Molecular Function: microtubule binding (GO:0008017)	TraesCS1D03G0246500	TraesCS1D03G0246500.3	Chr1D	IWGSC_v2.1	mRNA	98731715	98740629	+
small and round seed 3	srs3	Os05g0154700	Grain length. Grain cell elongation.	Os05t0154700-01	Kinesin 13 protein, Regulation of grain length and plant height	chr05	3203306	3209681	+	Biological Process: microtubule-based movement (GO:0007018), Molecular Function: microtubule motor activity (GO:0003777), Molecular Function: ATP binding (GO:0005524), Molecular Function: microtubule binding (GO:0008017)	TraesCS1D03G0246500	TraesCS1D03G0246500.4	Chr1D	IWGSC_v2.1	mRNA	98733384	98740629	+
small and round seed 3	srs3	Os05g0154700	Grain length. Grain cell elongation.	Os05t0154700-01	Kinesin 13 protein, Regulation of grain length and plant height	chr05	3203306	3209681	+	Biological Process: microtubule-based movement (GO:0007018), Molecular Function: microtubule motor activity (GO:0003777), Molecular Function: ATP binding (GO:0005524), Molecular Function: microtubule binding (GO:0008017)	TraesCS3D03G0439400	TraesCS3D03G0439400.1	Chr3D	IWGSC_v2.1	mRNA	210215556	210231298	+
small and round seed 3	srs3	Os05g0154700	Grain length. Grain cell elongation.	Os05t0154700-01	Kinesin 13 protein, Regulation of grain length and plant height	chr05	3203306	3209681	+	Biological Process: microtubule-based movement (GO:0007018), Molecular Function: microtubule motor activity (GO:0003777), Molecular Function: ATP binding (GO:0005524), Molecular Function: microtubule binding (GO:0008017)	TraesCS3D03G0439400	TraesCS3D03G0439400.2	Chr3D	IWGSC_v2.1	mRNA	210215556	210231298	+
small and round seed 3	srs3	Os05g0154700	Grain length. Grain cell elongation.	Os05t0154700-01	Kinesin 13 protein, Regulation of grain length and plant height	chr05	3203306	3209681	+	Biological Process: microtubule-based movement (GO:0007018), Molecular Function: microtubule motor activity (GO:0003777), Molecular Function: ATP binding (GO:0005524), Molecular Function: microtubule binding (GO:0008017)	TraesCS1A03G0230500	TraesCS1A03G0230500.2	Chr1A	IWGSC_v2.1	mRNA	93024362	93033296	-
small and round seed 3	srs3	Os05g0154700	Grain length. Grain cell elongation.	Os05t0154700-01	Kinesin 13 protein, Regulation of grain length and plant height	chr05	3203306	3209681	+	Biological Process: microtubule-based movement (GO:0007018), Molecular Function: microtubule motor activity (GO:0003777), Molecular Function: ATP binding (GO:0005524), Molecular Function: microtubule binding (GO:0008017)	TraesCS1B03G0335700	TraesCS1B03G0335700.2	Chr1B	IWGSC_v2.1	mRNA	155209613	155218215	+
small and round seed 3	srs3	Os05g0154700	Grain length. Grain cell elongation.	Os05t0154700-01	Kinesin 13 protein, Regulation of grain length and plant height	chr05	3203306	3209681	+	Biological Process: microtubule-based movement (GO:0007018), Molecular Function: microtubule motor activity (GO:0003777), Molecular Function: ATP binding (GO:0005524), Molecular Function: microtubule binding (GO:0008017)	TraesCS1B03G0335700	TraesCS1B03G0335700.3	Chr1B	IWGSC_v2.1	mRNA	155214640	155218145	+
small and round seed 3	srs3	Os05g0154700	Grain length. Grain cell elongation.	Os05t0154700-01	Kinesin 13 protein, Regulation of grain length and plant height	chr05	3203306	3209681	+	Biological Process: microtubule-based movement (GO:0007018), Molecular Function: microtubule motor activity (GO:0003777), Molecular Function: ATP binding (GO:0005524), Molecular Function: microtubule binding (GO:0008017)	TraesCS1A03G0230500	TraesCS1A03G0230500.1	Chr1A	IWGSC_v2.1	mRNA	93024362	93028084	-
small and round seed 3	srs3	Os05g0154700	Grain length. Grain cell elongation.	Os05t0154700-01	Kinesin 13 protein, Regulation of grain length and plant height	chr05	3203306	3209681	+	Biological Process: microtubule-based movement (GO:0007018), Molecular Function: microtubule motor activity (GO:0003777), Molecular Function: ATP binding (GO:0005524), Molecular Function: microtubule binding (GO:0008017)	TraesCS3B03G0550300	TraesCS3B03G0550300.1	Chr3B	IWGSC_v2.1	mRNA	307705242	307715052	+
small and round seed 3	srs3	Os05g0154700	Grain length. Grain cell elongation.	Os05t0154700-01	Kinesin 13 protein, Regulation of grain length and plant height	chr05	3203306	3209681	+	Biological Process: microtubule-based movement (GO:0007018), Molecular Function: microtubule motor activity (GO:0003777), Molecular Function: ATP binding (GO:0005524), Molecular Function: microtubule binding (GO:0008017)	TraesCS1A03G0230500	TraesCS1A03G0230500.3	Chr1A	IWGSC_v2.1	mRNA	93024565	93031053	-
small and round seed 3	srs3	Os05g0154700	Grain length. Grain cell elongation.	Os05t0154700-01	Kinesin 13 protein, Regulation of grain length and plant height	chr05	3203306	3209681	+	Biological Process: microtubule-based movement (GO:0007018), Molecular Function: microtubule motor activity (GO:0003777), Molecular Function: ATP binding (GO:0005524), Molecular Function: microtubule binding (GO:0008017)	TraesCS1A03G0230500	TraesCS1A03G0230500.4	Chr1A	IWGSC_v2.1	mRNA	93024955	93033296	-
small and round seed 3	srs3	Os05g0154700	Grain length. Grain cell elongation.	Os05t0154700-01	Kinesin 13 protein, Regulation of grain length and plant height	chr05	3203306	3209681	+	Biological Process: microtubule-based movement (GO:0007018), Molecular Function: microtubule motor activity (GO:0003777), Molecular Function: ATP binding (GO:0005524), Molecular Function: microtubule binding (GO:0008017)	TraesCS3A03G0476300	TraesCS3A03G0476300.2	Chr3A	IWGSC_v2.1	mRNA	280889377	280910827	-
small and round seed 3	srs3	Os05g0154700	Grain length. Grain cell elongation.	Os05t0154700-01	Kinesin 13 protein, Regulation of grain length and plant height	chr05	3203306	3209681	+	Biological Process: microtubule-based movement (GO:0007018), Molecular Function: microtubule motor activity (GO:0003777), Molecular Function: ATP binding (GO:0005524), Molecular Function: microtubule binding (GO:0008017)	TraesCS3B03G0550300	TraesCS3B03G0550300.2	Chr3B	IWGSC_v2.1	mRNA	307705242	307717055	+
small and round seed 3	srs3	Os05g0154700	Grain length. Grain cell elongation.	Os05t0154700-01	Kinesin 13 protein, Regulation of grain length and plant height	chr05	3203306	3209681	+	Biological Process: microtubule-based movement (GO:0007018), Molecular Function: microtubule motor activity (GO:0003777), Molecular Function: ATP binding (GO:0005524), Molecular Function: microtubule binding (GO:0008017)	TraesCS3B03G0550300	TraesCS3B03G0550300.3	Chr3B	IWGSC_v2.1	mRNA	307705242	307717055	+
vacuolar pyrophosphatase with H+ translocation activity	chalk5	Os05g0156900	grain chalkiness	Os05t0156900-01	Vacuolar H+-translocating pyrophosphatase, Regulation of grain chalkiness	chr05	3335380	3339817	-	Biological Process: proton transport (GO:0015992), Molecular Function: inorganic diphosphatase activity (GO:0004427), Molecular Function: hydrogen-translocating pyrophosphatase activity (GO:0009678), Cellular Component: membrane (GO:0016020)	TraesCS1A03G0259400	TraesCS1A03G0259400.2	Chr1A	IWGSC_v2.1	mRNA	106764827	106770187	+
vacuolar pyrophosphatase with H+ translocation activity	chalk5	Os05g0156900	grain chalkiness	Os05t0156900-01	Vacuolar H+-translocating pyrophosphatase, Regulation of grain chalkiness	chr05	3335380	3339817	-	Biological Process: proton transport (GO:0015992), Molecular Function: inorganic diphosphatase activity (GO:0004427), Molecular Function: hydrogen-translocating pyrophosphatase activity (GO:0009678), Cellular Component: membrane (GO:0016020)	TraesCS1A03G0259400	TraesCS1A03G0259400.1	Chr1A	IWGSC_v2.1	mRNA	106764827	106770187	+
vacuolar pyrophosphatase with H+ translocation activity	chalk5	Os05g0156900	grain chalkiness	Os05t0156900-01	Vacuolar H+-translocating pyrophosphatase, Regulation of grain chalkiness	chr05	3335380	3339817	-	Biological Process: proton transport (GO:0015992), Molecular Function: inorganic diphosphatase activity (GO:0004427), Molecular Function: hydrogen-translocating pyrophosphatase activity (GO:0009678), Cellular Component: membrane (GO:0016020)	TraesCS1D03G0254400	TraesCS1D03G0254400.1	Chr1D	IWGSC_v2.1	mRNA	103814609	103821989	-
vacuolar pyrophosphatase with H+ translocation activity	chalk5	Os05g0156900	grain chalkiness	Os05t0156900-01	Vacuolar H+-translocating pyrophosphatase, Regulation of grain chalkiness	chr05	3335380	3339817	-	Biological Process: proton transport (GO:0015992), Molecular Function: inorganic diphosphatase activity (GO:0004427), Molecular Function: hydrogen-translocating pyrophosphatase activity (GO:0009678), Cellular Component: membrane (GO:0016020)	TraesCS1B03G0339000	TraesCS1B03G0339000.1	Chr1B	IWGSC_v2.1	mRNA	157389332	157393794	+
Grain size 5	GS5	Os05g0158500	Grain size.	Os05t0158500-01	Serine carboxypeptidase, Positive regulator of grain size	chr05	3439304	3443769	-	Biological Process: proteolysis (GO:0006508), Molecular Function: serine-type carboxypeptidase activity (GO:0004185)	TraesCS3D03G0377600	TraesCS3D03G0377600.1	Chr3D	IWGSC_v2.1	mRNA	153786664	153790741	-
Grain size 5	GS5	Os05g0158500	Grain size.	Os05t0158500-01	Serine carboxypeptidase, Positive regulator of grain size	chr05	3439304	3443769	-	Biological Process: proteolysis (GO:0006508), Molecular Function: serine-type carboxypeptidase activity (GO:0004185)	TraesCS3B03G0481300LC	TraesCS3B03G0481300LC.1	Chr3B	IWGSC_v2.1	mRNA	236312723	236319250	-
Grain size 5	GS5	Os05g0158500	Grain size.	Os05t0158500-01	Serine carboxypeptidase, Positive regulator of grain size	chr05	3439304	3443769	-	Biological Process: proteolysis (GO:0006508), Molecular Function: serine-type carboxypeptidase activity (GO:0004185)	TraesCS3A03G0396700LC	TraesCS3A03G0396700LC.3	Chr3A	IWGSC_v2.1	mRNA	188198417	188202480	+
Grain size 5	GS5	Os05g0158500	Grain size.	Os05t0158500-01	Serine carboxypeptidase, Positive regulator of grain size	chr05	3439304	3443769	-	Biological Process: proteolysis (GO:0006508), Molecular Function: serine-type carboxypeptidase activity (GO:0004185)	TraesCS3A03G0396700LC	TraesCS3A03G0396700LC.1	Chr3A	IWGSC_v2.1	mRNA	188198417	188202480	+
Grain size 5	GS5	Os05g0158500	Grain size.	Os05t0158500-01	Serine carboxypeptidase, Positive regulator of grain size	chr05	3439304	3443769	-	Biological Process: proteolysis (GO:0006508), Molecular Function: serine-type carboxypeptidase activity (GO:0004185)	TraesCS3A03G0396700LC	TraesCS3A03G0396700LC.2	Chr3A	IWGSC_v2.1	mRNA	188198417	188202480	+
Jumonji C domain-containing protein 703	JMJ703	Os05g0196500	Dwarfism. Panicle size. Grain size. Leaf angle.	Os05t0196500-01	H3K4-specific demethylase, JmjC domain-containing protein, Control of stem elongation, Control of transposon activity, Panicle development	chr05	5940163	5946854	+	Cellular Component: nucleus (GO:0005634)	TraesCS1B03G1244600	TraesCS1B03G1244600.1	Chr1B	IWGSC_v2.1	mRNA	684614671	684621962	-
Jumonji C domain-containing protein 703	JMJ703	Os05g0196500	Dwarfism. Panicle size. Grain size. Leaf angle.	Os05t0196500-01	H3K4-specific demethylase, JmjC domain-containing protein, Control of stem elongation, Control of transposon activity, Panicle development	chr05	5940163	5946854	+	Cellular Component: nucleus (GO:0005634)	TraesCS1B03G1244600	TraesCS1B03G1244600.2	Chr1B	IWGSC_v2.1	mRNA	684614671	684622035	-
Jumonji C domain-containing protein 703	JMJ703	Os05g0196500	Dwarfism. Panicle size. Grain size. Leaf angle.	Os05t0196500-01	H3K4-specific demethylase, JmjC domain-containing protein, Control of stem elongation, Control of transposon activity, Panicle development	chr05	5940163	5946854	+	Cellular Component: nucleus (GO:0005634)	TraesCS1D03G1008700	TraesCS1D03G1008700.1	Chr1D	IWGSC_v2.1	mRNA	488231563	488239086	-
Jumonji C domain-containing protein 703	JMJ703	Os05g0196500	Dwarfism. Panicle size. Grain size. Leaf angle.	Os05t0196500-01	H3K4-specific demethylase, JmjC domain-containing protein, Control of stem elongation, Control of transposon activity, Panicle development	chr05	5940163	5946854	+	Cellular Component: nucleus (GO:0005634)	TraesCS1A03G1045900	TraesCS1A03G1045900.1	Chr1A	IWGSC_v2.1	mRNA	587217912	587225552	-
Jumonji C domain-containing protein 703	JMJ703	Os05g0196500	Dwarfism. Panicle size. Grain size. Leaf angle.	Os05t0196500-01	H3K4-specific demethylase, JmjC domain-containing protein, Control of stem elongation, Control of transposon activity, Panicle development	chr05	5940163	5946854	+	Cellular Component: nucleus (GO:0005634)	TraesCS1A03G1045900	TraesCS1A03G1045900.2	Chr1A	IWGSC_v2.1	mRNA	587217912	587225552	-
Jumonji C domain-containing protein 703	JMJ703	Os05g0196500	Dwarfism. Panicle size. Grain size. Leaf angle.	Os05t0196500-01	H3K4-specific demethylase, JmjC domain-containing protein, Control of stem elongation, Control of transposon activity, Panicle development	chr05	5940163	5946854	+	Cellular Component: nucleus (GO:0005634)	TraesCS1A03G1045900	TraesCS1A03G1045900.3	Chr1A	IWGSC_v2.1	mRNA	587217912	587225552	-
Jumonji C domain-containing protein 703	JMJ703	Os05g0196500	Dwarfism. Panicle size. Grain size. Leaf angle.	Os05t0196500-01	H3K4-specific demethylase, JmjC domain-containing protein, Control of stem elongation, Control of transposon activity, Panicle development	chr05	5940163	5946854	+	Cellular Component: nucleus (GO:0005634)	TraesCS1A03G1045900	TraesCS1A03G1045900.4	Chr1A	IWGSC_v2.1	mRNA	587217912	587225589	-
SET Domain Group Protein728	SDG728	Os05g0490700	Grain size. Chromatin modification.	Os05t0490700-01	Rice Su(var)3-9 homolog (SUVH), Histone methyltransferase, Retrotransposon repression	chr05	24115647	24121667	-	Biological Process: histone methylation (GO:0016571), Biological Process: histone lysine methylation (GO:0034968), Molecular Function: protein binding (GO:0005515), Molecular Function: zinc ion binding (GO:0008270), Molecular Function: histone-lysine N-methyltransferase activity (GO:0018024), Cellular Component: nucleus (GO:0005634)	TraesCS1A03G0882700	TraesCS1A03G0882700.1	Chr1A	IWGSC_v2.1	mRNA	544181904	544188494	-
SET Domain Group Protein728	SDG728	Os05g0490700	Grain size. Chromatin modification.	Os05t0490700-01	Rice Su(var)3-9 homolog (SUVH), Histone methyltransferase, Retrotransposon repression	chr05	24115647	24121667	-	Biological Process: histone methylation (GO:0016571), Biological Process: histone lysine methylation (GO:0034968), Molecular Function: protein binding (GO:0005515), Molecular Function: zinc ion binding (GO:0008270), Molecular Function: histone-lysine N-methyltransferase activity (GO:0018024), Cellular Component: nucleus (GO:0005634)	TraesCS1B03G1031700	TraesCS1B03G1031700.1	Chr1B	IWGSC_v2.1	mRNA	618627550	618635277	+
SET Domain Group Protein728	SDG728	Os05g0490700	Grain size. Chromatin modification.	Os05t0490700-01	Rice Su(var)3-9 homolog (SUVH), Histone methyltransferase, Retrotransposon repression	chr05	24115647	24121667	-	Biological Process: histone methylation (GO:0016571), Biological Process: histone lysine methylation (GO:0034968), Molecular Function: protein binding (GO:0005515), Molecular Function: zinc ion binding (GO:0008270), Molecular Function: histone-lysine N-methyltransferase activity (GO:0018024), Cellular Component: nucleus (GO:0005634)	TraesCS1D03G0856900	TraesCS1D03G0856900.1	Chr1D	IWGSC_v2.1	mRNA	449218671	449224666	-
Grain Size 6	GS6	Os06g0127800	Grain size.	Os06t0127800-01	GAI-RGA-SCR (GRAS) family protein, Brassinosteroid signaling	chr06	1465500	1468583	-		TraesCS7D03G0118200	TraesCS7D03G0118200.1	Chr7D	IWGSC_v2.1	mRNA	29319432	29322526	+
Grain Size 6	GS6	Os06g0127800	Grain size.	Os06t0127800-01	GAI-RGA-SCR (GRAS) family protein, Brassinosteroid signaling	chr06	1465500	1468583	-		TraesCS4A03G1072300	TraesCS4A03G1072300.1	Chr4A	IWGSC_v2.1	mRNA	706511023	706513967	-
Grain Size 6	GS6	Os06g0127800	Grain size.	Os06t0127800-01	GAI-RGA-SCR (GRAS) family protein, Brassinosteroid signaling	chr06	1465500	1468583	-		TraesCS7A03G0132300	TraesCS7A03G0132300.1	Chr7A	IWGSC_v2.1	mRNA	29639903	29642896	+
BRASSINOSTEROID UPREGULATED1	bu1	Os06g0226500	Leaf angle. Grain size. Brassinosteroid sensitivity.	Os06t0226500-01	Helix-loop-helix protein, Brassinosteroid signaling	chr06	6556697	6557748	+		TraesCS7D03G0419700	TraesCS7D03G0419700.1	Chr7D	IWGSC_v2.1	mRNA	141876249	141877324	+
BRASSINOSTEROID UPREGULATED1	bu1	Os06g0226500	Leaf angle. Grain size. Brassinosteroid sensitivity.	Os06t0226500-01	Helix-loop-helix protein, Brassinosteroid signaling	chr06	6556697	6557748	+		TraesCS7B03G0240200	TraesCS7B03G0240200.1	Chr7B	IWGSC_v2.1	mRNA	107518860	107519971	+
BRASSINOSTEROID UPREGULATED1	bu1	Os06g0226500	Leaf angle. Grain size. Brassinosteroid sensitivity.	Os06t0226500-01	Helix-loop-helix protein, Brassinosteroid signaling	chr06	6556697	6557748	+		TraesCS7A03G0431400	TraesCS7A03G0431400.1	Chr7A	IWGSC_v2.1	mRNA	143253066	143254070	+
peptide transporter 9	OsPTR9	Os06g0706400	Ammonium uptake. Lateral root formation. Grain size. Panicle size.	Os06t0706400-01	PTR/NRT1 (peptide transporter/nitrate transporter 1) family protein, Nitrogen utilization efficiency, growth and grain yield	chr06	29838314	29841264	+	Biological Process: transport (GO:0006810), Molecular Function: transporter activity (GO:0005215), Cellular Component: membrane (GO:0016020)	TraesCS7B03G0839200	TraesCS7B03G0839200.1	Chr7B	IWGSC_v2.1	mRNA	563242875	563245980	-
peptide transporter 9	OsPTR9	Os06g0706400	Ammonium uptake. Lateral root formation. Grain size. Panicle size.	Os06t0706400-01	PTR/NRT1 (peptide transporter/nitrate transporter 1) family protein, Nitrogen utilization efficiency, growth and grain yield	chr06	29838314	29841264	+	Biological Process: transport (GO:0006810), Molecular Function: transporter activity (GO:0005215), Cellular Component: membrane (GO:0016020)	TraesCS7B03G0839200	TraesCS7B03G0839200.2	Chr7B	IWGSC_v2.1	mRNA	563242875	563245980	-
peptide transporter 9	OsPTR9	Os06g0706400	Ammonium uptake. Lateral root formation. Grain size. Panicle size.	Os06t0706400-01	PTR/NRT1 (peptide transporter/nitrate transporter 1) family protein, Nitrogen utilization efficiency, growth and grain yield	chr06	29838314	29841264	+	Biological Process: transport (GO:0006810), Molecular Function: transporter activity (GO:0005215), Cellular Component: membrane (GO:0016020)	TraesCS7A03G1001200	TraesCS7A03G1001200.1	Chr7A	IWGSC_v2.1	mRNA	607703016	607704662	-
METHYLTRANSGERASE 1b	MET1b	Os07g0182900	lethal or early embryonic lethality that deficient in maintenance DNA methylation for development of embryos	Os07t0182900-01	DNA methyltransferase, Maintenance of methylation, Gene silencing	chr07	4386065	4391658	+	Biological Process: DNA methylation (GO:0006306), Biological Process: C-5 methylation of cytosine (GO:0090116), Molecular Function: DNA binding (GO:0003677), Molecular Function: chromatin binding (GO:0003682), Molecular Function: DNA (cytosine-5-)-methyltransferase activity (GO:0003886), Molecular Function: methyltransferase activity (GO:0008168), Cellular Component: nucleus (GO:0005634)	TraesCS2B03G0658900	TraesCS2B03G0658900.1	Chr2B	IWGSC_v2.1	mRNA	343946060	343957578	+
METHYLTRANSGERASE 1b	MET1b	Os07g0182900	lethal or early embryonic lethality that deficient in maintenance DNA methylation for development of embryos	Os07t0182900-03	DNA methyltransferase, Maintenance of CpG methylation after DNA replication	chr07	4381947	4391940	+	Biological Process: DNA methylation (GO:0006306), Biological Process: C-5 methylation of cytosine (GO:0090116), Molecular Function: DNA binding (GO:0003677), Molecular Function: chromatin binding (GO:0003682), Molecular Function: DNA (cytosine-5-)-methyltransferase activity (GO:0003886), Molecular Function: methyltransferase activity (GO:0008168), Cellular Component: nucleus (GO:0005634)	TraesCS2B03G0658900	TraesCS2B03G0658900.1	Chr2B	IWGSC_v2.1	mRNA	343946060	343957578	+
METHYLTRANSGERASE 1b	MET1b	Os07g0182900	lethal or early embryonic lethality that deficient in maintenance DNA methylation for development of embryos	Os07t0182900-02	DNA methyltransferase, Maintenance of CpG methylation after DNA replication	chr07	4380870	4391940	+	Biological Process: DNA methylation (GO:0006306), Biological Process: C-5 methylation of cytosine (GO:0090116), Molecular Function: DNA binding (GO:0003677), Molecular Function: chromatin binding (GO:0003682), Molecular Function: DNA (cytosine-5-)-methyltransferase activity (GO:0003886), Molecular Function: methyltransferase activity (GO:0008168), Cellular Component: nucleus (GO:0005634)	TraesCS2B03G0658900	TraesCS2B03G0658900.1	Chr2B	IWGSC_v2.1	mRNA	343946060	343957578	+
METHYLTRANSGERASE 1b	MET1b	Os07g0182900	lethal or early embryonic lethality that deficient in maintenance DNA methylation for development of embryos	Os07t0182900-06	DNA methyltransferase, Maintenance of CpG methylation after DNA replication	chr07	4386149	4391940	+	Biological Process: DNA methylation (GO:0006306), Biological Process: C-5 methylation of cytosine (GO:0090116), Molecular Function: DNA binding (GO:0003677), Molecular Function: chromatin binding (GO:0003682), Molecular Function: DNA (cytosine-5-)-methyltransferase activity (GO:0003886), Molecular Function: methyltransferase activity (GO:0008168), Cellular Component: nucleus (GO:0005634)	TraesCS2B03G0658900	TraesCS2B03G0658900.1	Chr2B	IWGSC_v2.1	mRNA	343946060	343957578	+
METHYLTRANSGERASE 1b	MET1b	Os07g0182900	lethal or early embryonic lethality that deficient in maintenance DNA methylation for development of embryos	Os07t0182900-05	DNA methyltransferase, Maintenance of CpG methylation after DNA replication	chr07	4382328	4391940	+	Biological Process: DNA methylation (GO:0006306), Biological Process: C-5 methylation of cytosine (GO:0090116), Molecular Function: DNA binding (GO:0003677), Molecular Function: chromatin binding (GO:0003682), Molecular Function: DNA (cytosine-5-)-methyltransferase activity (GO:0003886), Molecular Function: methyltransferase activity (GO:0008168), Cellular Component: nucleus (GO:0005634)	TraesCS2B03G0658900	TraesCS2B03G0658900.1	Chr2B	IWGSC_v2.1	mRNA	343946060	343957578	+
METHYLTRANSGERASE 1b	MET1b	Os07g0182900	lethal or early embryonic lethality that deficient in maintenance DNA methylation for development of embryos	Os07t0182900-04	DNA methyltransferase, Maintenance of CpG methylation after DNA replication	chr07	4382328	4391940	+	Biological Process: DNA methylation (GO:0006306), Biological Process: C-5 methylation of cytosine (GO:0090116), Molecular Function: DNA binding (GO:0003677), Molecular Function: chromatin binding (GO:0003682), Molecular Function: DNA (cytosine-5-)-methyltransferase activity (GO:0003886), Molecular Function: methyltransferase activity (GO:0008168), Cellular Component: nucleus (GO:0005634)	TraesCS2B03G0658900	TraesCS2B03G0658900.2	Chr2B	IWGSC_v2.1	mRNA	343950498	343957578	+
METHYLTRANSGERASE 1b	MET1b	Os07g0182900	lethal or early embryonic lethality that deficient in maintenance DNA methylation for development of embryos	Os07t0182900-02	DNA methyltransferase, Maintenance of CpG methylation after DNA replication	chr07	4380870	4391940	+	Biological Process: DNA methylation (GO:0006306), Biological Process: C-5 methylation of cytosine (GO:0090116), Molecular Function: DNA binding (GO:0003677), Molecular Function: chromatin binding (GO:0003682), Molecular Function: DNA (cytosine-5-)-methyltransferase activity (GO:0003886), Molecular Function: methyltransferase activity (GO:0008168), Cellular Component: nucleus (GO:0005634)	TraesCS2B03G0658900	TraesCS2B03G0658900.2	Chr2B	IWGSC_v2.1	mRNA	343950498	343957578	+
METHYLTRANSGERASE 1b	MET1b	Os07g0182900	lethal or early embryonic lethality that deficient in maintenance DNA methylation for development of embryos	Os07t0182900-01	DNA methyltransferase, Maintenance of methylation, Gene silencing	chr07	4386065	4391658	+	Biological Process: DNA methylation (GO:0006306), Biological Process: C-5 methylation of cytosine (GO:0090116), Molecular Function: DNA binding (GO:0003677), Molecular Function: chromatin binding (GO:0003682), Molecular Function: DNA (cytosine-5-)-methyltransferase activity (GO:0003886), Molecular Function: methyltransferase activity (GO:0008168), Cellular Component: nucleus (GO:0005634)	TraesCS2D03G0539700	TraesCS2D03G0539700.1	Chr2D	IWGSC_v2.1	mRNA	270268165	270279125	-
METHYLTRANSGERASE 1b	MET1b	Os07g0182900	lethal or early embryonic lethality that deficient in maintenance DNA methylation for development of embryos	Os07t0182900-04	DNA methyltransferase, Maintenance of CpG methylation after DNA replication	chr07	4382328	4391940	+	Biological Process: DNA methylation (GO:0006306), Biological Process: C-5 methylation of cytosine (GO:0090116), Molecular Function: DNA binding (GO:0003677), Molecular Function: chromatin binding (GO:0003682), Molecular Function: DNA (cytosine-5-)-methyltransferase activity (GO:0003886), Molecular Function: methyltransferase activity (GO:0008168), Cellular Component: nucleus (GO:0005634)	TraesCS2B03G0658900	TraesCS2B03G0658900.1	Chr2B	IWGSC_v2.1	mRNA	343946060	343957578	+
METHYLTRANSGERASE 1b	MET1b	Os07g0182900	lethal or early embryonic lethality that deficient in maintenance DNA methylation for development of embryos	Os07t0182900-03	DNA methyltransferase, Maintenance of CpG methylation after DNA replication	chr07	4381947	4391940	+	Biological Process: DNA methylation (GO:0006306), Biological Process: C-5 methylation of cytosine (GO:0090116), Molecular Function: DNA binding (GO:0003677), Molecular Function: chromatin binding (GO:0003682), Molecular Function: DNA (cytosine-5-)-methyltransferase activity (GO:0003886), Molecular Function: methyltransferase activity (GO:0008168), Cellular Component: nucleus (GO:0005634)	TraesCS2A03G0537200	TraesCS2A03G0537200.1	Chr2A	IWGSC_v2.1	mRNA	304091083	304100362	+
METHYLTRANSGERASE 1b	MET1b	Os07g0182900	lethal or early embryonic lethality that deficient in maintenance DNA methylation for development of embryos	Os07t0182900-02	DNA methyltransferase, Maintenance of CpG methylation after DNA replication	chr07	4380870	4391940	+	Biological Process: DNA methylation (GO:0006306), Biological Process: C-5 methylation of cytosine (GO:0090116), Molecular Function: DNA binding (GO:0003677), Molecular Function: chromatin binding (GO:0003682), Molecular Function: DNA (cytosine-5-)-methyltransferase activity (GO:0003886), Molecular Function: methyltransferase activity (GO:0008168), Cellular Component: nucleus (GO:0005634)	TraesCS2A03G0537200	TraesCS2A03G0537200.1	Chr2A	IWGSC_v2.1	mRNA	304091083	304100362	+
METHYLTRANSGERASE 1b	MET1b	Os07g0182900	lethal or early embryonic lethality that deficient in maintenance DNA methylation for development of embryos	Os07t0182900-05	DNA methyltransferase, Maintenance of CpG methylation after DNA replication	chr07	4382328	4391940	+	Biological Process: DNA methylation (GO:0006306), Biological Process: C-5 methylation of cytosine (GO:0090116), Molecular Function: DNA binding (GO:0003677), Molecular Function: chromatin binding (GO:0003682), Molecular Function: DNA (cytosine-5-)-methyltransferase activity (GO:0003886), Molecular Function: methyltransferase activity (GO:0008168), Cellular Component: nucleus (GO:0005634)	TraesCS2A03G0537200	TraesCS2A03G0537200.1	Chr2A	IWGSC_v2.1	mRNA	304091083	304100362	+
METHYLTRANSGERASE 1b	MET1b	Os07g0182900	lethal or early embryonic lethality that deficient in maintenance DNA methylation for development of embryos	Os07t0182900-04	DNA methyltransferase, Maintenance of CpG methylation after DNA replication	chr07	4382328	4391940	+	Biological Process: DNA methylation (GO:0006306), Biological Process: C-5 methylation of cytosine (GO:0090116), Molecular Function: DNA binding (GO:0003677), Molecular Function: chromatin binding (GO:0003682), Molecular Function: DNA (cytosine-5-)-methyltransferase activity (GO:0003886), Molecular Function: methyltransferase activity (GO:0008168), Cellular Component: nucleus (GO:0005634)	TraesCS2A03G0537200	TraesCS2A03G0537200.1	Chr2A	IWGSC_v2.1	mRNA	304091083	304100362	+
METHYLTRANSGERASE 1b	MET1b	Os07g0182900	lethal or early embryonic lethality that deficient in maintenance DNA methylation for development of embryos	Os07t0182900-06	DNA methyltransferase, Maintenance of CpG methylation after DNA replication	chr07	4386149	4391940	+	Biological Process: DNA methylation (GO:0006306), Biological Process: C-5 methylation of cytosine (GO:0090116), Molecular Function: DNA binding (GO:0003677), Molecular Function: chromatin binding (GO:0003682), Molecular Function: DNA (cytosine-5-)-methyltransferase activity (GO:0003886), Molecular Function: methyltransferase activity (GO:0008168), Cellular Component: nucleus (GO:0005634)	TraesCS2D03G0539700	TraesCS2D03G0539700.1	Chr2D	IWGSC_v2.1	mRNA	270268165	270279125	-
METHYLTRANSGERASE 1b	MET1b	Os07g0182900	lethal or early embryonic lethality that deficient in maintenance DNA methylation for development of embryos	Os07t0182900-02	DNA methyltransferase, Maintenance of CpG methylation after DNA replication	chr07	4380870	4391940	+	Biological Process: DNA methylation (GO:0006306), Biological Process: C-5 methylation of cytosine (GO:0090116), Molecular Function: DNA binding (GO:0003677), Molecular Function: chromatin binding (GO:0003682), Molecular Function: DNA (cytosine-5-)-methyltransferase activity (GO:0003886), Molecular Function: methyltransferase activity (GO:0008168), Cellular Component: nucleus (GO:0005634)	TraesCS2D03G0539700	TraesCS2D03G0539700.1	Chr2D	IWGSC_v2.1	mRNA	270268165	270279125	-
METHYLTRANSGERASE 1b	MET1b	Os07g0182900	lethal or early embryonic lethality that deficient in maintenance DNA methylation for development of embryos	Os07t0182900-04	DNA methyltransferase, Maintenance of CpG methylation after DNA replication	chr07	4382328	4391940	+	Biological Process: DNA methylation (GO:0006306), Biological Process: C-5 methylation of cytosine (GO:0090116), Molecular Function: DNA binding (GO:0003677), Molecular Function: chromatin binding (GO:0003682), Molecular Function: DNA (cytosine-5-)-methyltransferase activity (GO:0003886), Molecular Function: methyltransferase activity (GO:0008168), Cellular Component: nucleus (GO:0005634)	TraesCS2D03G0539700	TraesCS2D03G0539700.1	Chr2D	IWGSC_v2.1	mRNA	270268165	270279125	-
METHYLTRANSGERASE 1b	MET1b	Os07g0182900	lethal or early embryonic lethality that deficient in maintenance DNA methylation for development of embryos	Os07t0182900-04	DNA methyltransferase, Maintenance of CpG methylation after DNA replication	chr07	4382328	4391940	+	Biological Process: DNA methylation (GO:0006306), Biological Process: C-5 methylation of cytosine (GO:0090116), Molecular Function: DNA binding (GO:0003677), Molecular Function: chromatin binding (GO:0003682), Molecular Function: DNA (cytosine-5-)-methyltransferase activity (GO:0003886), Molecular Function: methyltransferase activity (GO:0008168), Cellular Component: nucleus (GO:0005634)	TraesCS7D03G1225500	TraesCS7D03G1225500.1	Chr7D	IWGSC_v2.1	mRNA	619693193	619705127	-
METHYLTRANSGERASE 1b	MET1b	Os07g0182900	lethal or early embryonic lethality that deficient in maintenance DNA methylation for development of embryos	Os07t0182900-06	DNA methyltransferase, Maintenance of CpG methylation after DNA replication	chr07	4386149	4391940	+	Biological Process: DNA methylation (GO:0006306), Biological Process: C-5 methylation of cytosine (GO:0090116), Molecular Function: DNA binding (GO:0003677), Molecular Function: chromatin binding (GO:0003682), Molecular Function: DNA (cytosine-5-)-methyltransferase activity (GO:0003886), Molecular Function: methyltransferase activity (GO:0008168), Cellular Component: nucleus (GO:0005634)	TraesCS7D03G1225500	TraesCS7D03G1225500.1	Chr7D	IWGSC_v2.1	mRNA	619693193	619705127	-
METHYLTRANSGERASE 1b	MET1b	Os07g0182900	lethal or early embryonic lethality that deficient in maintenance DNA methylation for development of embryos	Os07t0182900-01	DNA methyltransferase, Maintenance of methylation, Gene silencing	chr07	4386065	4391658	+	Biological Process: DNA methylation (GO:0006306), Biological Process: C-5 methylation of cytosine (GO:0090116), Molecular Function: DNA binding (GO:0003677), Molecular Function: chromatin binding (GO:0003682), Molecular Function: DNA (cytosine-5-)-methyltransferase activity (GO:0003886), Molecular Function: methyltransferase activity (GO:0008168), Cellular Component: nucleus (GO:0005634)	TraesCS2B03G0658900	TraesCS2B03G0658900.2	Chr2B	IWGSC_v2.1	mRNA	343950498	343957578	+
METHYLTRANSGERASE 1b	MET1b	Os07g0182900	lethal or early embryonic lethality that deficient in maintenance DNA methylation for development of embryos	Os07t0182900-05	DNA methyltransferase, Maintenance of CpG methylation after DNA replication	chr07	4382328	4391940	+	Biological Process: DNA methylation (GO:0006306), Biological Process: C-5 methylation of cytosine (GO:0090116), Molecular Function: DNA binding (GO:0003677), Molecular Function: chromatin binding (GO:0003682), Molecular Function: DNA (cytosine-5-)-methyltransferase activity (GO:0003886), Molecular Function: methyltransferase activity (GO:0008168), Cellular Component: nucleus (GO:0005634)	TraesCS2B03G0658900	TraesCS2B03G0658900.2	Chr2B	IWGSC_v2.1	mRNA	343950498	343957578	+
METHYLTRANSGERASE 1b	MET1b	Os07g0182900	lethal or early embryonic lethality that deficient in maintenance DNA methylation for development of embryos	Os07t0182900-06	DNA methyltransferase, Maintenance of CpG methylation after DNA replication	chr07	4386149	4391940	+	Biological Process: DNA methylation (GO:0006306), Biological Process: C-5 methylation of cytosine (GO:0090116), Molecular Function: DNA binding (GO:0003677), Molecular Function: chromatin binding (GO:0003682), Molecular Function: DNA (cytosine-5-)-methyltransferase activity (GO:0003886), Molecular Function: methyltransferase activity (GO:0008168), Cellular Component: nucleus (GO:0005634)	TraesCS2B03G0658900	TraesCS2B03G0658900.2	Chr2B	IWGSC_v2.1	mRNA	343950498	343957578	+
METHYLTRANSGERASE 1b	MET1b	Os07g0182900	lethal or early embryonic lethality that deficient in maintenance DNA methylation for development of embryos	Os07t0182900-03	DNA methyltransferase, Maintenance of CpG methylation after DNA replication	chr07	4381947	4391940	+	Biological Process: DNA methylation (GO:0006306), Biological Process: C-5 methylation of cytosine (GO:0090116), Molecular Function: DNA binding (GO:0003677), Molecular Function: chromatin binding (GO:0003682), Molecular Function: DNA (cytosine-5-)-methyltransferase activity (GO:0003886), Molecular Function: methyltransferase activity (GO:0008168), Cellular Component: nucleus (GO:0005634)	TraesCS2B03G0658900	TraesCS2B03G0658900.2	Chr2B	IWGSC_v2.1	mRNA	343950498	343957578	+
METHYLTRANSGERASE 1b	MET1b	Os07g0182900	lethal or early embryonic lethality that deficient in maintenance DNA methylation for development of embryos	Os07t0182900-06	DNA methyltransferase, Maintenance of CpG methylation after DNA replication	chr07	4386149	4391940	+	Biological Process: DNA methylation (GO:0006306), Biological Process: C-5 methylation of cytosine (GO:0090116), Molecular Function: DNA binding (GO:0003677), Molecular Function: chromatin binding (GO:0003682), Molecular Function: DNA (cytosine-5-)-methyltransferase activity (GO:0003886), Molecular Function: methyltransferase activity (GO:0008168), Cellular Component: nucleus (GO:0005634)	TraesCS2A03G0537200	TraesCS2A03G0537200.1	Chr2A	IWGSC_v2.1	mRNA	304091083	304100362	+
METHYLTRANSGERASE 1b	MET1b	Os07g0182900	lethal or early embryonic lethality that deficient in maintenance DNA methylation for development of embryos	Os07t0182900-01	DNA methyltransferase, Maintenance of methylation, Gene silencing	chr07	4386065	4391658	+	Biological Process: DNA methylation (GO:0006306), Biological Process: C-5 methylation of cytosine (GO:0090116), Molecular Function: DNA binding (GO:0003677), Molecular Function: chromatin binding (GO:0003682), Molecular Function: DNA (cytosine-5-)-methyltransferase activity (GO:0003886), Molecular Function: methyltransferase activity (GO:0008168), Cellular Component: nucleus (GO:0005634)	TraesCS2A03G0537200	TraesCS2A03G0537200.1	Chr2A	IWGSC_v2.1	mRNA	304091083	304100362	+
METHYLTRANSGERASE 1b	MET1b	Os07g0182900	lethal or early embryonic lethality that deficient in maintenance DNA methylation for development of embryos	Os07t0182900-04	DNA methyltransferase, Maintenance of CpG methylation after DNA replication	chr07	4382328	4391940	+	Biological Process: DNA methylation (GO:0006306), Biological Process: C-5 methylation of cytosine (GO:0090116), Molecular Function: DNA binding (GO:0003677), Molecular Function: chromatin binding (GO:0003682), Molecular Function: DNA (cytosine-5-)-methyltransferase activity (GO:0003886), Molecular Function: methyltransferase activity (GO:0008168), Cellular Component: nucleus (GO:0005634)	TraesCS7A03G1291400	TraesCS7A03G1291400.1	Chr7A	IWGSC_v2.1	mRNA	715558891	715568799	-
METHYLTRANSGERASE 1b	MET1b	Os07g0182900	lethal or early embryonic lethality that deficient in maintenance DNA methylation for development of embryos	Os07t0182900-05	DNA methyltransferase, Maintenance of CpG methylation after DNA replication	chr07	4382328	4391940	+	Biological Process: DNA methylation (GO:0006306), Biological Process: C-5 methylation of cytosine (GO:0090116), Molecular Function: DNA binding (GO:0003677), Molecular Function: chromatin binding (GO:0003682), Molecular Function: DNA (cytosine-5-)-methyltransferase activity (GO:0003886), Molecular Function: methyltransferase activity (GO:0008168), Cellular Component: nucleus (GO:0005634)	TraesCS7A03G1291400	TraesCS7A03G1291400.1	Chr7A	IWGSC_v2.1	mRNA	715558891	715568799	-
METHYLTRANSGERASE 1b	MET1b	Os07g0182900	lethal or early embryonic lethality that deficient in maintenance DNA methylation for development of embryos	Os07t0182900-01	DNA methyltransferase, Maintenance of methylation, Gene silencing	chr07	4386065	4391658	+	Biological Process: DNA methylation (GO:0006306), Biological Process: C-5 methylation of cytosine (GO:0090116), Molecular Function: DNA binding (GO:0003677), Molecular Function: chromatin binding (GO:0003682), Molecular Function: DNA (cytosine-5-)-methyltransferase activity (GO:0003886), Molecular Function: methyltransferase activity (GO:0008168), Cellular Component: nucleus (GO:0005634)	TraesCS7D03G1225500	TraesCS7D03G1225500.1	Chr7D	IWGSC_v2.1	mRNA	619693193	619705127	-
METHYLTRANSGERASE 1b	MET1b	Os07g0182900	lethal or early embryonic lethality that deficient in maintenance DNA methylation for development of embryos	Os07t0182900-02	DNA methyltransferase, Maintenance of CpG methylation after DNA replication	chr07	4380870	4391940	+	Biological Process: DNA methylation (GO:0006306), Biological Process: C-5 methylation of cytosine (GO:0090116), Molecular Function: DNA binding (GO:0003677), Molecular Function: chromatin binding (GO:0003682), Molecular Function: DNA (cytosine-5-)-methyltransferase activity (GO:0003886), Molecular Function: methyltransferase activity (GO:0008168), Cellular Component: nucleus (GO:0005634)	TraesCS7D03G1225500	TraesCS7D03G1225500.1	Chr7D	IWGSC_v2.1	mRNA	619693193	619705127	-
METHYLTRANSGERASE 1b	MET1b	Os07g0182900	lethal or early embryonic lethality that deficient in maintenance DNA methylation for development of embryos	Os07t0182900-05	DNA methyltransferase, Maintenance of CpG methylation after DNA replication	chr07	4382328	4391940	+	Biological Process: DNA methylation (GO:0006306), Biological Process: C-5 methylation of cytosine (GO:0090116), Molecular Function: DNA binding (GO:0003677), Molecular Function: chromatin binding (GO:0003682), Molecular Function: DNA (cytosine-5-)-methyltransferase activity (GO:0003886), Molecular Function: methyltransferase activity (GO:0008168), Cellular Component: nucleus (GO:0005634)	TraesCS7D03G1225500	TraesCS7D03G1225500.1	Chr7D	IWGSC_v2.1	mRNA	619693193	619705127	-
METHYLTRANSGERASE 1b	MET1b	Os07g0182900	lethal or early embryonic lethality that deficient in maintenance DNA methylation for development of embryos	Os07t0182900-03	DNA methyltransferase, Maintenance of CpG methylation after DNA replication	chr07	4381947	4391940	+	Biological Process: DNA methylation (GO:0006306), Biological Process: C-5 methylation of cytosine (GO:0090116), Molecular Function: DNA binding (GO:0003677), Molecular Function: chromatin binding (GO:0003682), Molecular Function: DNA (cytosine-5-)-methyltransferase activity (GO:0003886), Molecular Function: methyltransferase activity (GO:0008168), Cellular Component: nucleus (GO:0005634)	TraesCS7D03G1225500	TraesCS7D03G1225500.1	Chr7D	IWGSC_v2.1	mRNA	619693193	619705127	-
METHYLTRANSGERASE 1b	MET1b	Os07g0182900	lethal or early embryonic lethality that deficient in maintenance DNA methylation for development of embryos	Os07t0182900-01	DNA methyltransferase, Maintenance of methylation, Gene silencing	chr07	4386065	4391658	+	Biological Process: DNA methylation (GO:0006306), Biological Process: C-5 methylation of cytosine (GO:0090116), Molecular Function: DNA binding (GO:0003677), Molecular Function: chromatin binding (GO:0003682), Molecular Function: DNA (cytosine-5-)-methyltransferase activity (GO:0003886), Molecular Function: methyltransferase activity (GO:0008168), Cellular Component: nucleus (GO:0005634)	TraesCS7A03G1291400	TraesCS7A03G1291400.1	Chr7A	IWGSC_v2.1	mRNA	715558891	715568799	-
METHYLTRANSGERASE 1b	MET1b	Os07g0182900	lethal or early embryonic lethality that deficient in maintenance DNA methylation for development of embryos	Os07t0182900-05	DNA methyltransferase, Maintenance of CpG methylation after DNA replication	chr07	4382328	4391940	+	Biological Process: DNA methylation (GO:0006306), Biological Process: C-5 methylation of cytosine (GO:0090116), Molecular Function: DNA binding (GO:0003677), Molecular Function: chromatin binding (GO:0003682), Molecular Function: DNA (cytosine-5-)-methyltransferase activity (GO:0003886), Molecular Function: methyltransferase activity (GO:0008168), Cellular Component: nucleus (GO:0005634)	TraesCS2D03G0539700	TraesCS2D03G0539700.1	Chr2D	IWGSC_v2.1	mRNA	270268165	270279125	-
METHYLTRANSGERASE 1b	MET1b	Os07g0182900	lethal or early embryonic lethality that deficient in maintenance DNA methylation for development of embryos	Os07t0182900-03	DNA methyltransferase, Maintenance of CpG methylation after DNA replication	chr07	4381947	4391940	+	Biological Process: DNA methylation (GO:0006306), Biological Process: C-5 methylation of cytosine (GO:0090116), Molecular Function: DNA binding (GO:0003677), Molecular Function: chromatin binding (GO:0003682), Molecular Function: DNA (cytosine-5-)-methyltransferase activity (GO:0003886), Molecular Function: methyltransferase activity (GO:0008168), Cellular Component: nucleus (GO:0005634)	TraesCS2D03G0539700	TraesCS2D03G0539700.1	Chr2D	IWGSC_v2.1	mRNA	270268165	270279125	-
METHYLTRANSGERASE 1b	MET1b	Os07g0182900	lethal or early embryonic lethality that deficient in maintenance DNA methylation for development of embryos	Os07t0182900-02	DNA methyltransferase, Maintenance of CpG methylation after DNA replication	chr07	4380870	4391940	+	Biological Process: DNA methylation (GO:0006306), Biological Process: C-5 methylation of cytosine (GO:0090116), Molecular Function: DNA binding (GO:0003677), Molecular Function: chromatin binding (GO:0003682), Molecular Function: DNA (cytosine-5-)-methyltransferase activity (GO:0003886), Molecular Function: methyltransferase activity (GO:0008168), Cellular Component: nucleus (GO:0005634)	TraesCS7A03G1291400	TraesCS7A03G1291400.1	Chr7A	IWGSC_v2.1	mRNA	715558891	715568799	-
METHYLTRANSGERASE 1b	MET1b	Os07g0182900	lethal or early embryonic lethality that deficient in maintenance DNA methylation for development of embryos	Os07t0182900-03	DNA methyltransferase, Maintenance of CpG methylation after DNA replication	chr07	4381947	4391940	+	Biological Process: DNA methylation (GO:0006306), Biological Process: C-5 methylation of cytosine (GO:0090116), Molecular Function: DNA binding (GO:0003677), Molecular Function: chromatin binding (GO:0003682), Molecular Function: DNA (cytosine-5-)-methyltransferase activity (GO:0003886), Molecular Function: methyltransferase activity (GO:0008168), Cellular Component: nucleus (GO:0005634)	TraesCS7A03G1291400	TraesCS7A03G1291400.1	Chr7A	IWGSC_v2.1	mRNA	715558891	715568799	-
METHYLTRANSGERASE 1b	MET1b	Os07g0182900	lethal or early embryonic lethality that deficient in maintenance DNA methylation for development of embryos	Os07t0182900-06	DNA methyltransferase, Maintenance of CpG methylation after DNA replication	chr07	4386149	4391940	+	Biological Process: DNA methylation (GO:0006306), Biological Process: C-5 methylation of cytosine (GO:0090116), Molecular Function: DNA binding (GO:0003677), Molecular Function: chromatin binding (GO:0003682), Molecular Function: DNA (cytosine-5-)-methyltransferase activity (GO:0003886), Molecular Function: methyltransferase activity (GO:0008168), Cellular Component: nucleus (GO:0005634)	TraesCS7A03G1291400	TraesCS7A03G1291400.1	Chr7A	IWGSC_v2.1	mRNA	715558891	715568799	-
oswrky78	oswrky78	Os07g0583700	Dwarfism. Grain size. Cell elongation.	Os07t0583700-01	WRKY transcription factor, Regulation of stem elongation and seed development	chr07	23654137	23659609	-	Biological Process: regulation of transcription, DNA-templated (GO:0006355), Molecular Function: DNA-binding transcription factor activity (GO:0003700), Molecular Function: sequence-specific DNA binding (GO:0043565)	TraesCS2B03G0526000	TraesCS2B03G0526000.1	Chr2B	IWGSC_v2.1	mRNA	214180503	214188389	+
oswrky78	oswrky78	Os07g0583700	Dwarfism. Grain size. Cell elongation.	Os07t0583700-01	WRKY transcription factor, Regulation of stem elongation and seed development	chr07	23654137	23659609	-	Biological Process: regulation of transcription, DNA-templated (GO:0006355), Molecular Function: DNA-binding transcription factor activity (GO:0003700), Molecular Function: sequence-specific DNA binding (GO:0043565)	TraesCS2D03G0413000	TraesCS2D03G0413000.4	Chr2D	IWGSC_v2.1	mRNA	148298510	148306312	+
oswrky78	oswrky78	Os07g0583700	Dwarfism. Grain size. Cell elongation.	Os07t0583700-01	WRKY transcription factor, Regulation of stem elongation and seed development	chr07	23654137	23659609	-	Biological Process: regulation of transcription, DNA-templated (GO:0006355), Molecular Function: DNA-binding transcription factor activity (GO:0003700), Molecular Function: sequence-specific DNA binding (GO:0043565)	TraesCS2A03G0395400	TraesCS2A03G0395400.3	Chr2A	IWGSC_v2.1	mRNA	160952883	160961038	-
oswrky78	oswrky78	Os07g0583700	Dwarfism. Grain size. Cell elongation.	Os07t0583700-01	WRKY transcription factor, Regulation of stem elongation and seed development	chr07	23654137	23659609	-	Biological Process: regulation of transcription, DNA-templated (GO:0006355), Molecular Function: DNA-binding transcription factor activity (GO:0003700), Molecular Function: sequence-specific DNA binding (GO:0043565)	TraesCS2B03G0526000	TraesCS2B03G0526000.2	Chr2B	IWGSC_v2.1	mRNA	214180503	214188389	+
oswrky78	oswrky78	Os07g0583700	Dwarfism. Grain size. Cell elongation.	Os07t0583700-01	WRKY transcription factor, Regulation of stem elongation and seed development	chr07	23654137	23659609	-	Biological Process: regulation of transcription, DNA-templated (GO:0006355), Molecular Function: DNA-binding transcription factor activity (GO:0003700), Molecular Function: sequence-specific DNA binding (GO:0043565)	TraesCS2B03G0526000	TraesCS2B03G0526000.3	Chr2B	IWGSC_v2.1	mRNA	214180503	214188389	+
oswrky78	oswrky78	Os07g0583700	Dwarfism. Grain size. Cell elongation.	Os07t0583700-01	WRKY transcription factor, Regulation of stem elongation and seed development	chr07	23654137	23659609	-	Biological Process: regulation of transcription, DNA-templated (GO:0006355), Molecular Function: DNA-binding transcription factor activity (GO:0003700), Molecular Function: sequence-specific DNA binding (GO:0043565)	TraesCS2A03G0395400	TraesCS2A03G0395400.2	Chr2A	IWGSC_v2.1	mRNA	160952883	160961038	-
oswrky78	oswrky78	Os07g0583700	Dwarfism. Grain size. Cell elongation.	Os07t0583700-01	WRKY transcription factor, Regulation of stem elongation and seed development	chr07	23654137	23659609	-	Biological Process: regulation of transcription, DNA-templated (GO:0006355), Molecular Function: DNA-binding transcription factor activity (GO:0003700), Molecular Function: sequence-specific DNA binding (GO:0043565)	TraesCS2D03G0413000	TraesCS2D03G0413000.1	Chr2D	IWGSC_v2.1	mRNA	148298510	148306312	+
oswrky78	oswrky78	Os07g0583700	Dwarfism. Grain size. Cell elongation.	Os07t0583700-01	WRKY transcription factor, Regulation of stem elongation and seed development	chr07	23654137	23659609	-	Biological Process: regulation of transcription, DNA-templated (GO:0006355), Molecular Function: DNA-binding transcription factor activity (GO:0003700), Molecular Function: sequence-specific DNA binding (GO:0043565)	TraesCS2A03G0395400	TraesCS2A03G0395400.1	Chr2A	IWGSC_v2.1	mRNA	160952883	160961038	-
oswrky78	oswrky78	Os07g0583700	Dwarfism. Grain size. Cell elongation.	Os07t0583700-01	WRKY transcription factor, Regulation of stem elongation and seed development	chr07	23654137	23659609	-	Biological Process: regulation of transcription, DNA-templated (GO:0006355), Molecular Function: DNA-binding transcription factor activity (GO:0003700), Molecular Function: sequence-specific DNA binding (GO:0043565)	TraesCS2D03G0413000	TraesCS2D03G0413000.3	Chr2D	IWGSC_v2.1	mRNA	148298510	148306312	+
oswrky78	oswrky78	Os07g0583700	Dwarfism. Grain size. Cell elongation.	Os07t0583700-01	WRKY transcription factor, Regulation of stem elongation and seed development	chr07	23654137	23659609	-	Biological Process: regulation of transcription, DNA-templated (GO:0006355), Molecular Function: DNA-binding transcription factor activity (GO:0003700), Molecular Function: sequence-specific DNA binding (GO:0043565)	TraesCS2D03G0413000	TraesCS2D03G0413000.2	Chr2D	IWGSC_v2.1	mRNA	148298510	148306312	+
GIANT EMBRYO	GE	Os07g0603700	Embryo/endosperm size	Os07t0603700-01	CYP78A13 (Cytochrome P450), Size control between embryo and endosperm	chr07	24713778	24715813	+	Biological Process: oxidation-reduction process (GO:0055114), Molecular Function: iron ion binding (GO:0005506), Molecular Function: oxidoreductase activity, acting on paired donors, with incorporation or reduction of molecular oxygen (GO:0016705), Molecular Function: heme binding (GO:0020037)	TraesCS2D03G0382800	TraesCS2D03G0382800.1	Chr2D	IWGSC_v2.1	mRNA	129582748	129584897	-
GIANT EMBRYO	GE	Os07g0603700	Embryo/endosperm size	Os07t0603700-01	CYP78A13 (Cytochrome P450), Size control between embryo and endosperm	chr07	24713778	24715813	+	Biological Process: oxidation-reduction process (GO:0055114), Molecular Function: iron ion binding (GO:0005506), Molecular Function: oxidoreductase activity, acting on paired donors, with incorporation or reduction of molecular oxygen (GO:0016705), Molecular Function: heme binding (GO:0020037)	TraesCS2B03G0487000	TraesCS2B03G0487000.1	Chr2B	IWGSC_v2.1	mRNA	189185982	189188168	-
GIANT EMBRYO	GE	Os07g0603700	Embryo/endosperm size	Os07t0603700-01	CYP78A13 (Cytochrome P450), Size control between embryo and endosperm	chr07	24713778	24715813	+	Biological Process: oxidation-reduction process (GO:0055114), Molecular Function: iron ion binding (GO:0005506), Molecular Function: oxidoreductase activity, acting on paired donors, with incorporation or reduction of molecular oxygen (GO:0016705), Molecular Function: heme binding (GO:0020037)	TraesCS2A03G0366000	TraesCS2A03G0366000.1	Chr2A	IWGSC_v2.1	mRNA	138822835	138825155	-
SMALL AND ROUND SEED 1	srs1	Os07g0616000	Grain size. Dense and erect panicle.	Os07t0616000-02	Hypothetical conserved gene.	chr07	25387677	25389441	+		TraesCS2D03G0367800	TraesCS2D03G0367800.1	Chr2D	IWGSC_v2.1	mRNA	122007001	122015090	-
cleistogamy gene	cl7(t)	Os07g0616000	wide and short grains	Os07t0616000-02	Hypothetical conserved gene.	chr07	25387677	25389441	+		TraesCS2D03G0367800	TraesCS2D03G0367800.1	Chr2D	IWGSC_v2.1	mRNA	122007001	122015090	-
SMALL AND ROUND SEED 1	srs1	Os07g0616000	Grain size. Dense and erect panicle.	Os07t0616000-02	Hypothetical conserved gene.	chr07	25387677	25389441	+		TraesCS2A03G0350000	TraesCS2A03G0350000.2	Chr2A	IWGSC_v2.1	mRNA	126620604	126628752	-
cleistogamy gene	cl7(t)	Os07g0616000	wide and short grains	Os07t0616000-02	Hypothetical conserved gene.	chr07	25387677	25389441	+		TraesCS2A03G0350000	TraesCS2A03G0350000.2	Chr2A	IWGSC_v2.1	mRNA	126620604	126628752	-
SMALL AND ROUND SEED 1	srs1	Os07g0616000	Grain size. Dense and erect panicle.	Os07t0616000-01	Transcriptional regulator, Regulation of panicle erectness, panicle length and grain size, Regulation of leaf inclination	chr07	25381698	25389532	+		TraesCS2A03G0350000	TraesCS2A03G0350000.2	Chr2A	IWGSC_v2.1	mRNA	126620604	126628752	-
cleistogamy gene	cl7(t)	Os07g0616000	wide and short grains	Os07t0616000-01	Transcriptional regulator, Regulation of panicle erectness, panicle length and grain size, Regulation of leaf inclination	chr07	25381698	25389532	+		TraesCS2A03G0350000	TraesCS2A03G0350000.2	Chr2A	IWGSC_v2.1	mRNA	126620604	126628752	-
SMALL AND ROUND SEED 1	srs1	Os07g0616000	Grain size. Dense and erect panicle.	Os07t0616000-01	Transcriptional regulator, Regulation of panicle erectness, panicle length and grain size, Regulation of leaf inclination	chr07	25381698	25389532	+		TraesCS2A03G0350000	TraesCS2A03G0350000.3	Chr2A	IWGSC_v2.1	mRNA	126620708	126628296	-
cleistogamy gene	cl7(t)	Os07g0616000	wide and short grains	Os07t0616000-01	Transcriptional regulator, Regulation of panicle erectness, panicle length and grain size, Regulation of leaf inclination	chr07	25381698	25389532	+		TraesCS2A03G0350000	TraesCS2A03G0350000.3	Chr2A	IWGSC_v2.1	mRNA	126620708	126628296	-
SMALL AND ROUND SEED 1	srs1	Os07g0616000	Grain size. Dense and erect panicle.	Os07t0616000-02	Hypothetical conserved gene.	chr07	25387677	25389441	+		TraesCS2A03G0350000	TraesCS2A03G0350000.3	Chr2A	IWGSC_v2.1	mRNA	126620708	126628296	-
cleistogamy gene	cl7(t)	Os07g0616000	wide and short grains	Os07t0616000-02	Hypothetical conserved gene.	chr07	25387677	25389441	+		TraesCS2A03G0350000	TraesCS2A03G0350000.3	Chr2A	IWGSC_v2.1	mRNA	126620708	126628296	-
SMALL AND ROUND SEED 1	srs1	Os07g0616000	Grain size. Dense and erect panicle.	Os07t0616000-01	Transcriptional regulator, Regulation of panicle erectness, panicle length and grain size, Regulation of leaf inclination	chr07	25381698	25389532	+		TraesCS2A03G0350000	TraesCS2A03G0350000.4	Chr2A	IWGSC_v2.1	mRNA	126620708	126628752	-
cleistogamy gene	cl7(t)	Os07g0616000	wide and short grains	Os07t0616000-01	Transcriptional regulator, Regulation of panicle erectness, panicle length and grain size, Regulation of leaf inclination	chr07	25381698	25389532	+		TraesCS2A03G0350000	TraesCS2A03G0350000.4	Chr2A	IWGSC_v2.1	mRNA	126620708	126628752	-
SMALL AND ROUND SEED 1	srs1	Os07g0616000	Grain size. Dense and erect panicle.	Os07t0616000-02	Hypothetical conserved gene.	chr07	25387677	25389441	+		TraesCS2A03G0350000	TraesCS2A03G0350000.4	Chr2A	IWGSC_v2.1	mRNA	126620708	126628752	-
cleistogamy gene	cl7(t)	Os07g0616000	wide and short grains	Os07t0616000-02	Hypothetical conserved gene.	chr07	25387677	25389441	+		TraesCS2A03G0350000	TraesCS2A03G0350000.4	Chr2A	IWGSC_v2.1	mRNA	126620708	126628752	-
SMALL AND ROUND SEED 1	srs1	Os07g0616000	Grain size. Dense and erect panicle.	Os07t0616000-02	Hypothetical conserved gene.	chr07	25387677	25389441	+		TraesCS2B03G0470700	TraesCS2B03G0470700.2	Chr2B	IWGSC_v2.1	mRNA	180103357	180110036	-
cleistogamy gene	cl7(t)	Os07g0616000	wide and short grains	Os07t0616000-02	Hypothetical conserved gene.	chr07	25387677	25389441	+		TraesCS2B03G0470700	TraesCS2B03G0470700.2	Chr2B	IWGSC_v2.1	mRNA	180103357	180110036	-
SMALL AND ROUND SEED 1	srs1	Os07g0616000	Grain size. Dense and erect panicle.	Os07t0616000-01	Transcriptional regulator, Regulation of panicle erectness, panicle length and grain size, Regulation of leaf inclination	chr07	25381698	25389532	+		TraesCS2B03G0470700	TraesCS2B03G0470700.2	Chr2B	IWGSC_v2.1	mRNA	180103357	180110036	-
cleistogamy gene	cl7(t)	Os07g0616000	wide and short grains	Os07t0616000-01	Transcriptional regulator, Regulation of panicle erectness, panicle length and grain size, Regulation of leaf inclination	chr07	25381698	25389532	+		TraesCS2B03G0470700	TraesCS2B03G0470700.2	Chr2B	IWGSC_v2.1	mRNA	180103357	180110036	-
SMALL AND ROUND SEED 1	srs1	Os07g0616000	Grain size. Dense and erect panicle.	Os07t0616000-02	Hypothetical conserved gene.	chr07	25387677	25389441	+		TraesCS2B03G0470700	TraesCS2B03G0470700.1	Chr2B	IWGSC_v2.1	mRNA	180102580	180110864	-
cleistogamy gene	cl7(t)	Os07g0616000	wide and short grains	Os07t0616000-02	Hypothetical conserved gene.	chr07	25387677	25389441	+		TraesCS2B03G0470700	TraesCS2B03G0470700.1	Chr2B	IWGSC_v2.1	mRNA	180102580	180110864	-
SMALL AND ROUND SEED 1	srs1	Os07g0616000	Grain size. Dense and erect panicle.	Os07t0616000-01	Transcriptional regulator, Regulation of panicle erectness, panicle length and grain size, Regulation of leaf inclination	chr07	25381698	25389532	+		TraesCS2B03G0470700	TraesCS2B03G0470700.1	Chr2B	IWGSC_v2.1	mRNA	180102580	180110864	-
cleistogamy gene	cl7(t)	Os07g0616000	wide and short grains	Os07t0616000-01	Transcriptional regulator, Regulation of panicle erectness, panicle length and grain size, Regulation of leaf inclination	chr07	25381698	25389532	+		TraesCS2B03G0470700	TraesCS2B03G0470700.1	Chr2B	IWGSC_v2.1	mRNA	180102580	180110864	-
SMALL AND ROUND SEED 1	srs1	Os07g0616000	Grain size. Dense and erect panicle.	Os07t0616000-02	Hypothetical conserved gene.	chr07	25387677	25389441	+		TraesCS2D03G0367800	TraesCS2D03G0367800.4	Chr2D	IWGSC_v2.1	mRNA	122007589	122015090	-
cleistogamy gene	cl7(t)	Os07g0616000	wide and short grains	Os07t0616000-02	Hypothetical conserved gene.	chr07	25387677	25389441	+		TraesCS2D03G0367800	TraesCS2D03G0367800.4	Chr2D	IWGSC_v2.1	mRNA	122007589	122015090	-
SMALL AND ROUND SEED 1	srs1	Os07g0616000	Grain size. Dense and erect panicle.	Os07t0616000-02	Hypothetical conserved gene.	chr07	25387677	25389441	+		TraesCS2D03G0367800	TraesCS2D03G0367800.2	Chr2D	IWGSC_v2.1	mRNA	122007001	122015090	-
cleistogamy gene	cl7(t)	Os07g0616000	wide and short grains	Os07t0616000-02	Hypothetical conserved gene.	chr07	25387677	25389441	+		TraesCS2D03G0367800	TraesCS2D03G0367800.2	Chr2D	IWGSC_v2.1	mRNA	122007001	122015090	-
SMALL AND ROUND SEED 1	srs1	Os07g0616000	Grain size. Dense and erect panicle.	Os07t0616000-01	Transcriptional regulator, Regulation of panicle erectness, panicle length and grain size, Regulation of leaf inclination	chr07	25381698	25389532	+		TraesCS2A03G0350000	TraesCS2A03G0350000.1	Chr2A	IWGSC_v2.1	mRNA	126620395	126628752	-
cleistogamy gene	cl7(t)	Os07g0616000	wide and short grains	Os07t0616000-01	Transcriptional regulator, Regulation of panicle erectness, panicle length and grain size, Regulation of leaf inclination	chr07	25381698	25389532	+		TraesCS2A03G0350000	TraesCS2A03G0350000.1	Chr2A	IWGSC_v2.1	mRNA	126620395	126628752	-
SMALL AND ROUND SEED 1	srs1	Os07g0616000	Grain size. Dense and erect panicle.	Os07t0616000-02	Hypothetical conserved gene.	chr07	25387677	25389441	+		TraesCS2A03G0350000	TraesCS2A03G0350000.1	Chr2A	IWGSC_v2.1	mRNA	126620395	126628752	-
cleistogamy gene	cl7(t)	Os07g0616000	wide and short grains	Os07t0616000-02	Hypothetical conserved gene.	chr07	25387677	25389441	+		TraesCS2A03G0350000	TraesCS2A03G0350000.1	Chr2A	IWGSC_v2.1	mRNA	126620395	126628752	-
SMALL AND ROUND SEED 1	srs1	Os07g0616000	Grain size. Dense and erect panicle.	Os07t0616000-01	Transcriptional regulator, Regulation of panicle erectness, panicle length and grain size, Regulation of leaf inclination	chr07	25381698	25389532	+		TraesCS2D03G0367800	TraesCS2D03G0367800.2	Chr2D	IWGSC_v2.1	mRNA	122007001	122015090	-
cleistogamy gene	cl7(t)	Os07g0616000	wide and short grains	Os07t0616000-01	Transcriptional regulator, Regulation of panicle erectness, panicle length and grain size, Regulation of leaf inclination	chr07	25381698	25389532	+		TraesCS2D03G0367800	TraesCS2D03G0367800.2	Chr2D	IWGSC_v2.1	mRNA	122007001	122015090	-
SMALL AND ROUND SEED 1	srs1	Os07g0616000	Grain size. Dense and erect panicle.	Os07t0616000-01	Transcriptional regulator, Regulation of panicle erectness, panicle length and grain size, Regulation of leaf inclination	chr07	25381698	25389532	+		TraesCS2D03G0367800	TraesCS2D03G0367800.3	Chr2D	IWGSC_v2.1	mRNA	122007589	122014302	-
cleistogamy gene	cl7(t)	Os07g0616000	wide and short grains	Os07t0616000-01	Transcriptional regulator, Regulation of panicle erectness, panicle length and grain size, Regulation of leaf inclination	chr07	25381698	25389532	+		TraesCS2D03G0367800	TraesCS2D03G0367800.3	Chr2D	IWGSC_v2.1	mRNA	122007589	122014302	-
SMALL AND ROUND SEED 1	srs1	Os07g0616000	Grain size. Dense and erect panicle.	Os07t0616000-01	Transcriptional regulator, Regulation of panicle erectness, panicle length and grain size, Regulation of leaf inclination	chr07	25381698	25389532	+		TraesCS2D03G0367800	TraesCS2D03G0367800.1	Chr2D	IWGSC_v2.1	mRNA	122007001	122015090	-
cleistogamy gene	cl7(t)	Os07g0616000	wide and short grains	Os07t0616000-01	Transcriptional regulator, Regulation of panicle erectness, panicle length and grain size, Regulation of leaf inclination	chr07	25381698	25389532	+		TraesCS2D03G0367800	TraesCS2D03G0367800.1	Chr2D	IWGSC_v2.1	mRNA	122007001	122015090	-
SMALL AND ROUND SEED 1	srs1	Os07g0616000	Grain size. Dense and erect panicle.	Os07t0616000-01	Transcriptional regulator, Regulation of panicle erectness, panicle length and grain size, Regulation of leaf inclination	chr07	25381698	25389532	+		TraesCS2D03G0367800	TraesCS2D03G0367800.4	Chr2D	IWGSC_v2.1	mRNA	122007589	122015090	-
cleistogamy gene	cl7(t)	Os07g0616000	wide and short grains	Os07t0616000-01	Transcriptional regulator, Regulation of panicle erectness, panicle length and grain size, Regulation of leaf inclination	chr07	25381698	25389532	+		TraesCS2D03G0367800	TraesCS2D03G0367800.4	Chr2D	IWGSC_v2.1	mRNA	122007589	122015090	-
SMALL AND ROUND SEED 1	srs1	Os07g0616000	Grain size. Dense and erect panicle.	Os07t0616000-02	Hypothetical conserved gene.	chr07	25387677	25389441	+		TraesCS2D03G0367800	TraesCS2D03G0367800.3	Chr2D	IWGSC_v2.1	mRNA	122007589	122014302	-
cleistogamy gene	cl7(t)	Os07g0616000	wide and short grains	Os07t0616000-02	Hypothetical conserved gene.	chr07	25387677	25389441	+		TraesCS2D03G0367800	TraesCS2D03G0367800.3	Chr2D	IWGSC_v2.1	mRNA	122007589	122014302	-
OsFIE2	OsFIE2	Os08g0137100	Grain size. Grain filling rate. Seed dormancy.	Os08t0137100-01	WD40 Polycomb protein of the PRC2 complex, Regulation of vegetative and reproductive development	chr08	2077234	2083272	+	Molecular Function: protein binding (GO:0005515)	TraesCS7D03G0729800	TraesCS7D03G0729800.1	Chr7D	IWGSC_v2.1	mRNA	388692204	388697390	-
OsFIE2	OsFIE2	Os08g0137100	Grain size. Grain filling rate. Seed dormancy.	Os08t0137100-01	WD40 Polycomb protein of the PRC2 complex, Regulation of vegetative and reproductive development	chr08	2077234	2083272	+	Molecular Function: protein binding (GO:0005515)	TraesCS7B03G0589600LC	TraesCS7B03G0589600LC.1	Chr7B	IWGSC_v2.1	mRNA	385746195	385750292	-
OsFIE2	OsFIE2	Os08g0137100	Grain size. Grain filling rate. Seed dormancy.	Os08t0137100-01	WD40 Polycomb protein of the PRC2 complex, Regulation of vegetative and reproductive development	chr08	2077234	2083272	+	Molecular Function: protein binding (GO:0005515)	TraesCS7A03G0760100	TraesCS7A03G0760100.1	Chr7A	IWGSC_v2.1	mRNA	440451713	440457219	-
Rice Fertilization-Independent Endosperm 1	OsFIE1	Os08g0137250	"decreased seed size, length, width, seed weight"	Os08t0137250-01	Esc-like core component of the polycomb repressive complex 2, Seed size regulation under heat stress	chr08	2095644	2100604	+	Molecular Function: protein binding (GO:0005515)	TraesCS7D03G0729800	TraesCS7D03G0729800.1	Chr7D	IWGSC_v2.1	mRNA	388692204	388697390	-
Rice Fertilization-Independent Endosperm 1	OsFIE1	Os08g0137250	"decreased seed size, length, width, seed weight"	Os08t0137250-01	Esc-like core component of the polycomb repressive complex 2, Seed size regulation under heat stress	chr08	2095644	2100604	+	Molecular Function: protein binding (GO:0005515)	TraesCS4A03G0970400	TraesCS4A03G0970400.1	Chr4A	IWGSC_v2.1	mRNA	667941970	667946267	-
qGW8	qGW8	Os08g0531600	Grain size.	Os08t0531600-01	Transcription factor, Positive regulator of cell proliferation, Control of grain size, shape and quality	chr08	26501167	26506198	+	Molecular Function: DNA binding (GO:0003677), Cellular Component: nucleus (GO:0005634)	TraesCS7A03G0602700	TraesCS7A03G0602700.1	Chr7A	IWGSC_v2.1	mRNA	257265210	257270796	+
qGW8	qGW8	Os08g0531600	Grain size.	Os08t0531600-01	Transcription factor, Positive regulator of cell proliferation, Control of grain size, shape and quality	chr08	26501167	26506198	+	Molecular Function: DNA binding (GO:0003677), Cellular Component: nucleus (GO:0005634)	TraesCS7D03G0590200	TraesCS7D03G0590200.1	Chr7D	IWGSC_v2.1	mRNA	239401719	239407665	+
qGW8	qGW8	Os08g0531600	Grain size.	Os08t0531600-01	Transcription factor, Positive regulator of cell proliferation, Control of grain size, shape and quality	chr08	26501167	26506198	+	Molecular Function: DNA binding (GO:0003677), Cellular Component: nucleus (GO:0005634)	TraesCS7B03G0430500	TraesCS7B03G0430500.1	Chr7B	IWGSC_v2.1	mRNA	227778872	227784111	+
qGW8	qGW8	Os08g0531600	Grain size.	Os08t0531600-01	Transcription factor, Positive regulator of cell proliferation, Control of grain size, shape and quality	chr08	26501167	26506198	+	Molecular Function: DNA binding (GO:0003677), Cellular Component: nucleus (GO:0005634)	TraesCS5D03G0669100	TraesCS5D03G0669100.2	Chr5D	IWGSC_v2.1	mRNA	394168345	394174644	+
qGW8	qGW8	Os08g0531600	Grain size.	Os08t0531600-01	Transcription factor, Positive regulator of cell proliferation, Control of grain size, shape and quality	chr08	26501167	26506198	+	Molecular Function: DNA binding (GO:0003677), Cellular Component: nucleus (GO:0005634)	TraesCS5D03G0669100	TraesCS5D03G0669100.1	Chr5D	IWGSC_v2.1	mRNA	394168345	394174644	+
-	rFCA	Os09g0123200	Grain size.	Os09t0123200-02	Similar to Flowering time control protein isoform OsFCA-1.	chr09	1795020	1799552	+	Molecular Function: nucleotide binding (GO:0000166), Molecular Function: nucleic acid binding (GO:0003676), Molecular Function: protein binding (GO:0005515)	TraesCS5A03G0442600	TraesCS5A03G0442600.3	Chr5A	IWGSC_v2.1	mRNA	348575149	348584553	+
-	rFCA	Os09g0123200	Grain size.	Os09t0123200-01	FCA-like protein, FCA gamma protein, Flowering time related protein involved in autonomous flowering pathway	chr09	1790628	1799469	+	Molecular Function: nucleic acid binding (GO:0003676), Molecular Function: RNA binding (GO:0003723), Molecular Function: protein binding (GO:0005515)	TraesCS5A03G0442600	TraesCS5A03G0442600.1	Chr5A	IWGSC_v2.1	mRNA	348575149	348584087	+
-	rFCA	Os09g0123200	Grain size.	Os09t0123200-01	FCA-like protein, FCA gamma protein, Flowering time related protein involved in autonomous flowering pathway	chr09	1790628	1799469	+	Molecular Function: nucleic acid binding (GO:0003676), Molecular Function: RNA binding (GO:0003723), Molecular Function: protein binding (GO:0005515)	TraesCS5B03G0435700	TraesCS5B03G0435700.1	Chr5B	IWGSC_v2.1	mRNA	298358133	298368157	+
-	rFCA	Os09g0123200	Grain size.	Os09t0123200-02	Similar to Flowering time control protein isoform OsFCA-1.	chr09	1795020	1799552	+	Molecular Function: nucleotide binding (GO:0000166), Molecular Function: nucleic acid binding (GO:0003676), Molecular Function: protein binding (GO:0005515)	TraesCS5A03G0442600	TraesCS5A03G0442600.1	Chr5A	IWGSC_v2.1	mRNA	348575149	348584087	+
-	rFCA	Os09g0123200	Grain size.	Os09t0123200-02	Similar to Flowering time control protein isoform OsFCA-1.	chr09	1795020	1799552	+	Molecular Function: nucleotide binding (GO:0000166), Molecular Function: nucleic acid binding (GO:0003676), Molecular Function: protein binding (GO:0005515)	TraesCS5D03G0409200	TraesCS5D03G0409200.1	Chr5D	IWGSC_v2.1	mRNA	265466581	265476810	+
-	rFCA	Os09g0123200	Grain size.	Os09t0123200-02	Similar to Flowering time control protein isoform OsFCA-1.	chr09	1795020	1799552	+	Molecular Function: nucleotide binding (GO:0000166), Molecular Function: nucleic acid binding (GO:0003676), Molecular Function: protein binding (GO:0005515)	TraesCS5A03G0442600	TraesCS5A03G0442600.2	Chr5A	IWGSC_v2.1	mRNA	348575149	348584087	+
-	rFCA	Os09g0123200	Grain size.	Os09t0123200-01	FCA-like protein, FCA gamma protein, Flowering time related protein involved in autonomous flowering pathway	chr09	1790628	1799469	+	Molecular Function: nucleic acid binding (GO:0003676), Molecular Function: RNA binding (GO:0003723), Molecular Function: protein binding (GO:0005515)	TraesCS5A03G0442600	TraesCS5A03G0442600.2	Chr5A	IWGSC_v2.1	mRNA	348575149	348584087	+
-	rFCA	Os09g0123200	Grain size.	Os09t0123200-01	FCA-like protein, FCA gamma protein, Flowering time related protein involved in autonomous flowering pathway	chr09	1790628	1799469	+	Molecular Function: nucleic acid binding (GO:0003676), Molecular Function: RNA binding (GO:0003723), Molecular Function: protein binding (GO:0005515)	TraesCS5A03G0442600	TraesCS5A03G0442600.3	Chr5A	IWGSC_v2.1	mRNA	348575149	348584553	+
-	rFCA	Os09g0123200	Grain size.	Os09t0123200-01	FCA-like protein, FCA gamma protein, Flowering time related protein involved in autonomous flowering pathway	chr09	1790628	1799469	+	Molecular Function: nucleic acid binding (GO:0003676), Molecular Function: RNA binding (GO:0003723), Molecular Function: protein binding (GO:0005515)	TraesCS5D03G0409200	TraesCS5D03G0409200.1	Chr5D	IWGSC_v2.1	mRNA	265466581	265476810	+
-	rFCA	Os09g0123200	Grain size.	Os09t0123200-02	Similar to Flowering time control protein isoform OsFCA-1.	chr09	1795020	1799552	+	Molecular Function: nucleotide binding (GO:0000166), Molecular Function: nucleic acid binding (GO:0003676), Molecular Function: protein binding (GO:0005515)	TraesCS5B03G0435700	TraesCS5B03G0435700.1	Chr5B	IWGSC_v2.1	mRNA	298358133	298368157	+
rolled leaf 9	rl9	Os09g0395300	Leaf rolling. Grain size.	Os09t0395300-01	GARP DNA-binding protien, GARP (Golden2, ARR-B and Psr1) transcription factor, Leaf polarity modeling, Regulation of anther dehiscence	chr09	13759598	13765052	+	Molecular Function: DNA binding (GO:0003677), Molecular Function: protein binding (GO:0005515)	TraesCS5A03G0526400	TraesCS5A03G0526400.1	Chr5A	IWGSC_v2.1	mRNA	411823249	411829211	+
rolled leaf 9	rl9	Os09g0395300	Leaf rolling. Grain size.	Os09t0395300-01	GARP DNA-binding protien, GARP (Golden2, ARR-B and Psr1) transcription factor, Leaf polarity modeling, Regulation of anther dehiscence	chr09	13759598	13765052	+	Molecular Function: DNA binding (GO:0003677), Molecular Function: protein binding (GO:0005515)	TraesCS5A03G0526400	TraesCS5A03G0526400.2	Chr5A	IWGSC_v2.1	mRNA	411823249	411829211	+
SHORT GRAIN 1	SG1	Os09g0459200	Culm and rachis internode elongation. Seed development. Cell proliferation. Leaf angle. Brassinolide sensitivity.	Os09t0459200-01	Unknown product, Brassinosteroid signaling, Control of organ length	chr09	17350940	17352413	+		TraesCS5B03G0622600	TraesCS5B03G0622600.1	Chr5B	IWGSC_v2.1	mRNA	421448324	421449893	-
SHORT GRAIN 1	SG1	Os09g0459200	Culm and rachis internode elongation. Seed development. Cell proliferation. Leaf angle. Brassinolide sensitivity.	Os09t0459200-01	Unknown product, Brassinosteroid signaling, Control of organ length	chr09	17350940	17352413	+		TraesCS5A03G0603900	TraesCS5A03G0603900.1	Chr5A	IWGSC_v2.1	mRNA	455830558	455832101	-
SHORT GRAIN 1	SG1	Os09g0459200	Culm and rachis internode elongation. Seed development. Cell proliferation. Leaf angle. Brassinolide sensitivity.	Os09t0459200-01	Unknown product, Brassinosteroid signaling, Control of organ length	chr09	17350940	17352413	+		TraesCS5D03G0569400	TraesCS5D03G0569400.1	Chr5D	IWGSC_v2.1	mRNA	357252734	357254332	-
rice authentic His-containing phosphotransfer 2	OsAHP2	Os09g0567400	seed setting rate	Os09t0567400-01	Histidine phosphotransfer protein, Cytokinin signaling and stress response	chr09	22654004	22657046	+	Biological Process: phosphorelay signal transduction system (GO:0000160), Molecular Function: signal transducer activity (GO:0004871)	TraesCS4D03G0015300	TraesCS4D03G0015300.1	Chr4D	IWGSC_v2.1	mRNA	4459320	4462959	-
rice authentic His-containing phosphotransfer 2	OsAHP2	Os09g0567400	seed setting rate	Os09t0567400-02	Similar to Histidine-containing phosphotransfer protein.	chr09	22654080	22657018	+	Biological Process: two-component signal transduction system (phosphorelay) (GO:0000160), Molecular Function: signal transducer activity (GO:0004871)	TraesCS4D03G0015300	TraesCS4D03G0015300.1	Chr4D	IWGSC_v2.1	mRNA	4459320	4462959	-
rice authentic His-containing phosphotransfer 2	OsAHP2	Os09g0567400	seed setting rate	Os09t0567400-02	Similar to Histidine-containing phosphotransfer protein.	chr09	22654080	22657018	+	Biological Process: two-component signal transduction system (phosphorelay) (GO:0000160), Molecular Function: signal transducer activity (GO:0004871)	TraesCS4B03G0021100	TraesCS4B03G0021100.1	Chr4B	IWGSC_v2.1	mRNA	8349077	8352483	-
rice authentic His-containing phosphotransfer 2	OsAHP2	Os09g0567400	seed setting rate	Os09t0567400-01	Histidine phosphotransfer protein, Cytokinin signaling and stress response	chr09	22654004	22657046	+	Biological Process: phosphorelay signal transduction system (GO:0000160), Molecular Function: signal transducer activity (GO:0004871)	TraesCS4B03G0021100	TraesCS4B03G0021100.1	Chr4B	IWGSC_v2.1	mRNA	8349077	8352483	-
nonsense-mediated mRNA decay 3	OsNMD3	Os10g0573900	reduced grain weight	Os10t0573900-01	60S ribosomal subunit nuclear export adaptor, Ribosome assembly, Maintenance of normal protein synthesis efficiency, Plant development	chr10	22782354	22784358	-		TraesCS1B03G0604800	TraesCS1B03G0604800.1	Chr1B	IWGSC_v2.1	mRNA	380400962	380403169	-
nonsense-mediated mRNA decay 3	OsNMD3	Os10g0573900	reduced grain weight	Os10t0573900-01	60S ribosomal subunit nuclear export adaptor, Ribosome assembly, Maintenance of normal protein synthesis efficiency, Plant development	chr10	22782354	22784358	-		TraesCS1D03G0499800	TraesCS1D03G0499800.1	Chr1D	IWGSC_v2.1	mRNA	277782675	277784694	-
nonsense-mediated mRNA decay 3	OsNMD3	Os10g0573900	reduced grain weight	Os10t0573900-01	60S ribosomal subunit nuclear export adaptor, Ribosome assembly, Maintenance of normal protein synthesis efficiency, Plant development	chr10	22782354	22784358	-		TraesCS1A03G0515400	TraesCS1A03G0515400.1	Chr1A	IWGSC_v2.1	mRNA	349178716	349180741	-
narrow leaf2	nal2	Os11g0102100	Leaf rolling. Bulliform cell size and number. Opened spikelets. Grain size.	Os11t0102100-01	WUS-type homenodomain protein, Leaf development	chr11	68344	70989	+	Biological Process: regulation of transcription, DNA-dependent (GO:0006355), Molecular Function: sequence-specific DNA binding transcription factor activity (GO:0003700), Molecular Function: protein binding (GO:0005515), Molecular Function: sequence-specific DNA binding (GO:0043565)	TraesCS3D03G0781200	TraesCS3D03G0781200.1	Chr3D	IWGSC_v2.1	mRNA	464021972	464024677	-
narrow leaf2	nal2	Os11g0102100	Leaf rolling. Bulliform cell size and number. Opened spikelets. Grain size.	Os11t0102100-01	WUS-type homenodomain protein, Leaf development	chr11	68344	70989	+	Biological Process: regulation of transcription, DNA-dependent (GO:0006355), Molecular Function: sequence-specific DNA binding transcription factor activity (GO:0003700), Molecular Function: protein binding (GO:0005515), Molecular Function: sequence-specific DNA binding (GO:0043565)	TraesCS5D03G0397600	TraesCS5D03G0397600.1	Chr5D	IWGSC_v2.1	mRNA	256824358	256825463	+
narrow leaf2	nal2	Os11g0102100	Leaf rolling. Bulliform cell size and number. Opened spikelets. Grain size.	Os11t0102100-02	WUS-type homenodomain protein, Leaf development	chr11	68344	68955	+	Biological Process: regulation of transcription, DNA-dependent (GO:0006355), Molecular Function: sequence-specific DNA binding transcription factor activity (GO:0003700), Molecular Function: protein binding (GO:0005515), Molecular Function: sequence-specific DNA binding (GO:0043565)	TraesCS3A03G0852600	TraesCS3A03G0852600.1	Chr3A	IWGSC_v2.1	mRNA	606897392	606900608	-
narrow leaf2	nal2	Os11g0102100	Leaf rolling. Bulliform cell size and number. Opened spikelets. Grain size.	Os11t0102100-01	WUS-type homenodomain protein, Leaf development	chr11	68344	70989	+	Biological Process: regulation of transcription, DNA-dependent (GO:0006355), Molecular Function: sequence-specific DNA binding transcription factor activity (GO:0003700), Molecular Function: protein binding (GO:0005515), Molecular Function: sequence-specific DNA binding (GO:0043565)	TraesCS3B03G0977100	TraesCS3B03G0977100.1	Chr3B	IWGSC_v2.1	mRNA	631390642	631392499	-
narrow leaf2	nal2	Os11g0102100	Leaf rolling. Bulliform cell size and number. Opened spikelets. Grain size.	Os11t0102100-02	WUS-type homenodomain protein, Leaf development	chr11	68344	68955	+	Biological Process: regulation of transcription, DNA-dependent (GO:0006355), Molecular Function: sequence-specific DNA binding transcription factor activity (GO:0003700), Molecular Function: protein binding (GO:0005515), Molecular Function: sequence-specific DNA binding (GO:0043565)	TraesCS5D03G0397600	TraesCS5D03G0397600.1	Chr5D	IWGSC_v2.1	mRNA	256824358	256825463	+
narrow leaf2	nal2	Os11g0102100	Leaf rolling. Bulliform cell size and number. Opened spikelets. Grain size.	Os11t0102100-02	WUS-type homenodomain protein, Leaf development	chr11	68344	68955	+	Biological Process: regulation of transcription, DNA-dependent (GO:0006355), Molecular Function: sequence-specific DNA binding transcription factor activity (GO:0003700), Molecular Function: protein binding (GO:0005515), Molecular Function: sequence-specific DNA binding (GO:0043565)	TraesCS5A03G0429000	TraesCS5A03G0429000.1	Chr5A	IWGSC_v2.1	mRNA	337392647	337393842	+
narrow leaf2	nal2	Os11g0102100	Leaf rolling. Bulliform cell size and number. Opened spikelets. Grain size.	Os11t0102100-01	WUS-type homenodomain protein, Leaf development	chr11	68344	70989	+	Biological Process: regulation of transcription, DNA-dependent (GO:0006355), Molecular Function: sequence-specific DNA binding transcription factor activity (GO:0003700), Molecular Function: protein binding (GO:0005515), Molecular Function: sequence-specific DNA binding (GO:0043565)	TraesCS3D03G0781000	TraesCS3D03G0781000.1	Chr3D	IWGSC_v2.1	mRNA	463991736	463993815	-
narrow leaf2	nal2	Os11g0102100	Leaf rolling. Bulliform cell size and number. Opened spikelets. Grain size.	Os11t0102100-01	WUS-type homenodomain protein, Leaf development	chr11	68344	70989	+	Biological Process: regulation of transcription, DNA-dependent (GO:0006355), Molecular Function: sequence-specific DNA binding transcription factor activity (GO:0003700), Molecular Function: protein binding (GO:0005515), Molecular Function: sequence-specific DNA binding (GO:0043565)	TraesCS3A03G0852600	TraesCS3A03G0852600.1	Chr3A	IWGSC_v2.1	mRNA	606897392	606900608	-
narrow leaf2	nal2	Os11g0102100	Leaf rolling. Bulliform cell size and number. Opened spikelets. Grain size.	Os11t0102100-02	WUS-type homenodomain protein, Leaf development	chr11	68344	68955	+	Biological Process: regulation of transcription, DNA-dependent (GO:0006355), Molecular Function: sequence-specific DNA binding transcription factor activity (GO:0003700), Molecular Function: protein binding (GO:0005515), Molecular Function: sequence-specific DNA binding (GO:0043565)	TraesCS3B03G0977100	TraesCS3B03G0977100.1	Chr3B	IWGSC_v2.1	mRNA	631390642	631392499	-
narrow leaf2	nal2	Os11g0102100	Leaf rolling. Bulliform cell size and number. Opened spikelets. Grain size.	Os11t0102100-01	WUS-type homenodomain protein, Leaf development	chr11	68344	70989	+	Biological Process: regulation of transcription, DNA-dependent (GO:0006355), Molecular Function: sequence-specific DNA binding transcription factor activity (GO:0003700), Molecular Function: protein binding (GO:0005515), Molecular Function: sequence-specific DNA binding (GO:0043565)	TraesCS5A03G0429000	TraesCS5A03G0429000.1	Chr5A	IWGSC_v2.1	mRNA	337392647	337393842	+
narrow leaf2	nal2	Os11g0102100	Leaf rolling. Bulliform cell size and number. Opened spikelets. Grain size.	Os11t0102100-02	WUS-type homenodomain protein, Leaf development	chr11	68344	68955	+	Biological Process: regulation of transcription, DNA-dependent (GO:0006355), Molecular Function: sequence-specific DNA binding transcription factor activity (GO:0003700), Molecular Function: protein binding (GO:0005515), Molecular Function: sequence-specific DNA binding (GO:0043565)	TraesCS3D03G0781200	TraesCS3D03G0781200.1	Chr3D	IWGSC_v2.1	mRNA	464021972	464024677	-
narrow leaf2	nal2	Os11g0102100	Leaf rolling. Bulliform cell size and number. Opened spikelets. Grain size.	Os11t0102100-02	WUS-type homenodomain protein, Leaf development	chr11	68344	68955	+	Biological Process: regulation of transcription, DNA-dependent (GO:0006355), Molecular Function: sequence-specific DNA binding transcription factor activity (GO:0003700), Molecular Function: protein binding (GO:0005515), Molecular Function: sequence-specific DNA binding (GO:0043565)	TraesCS3D03G0781000	TraesCS3D03G0781000.1	Chr3D	IWGSC_v2.1	mRNA	463991736	463993815	-
Pyruvate kinase 1	ospk1	Os11g0148500	Dwarfism. Regulation of gibberellin and ABA biosynthesis. Seed color. Internode color.	Os11t0148500-02	Cytosolic pyruvate kinase, Plant morphological development	chr11	2239301	2243356	-	Biological Process: glycolytic process (GO:0006096), Molecular Function: magnesium ion binding (GO:0000287), Molecular Function: catalytic activity (GO:0003824), Molecular Function: pyruvate kinase activity (GO:0004743), Molecular Function: potassium ion binding (GO:0030955)	TraesCS5A03G0367000	TraesCS5A03G0367000.1	Chr5A	IWGSC_v2.1	mRNA	295858766	295864515	+
Pyruvate kinase 1	ospk1	Os11g0148500	Dwarfism. Regulation of gibberellin and ABA biosynthesis. Seed color. Internode color.	Os11t0148500-02	Cytosolic pyruvate kinase, Plant morphological development	chr11	2239301	2243356	-	Biological Process: glycolytic process (GO:0006096), Molecular Function: magnesium ion binding (GO:0000287), Molecular Function: catalytic activity (GO:0003824), Molecular Function: pyruvate kinase activity (GO:0004743), Molecular Function: potassium ion binding (GO:0030955)	TraesCS5D03G0349100	TraesCS5D03G0349100.1	Chr5D	IWGSC_v2.1	mRNA	223981110	223987058	+
Pyruvate kinase 1	ospk1	Os11g0148500	Dwarfism. Regulation of gibberellin and ABA biosynthesis. Seed color. Internode color.	Os11t0148500-02	Cytosolic pyruvate kinase, Plant morphological development	chr11	2239301	2243356	-	Biological Process: glycolytic process (GO:0006096), Molecular Function: magnesium ion binding (GO:0000287), Molecular Function: catalytic activity (GO:0003824), Molecular Function: pyruvate kinase activity (GO:0004743), Molecular Function: potassium ion binding (GO:0030955)	TraesCS1D03G0248000LC	TraesCS1D03G0248000LC.1	Chr1D	IWGSC_v2.1	mRNA	99205458	99207758	-
Pyruvate kinase 1	ospk1	Os11g0148500	Dwarfism. Regulation of gibberellin and ABA biosynthesis. Seed color. Internode color.	Os11t0148500-02	Cytosolic pyruvate kinase, Plant morphological development	chr11	2239301	2243356	-	Biological Process: glycolytic process (GO:0006096), Molecular Function: magnesium ion binding (GO:0000287), Molecular Function: catalytic activity (GO:0003824), Molecular Function: pyruvate kinase activity (GO:0004743), Molecular Function: potassium ion binding (GO:0030955)	TraesCS1D03G0248000LC	TraesCS1D03G0248000LC.2	Chr1D	IWGSC_v2.1	mRNA	99206112	99207607	-
Pyruvate kinase 1	ospk1	Os11g0148500	Dwarfism. Regulation of gibberellin and ABA biosynthesis. Seed color. Internode color.	Os11t0148500-02	Cytosolic pyruvate kinase, Plant morphological development	chr11	2239301	2243356	-	Biological Process: glycolytic process (GO:0006096), Molecular Function: magnesium ion binding (GO:0000287), Molecular Function: catalytic activity (GO:0003824), Molecular Function: pyruvate kinase activity (GO:0004743), Molecular Function: potassium ion binding (GO:0030955)	TraesCS1D03G0248000LC	TraesCS1D03G0248000LC.3	Chr1D	IWGSC_v2.1	mRNA	99206395	99207758	-
Pyruvate kinase 1	ospk1	Os11g0148500	Dwarfism. Regulation of gibberellin and ABA biosynthesis. Seed color. Internode color.	Os11t0148500-02	Cytosolic pyruvate kinase, Plant morphological development	chr11	2239301	2243356	-	Biological Process: glycolytic process (GO:0006096), Molecular Function: magnesium ion binding (GO:0000287), Molecular Function: catalytic activity (GO:0003824), Molecular Function: pyruvate kinase activity (GO:0004743), Molecular Function: potassium ion binding (GO:0030955)	TraesCS7B03G0026600LC	TraesCS7B03G0026600LC.1	Chr7B	IWGSC_v2.1	mRNA	7329702	7346012	+	Perimeter	Tdurum_contig11827_678	7B	5389990	GrainLength	Tdurum_contig11827_678	7B	5389990
Pyruvate kinase 1	ospk1	Os11g0148500	Dwarfism. Regulation of gibberellin and ABA biosynthesis. Seed color. Internode color.	Os11t0148500-02	Cytosolic pyruvate kinase, Plant morphological development	chr11	2239301	2243356	-	Biological Process: glycolytic process (GO:0006096), Molecular Function: magnesium ion binding (GO:0000287), Molecular Function: catalytic activity (GO:0003824), Molecular Function: pyruvate kinase activity (GO:0004743), Molecular Function: potassium ion binding (GO:0030955)	TraesCS5B03G0361600	TraesCS5B03G0361600.1	Chr5B	IWGSC_v2.1	mRNA	246895062	246900951	+
Pyruvate kinase 1	ospk1	Os11g0148500	Dwarfism. Regulation of gibberellin and ABA biosynthesis. Seed color. Internode color.	Os11t0148500-02	Cytosolic pyruvate kinase, Plant morphological development	chr11	2239301	2243356	-	Biological Process: glycolytic process (GO:0006096), Molecular Function: magnesium ion binding (GO:0000287), Molecular Function: catalytic activity (GO:0003824), Molecular Function: pyruvate kinase activity (GO:0004743), Molecular Function: potassium ion binding (GO:0030955)	TraesCS6A03G0348800LC	TraesCS6A03G0348800LC.1	Chr6A	IWGSC_v2.1	mRNA	127920074	127927038	+
Pyruvate kinase 1	ospk1	Os11g0148500	Dwarfism. Regulation of gibberellin and ABA biosynthesis. Seed color. Internode color.	Os11t0148500-02	Cytosolic pyruvate kinase, Plant morphological development	chr11	2239301	2243356	-	Biological Process: glycolytic process (GO:0006096), Molecular Function: magnesium ion binding (GO:0000287), Molecular Function: catalytic activity (GO:0003824), Molecular Function: pyruvate kinase activity (GO:0004743), Molecular Function: potassium ion binding (GO:0030955)	TraesCS5D03G0246900LC	TraesCS5D03G0246900LC.1	Chr5D	IWGSC_v2.1	mRNA	118177329	118183576	-
Pyruvate kinase 1	ospk1	Os11g0148500	Dwarfism. Regulation of gibberellin and ABA biosynthesis. Seed color. Internode color.	Os11t0148500-02	Cytosolic pyruvate kinase, Plant morphological development	chr11	2239301	2243356	-	Biological Process: glycolytic process (GO:0006096), Molecular Function: magnesium ion binding (GO:0000287), Molecular Function: catalytic activity (GO:0003824), Molecular Function: pyruvate kinase activity (GO:0004743), Molecular Function: potassium ion binding (GO:0030955)	TraesCS1D03G0188100LC	TraesCS1D03G0188100LC.1	Chr1D	IWGSC_v2.1	mRNA	67557262	67558088	+
Pyruvate kinase 1	ospk1	Os11g0148500	Dwarfism. Regulation of gibberellin and ABA biosynthesis. Seed color. Internode color.	Os11t0148500-02	Cytosolic pyruvate kinase, Plant morphological development	chr11	2239301	2243356	-	Biological Process: glycolytic process (GO:0006096), Molecular Function: magnesium ion binding (GO:0000287), Molecular Function: catalytic activity (GO:0003824), Molecular Function: pyruvate kinase activity (GO:0004743), Molecular Function: potassium ion binding (GO:0030955)	TraesCS3B03G1331800LC	TraesCS3B03G1331800LC.1	Chr3B	IWGSC_v2.1	mRNA	789865333	789866254	+
short panicle1	sp1	Os11g0235200	Panicle elongation. Grain size.	Os11t0235200-01	Peptide transporter (PTR) family transporter, Proton oligopeptide tansporter (POT), Panicle elongation	chr11	7193230	7198486	-	Biological Process: oligopeptide transport (GO:0006857), Cellular Component: membrane (GO:0016020), Molecular Function: transporter activity (GO:0005215)	TraesCS4A03G0599700	TraesCS4A03G0599700.1	Chr4A	IWGSC_v2.1	mRNA	532296279	532300931	+
short panicle1	sp1	Os11g0235200	Panicle elongation. Grain size.	Os11t0235200-01	Peptide transporter (PTR) family transporter, Proton oligopeptide tansporter (POT), Panicle elongation	chr11	7193230	7198486	-	Biological Process: oligopeptide transport (GO:0006857), Cellular Component: membrane (GO:0016020), Molecular Function: transporter activity (GO:0005215)	TraesCS4B03G0207400	TraesCS4B03G0207400.1	Chr4B	IWGSC_v2.1	mRNA	96418271	96422953	-
short panicle1	sp1	Os11g0235200	Panicle elongation. Grain size.	Os11t0235200-01	Peptide transporter (PTR) family transporter, Proton oligopeptide tansporter (POT), Panicle elongation	chr11	7193230	7198486	-	Biological Process: oligopeptide transport (GO:0006857), Cellular Component: membrane (GO:0016020), Molecular Function: transporter activity (GO:0005215)	TraesCS4D03G0171200	TraesCS4D03G0171200.1	Chr4D	IWGSC_v2.1	mRNA	63513855	63519787	-
narrow leaf3	nal3	Os12g0101600	Leaf rolling. Bulliform cell size and number. Opened spikelets. Grain size.	Os12t0101600-01	WUS-type homenodomain protein, Leaf development	chr12	64393	67038	+	Biological Process: regulation of transcription, DNA-dependent (GO:0006355), Molecular Function: sequence-specific DNA binding transcription factor activity (GO:0003700), Molecular Function: protein binding (GO:0005515), Molecular Function: sequence-specific DNA binding (GO:0043565)	TraesCS5D03G0397600	TraesCS5D03G0397600.1	Chr5D	IWGSC_v2.1	mRNA	256824358	256825463	+
narrow leaf3	nal3	Os12g0101600	Leaf rolling. Bulliform cell size and number. Opened spikelets. Grain size.	Os12t0101600-02	WUS-type homenodomain protein, Leaf development	chr12	64393	65004	+	Biological Process: regulation of transcription, DNA-dependent (GO:0006355), Molecular Function: sequence-specific DNA binding transcription factor activity (GO:0003700), Molecular Function: protein binding (GO:0005515), Molecular Function: sequence-specific DNA binding (GO:0043565)	TraesCS3B03G0977100	TraesCS3B03G0977100.1	Chr3B	IWGSC_v2.1	mRNA	631390642	631392499	-
narrow leaf3	nal3	Os12g0101600	Leaf rolling. Bulliform cell size and number. Opened spikelets. Grain size.	Os12t0101600-02	WUS-type homenodomain protein, Leaf development	chr12	64393	65004	+	Biological Process: regulation of transcription, DNA-dependent (GO:0006355), Molecular Function: sequence-specific DNA binding transcription factor activity (GO:0003700), Molecular Function: protein binding (GO:0005515), Molecular Function: sequence-specific DNA binding (GO:0043565)	TraesCS5D03G0397600	TraesCS5D03G0397600.1	Chr5D	IWGSC_v2.1	mRNA	256824358	256825463	+
narrow leaf3	nal3	Os12g0101600	Leaf rolling. Bulliform cell size and number. Opened spikelets. Grain size.	Os12t0101600-01	WUS-type homenodomain protein, Leaf development	chr12	64393	67038	+	Biological Process: regulation of transcription, DNA-dependent (GO:0006355), Molecular Function: sequence-specific DNA binding transcription factor activity (GO:0003700), Molecular Function: protein binding (GO:0005515), Molecular Function: sequence-specific DNA binding (GO:0043565)	TraesCS3D03G0781200	TraesCS3D03G0781200.1	Chr3D	IWGSC_v2.1	mRNA	464021972	464024677	-
narrow leaf3	nal3	Os12g0101600	Leaf rolling. Bulliform cell size and number. Opened spikelets. Grain size.	Os12t0101600-02	WUS-type homenodomain protein, Leaf development	chr12	64393	65004	+	Biological Process: regulation of transcription, DNA-dependent (GO:0006355), Molecular Function: sequence-specific DNA binding transcription factor activity (GO:0003700), Molecular Function: protein binding (GO:0005515), Molecular Function: sequence-specific DNA binding (GO:0043565)	TraesCS3A03G0852600	TraesCS3A03G0852600.1	Chr3A	IWGSC_v2.1	mRNA	606897392	606900608	-
narrow leaf3	nal3	Os12g0101600	Leaf rolling. Bulliform cell size and number. Opened spikelets. Grain size.	Os12t0101600-02	WUS-type homenodomain protein, Leaf development	chr12	64393	65004	+	Biological Process: regulation of transcription, DNA-dependent (GO:0006355), Molecular Function: sequence-specific DNA binding transcription factor activity (GO:0003700), Molecular Function: protein binding (GO:0005515), Molecular Function: sequence-specific DNA binding (GO:0043565)	TraesCS5A03G0429000	TraesCS5A03G0429000.1	Chr5A	IWGSC_v2.1	mRNA	337392647	337393842	+
narrow leaf3	nal3	Os12g0101600	Leaf rolling. Bulliform cell size and number. Opened spikelets. Grain size.	Os12t0101600-01	WUS-type homenodomain protein, Leaf development	chr12	64393	67038	+	Biological Process: regulation of transcription, DNA-dependent (GO:0006355), Molecular Function: sequence-specific DNA binding transcription factor activity (GO:0003700), Molecular Function: protein binding (GO:0005515), Molecular Function: sequence-specific DNA binding (GO:0043565)	TraesCS3B03G0977100	TraesCS3B03G0977100.1	Chr3B	IWGSC_v2.1	mRNA	631390642	631392499	-
narrow leaf3	nal3	Os12g0101600	Leaf rolling. Bulliform cell size and number. Opened spikelets. Grain size.	Os12t0101600-01	WUS-type homenodomain protein, Leaf development	chr12	64393	67038	+	Biological Process: regulation of transcription, DNA-dependent (GO:0006355), Molecular Function: sequence-specific DNA binding transcription factor activity (GO:0003700), Molecular Function: protein binding (GO:0005515), Molecular Function: sequence-specific DNA binding (GO:0043565)	TraesCS3A03G0852600	TraesCS3A03G0852600.1	Chr3A	IWGSC_v2.1	mRNA	606897392	606900608	-
narrow leaf3	nal3	Os12g0101600	Leaf rolling. Bulliform cell size and number. Opened spikelets. Grain size.	Os12t0101600-02	WUS-type homenodomain protein, Leaf development	chr12	64393	65004	+	Biological Process: regulation of transcription, DNA-dependent (GO:0006355), Molecular Function: sequence-specific DNA binding transcription factor activity (GO:0003700), Molecular Function: protein binding (GO:0005515), Molecular Function: sequence-specific DNA binding (GO:0043565)	TraesCS3D03G0781000	TraesCS3D03G0781000.1	Chr3D	IWGSC_v2.1	mRNA	463991736	463993815	-
narrow leaf3	nal3	Os12g0101600	Leaf rolling. Bulliform cell size and number. Opened spikelets. Grain size.	Os12t0101600-01	WUS-type homenodomain protein, Leaf development	chr12	64393	67038	+	Biological Process: regulation of transcription, DNA-dependent (GO:0006355), Molecular Function: sequence-specific DNA binding transcription factor activity (GO:0003700), Molecular Function: protein binding (GO:0005515), Molecular Function: sequence-specific DNA binding (GO:0043565)	TraesCS5A03G0429000	TraesCS5A03G0429000.1	Chr5A	IWGSC_v2.1	mRNA	337392647	337393842	+
narrow leaf3	nal3	Os12g0101600	Leaf rolling. Bulliform cell size and number. Opened spikelets. Grain size.	Os12t0101600-02	WUS-type homenodomain protein, Leaf development	chr12	64393	65004	+	Biological Process: regulation of transcription, DNA-dependent (GO:0006355), Molecular Function: sequence-specific DNA binding transcription factor activity (GO:0003700), Molecular Function: protein binding (GO:0005515), Molecular Function: sequence-specific DNA binding (GO:0043565)	TraesCS3D03G0781200	TraesCS3D03G0781200.1	Chr3D	IWGSC_v2.1	mRNA	464021972	464024677	-
narrow leaf3	nal3	Os12g0101600	Leaf rolling. Bulliform cell size and number. Opened spikelets. Grain size.	Os12t0101600-01	WUS-type homenodomain protein, Leaf development	chr12	64393	67038	+	Biological Process: regulation of transcription, DNA-dependent (GO:0006355), Molecular Function: sequence-specific DNA binding transcription factor activity (GO:0003700), Molecular Function: protein binding (GO:0005515), Molecular Function: sequence-specific DNA binding (GO:0043565)	TraesCS3D03G0781000	TraesCS3D03G0781000.1	Chr3D	IWGSC_v2.1	mRNA	463991736	463993815	-
protein phosphatase with Kelch-like repeat domain 3	OsPPKL3	Os12g0617900	Grain length.	Os12t0617900-01	Similar to Serine/threonine protein phosphatase.	chr12	26307596	26315803	-	Molecular Function: phosphoprotein phosphatase activity (GO:0004721), Molecular Function: iron ion binding (GO:0005506), Molecular Function: protein binding (GO:0005515), Molecular Function: hydrolase activity (GO:0016787), Molecular Function: manganese ion binding (GO:0030145)	TraesCS5D03G0098300	TraesCS5D03G0098300.1	Chr5D	IWGSC_v2.1	mRNA	37669607	37679484	+
protein phosphatase with Kelch-like repeat domain 3	OsPPKL3	Os12g0617900	Grain length.	Os12t0617900-03	Similar to Serine/threonine protein phosphatase.	chr12	26306929	26308392	-	Molecular Function: hydrolase activity (GO:0016787)	TraesCS5D03G0098300	TraesCS5D03G0098300.2	Chr5D	IWGSC_v2.1	mRNA	37669607	37679484	+
protein phosphatase with Kelch-like repeat domain 3	OsPPKL3	Os12g0617900	Grain length.	Os12t0617900-01	Similar to Serine/threonine protein phosphatase.	chr12	26307596	26315803	-	Molecular Function: phosphoprotein phosphatase activity (GO:0004721), Molecular Function: iron ion binding (GO:0005506), Molecular Function: protein binding (GO:0005515), Molecular Function: hydrolase activity (GO:0016787), Molecular Function: manganese ion binding (GO:0030145)	TraesCS5D03G0098300	TraesCS5D03G0098300.2	Chr5D	IWGSC_v2.1	mRNA	37669607	37679484	+
protein phosphatase with Kelch-like repeat domain 3	OsPPKL3	Os12g0617900	Grain length.	Os12t0617900-02	Homolog of protein phosphatase with Kelch-like repeat domain (OsPPKL1), Negative regulation of grain length	chr12	26306869	26315532	-	Biological Process: brassinosteroid mediated signaling pathway (GO:0009742), Molecular Function: phosphoprotein phosphatase activity (GO:0004721), Molecular Function: protein binding (GO:0005515), Molecular Function: hydrolase activity (GO:0016787)	TraesCS5D03G0098300	TraesCS5D03G0098300.3	Chr5D	IWGSC_v2.1	mRNA	37669607	37679484	+
protein phosphatase with Kelch-like repeat domain 3	OsPPKL3	Os12g0617900	Grain length.	Os12t0617900-02	Homolog of protein phosphatase with Kelch-like repeat domain (OsPPKL1), Negative regulation of grain length	chr12	26306869	26315532	-	Biological Process: brassinosteroid mediated signaling pathway (GO:0009742), Molecular Function: phosphoprotein phosphatase activity (GO:0004721), Molecular Function: protein binding (GO:0005515), Molecular Function: hydrolase activity (GO:0016787)	TraesCS5D03G0859400	TraesCS5D03G0859400.1	Chr5D	IWGSC_v2.1	mRNA	455709541	455718327	+	GrainLength	IAAV9053	5D	454530861
protein phosphatase with Kelch-like repeat domain 3	OsPPKL3	Os12g0617900	Grain length.	Os12t0617900-03	Similar to Serine/threonine protein phosphatase.	chr12	26306929	26308392	-	Molecular Function: hydrolase activity (GO:0016787)	TraesCS5D03G0098300	TraesCS5D03G0098300.4	Chr5D	IWGSC_v2.1	mRNA	37669607	37679484	+
protein phosphatase with Kelch-like repeat domain 3	OsPPKL3	Os12g0617900	Grain length.	Os12t0617900-02	Homolog of protein phosphatase with Kelch-like repeat domain (OsPPKL1), Negative regulation of grain length	chr12	26306869	26315532	-	Biological Process: brassinosteroid mediated signaling pathway (GO:0009742), Molecular Function: phosphoprotein phosphatase activity (GO:0004721), Molecular Function: protein binding (GO:0005515), Molecular Function: hydrolase activity (GO:0016787)	TraesCS5D03G0098300	TraesCS5D03G0098300.4	Chr5D	IWGSC_v2.1	mRNA	37669607	37679484	+
protein phosphatase with Kelch-like repeat domain 3	OsPPKL3	Os12g0617900	Grain length.	Os12t0617900-01	Similar to Serine/threonine protein phosphatase.	chr12	26307596	26315803	-	Molecular Function: phosphoprotein phosphatase activity (GO:0004721), Molecular Function: iron ion binding (GO:0005506), Molecular Function: protein binding (GO:0005515), Molecular Function: hydrolase activity (GO:0016787), Molecular Function: manganese ion binding (GO:0030145)	TraesCS5D03G0098300	TraesCS5D03G0098300.3	Chr5D	IWGSC_v2.1	mRNA	37669607	37679484	+
protein phosphatase with Kelch-like repeat domain 3	OsPPKL3	Os12g0617900	Grain length.	Os12t0617900-01	Similar to Serine/threonine protein phosphatase.	chr12	26307596	26315803	-	Molecular Function: phosphoprotein phosphatase activity (GO:0004721), Molecular Function: iron ion binding (GO:0005506), Molecular Function: protein binding (GO:0005515), Molecular Function: hydrolase activity (GO:0016787), Molecular Function: manganese ion binding (GO:0030145)	TraesCS5D03G0859400	TraesCS5D03G0859400.1	Chr5D	IWGSC_v2.1	mRNA	455709541	455718327	+	GrainLength	IAAV9053	5D	454530861
protein phosphatase with Kelch-like repeat domain 3	OsPPKL3	Os12g0617900	Grain length.	Os12t0617900-02	Homolog of protein phosphatase with Kelch-like repeat domain (OsPPKL1), Negative regulation of grain length	chr12	26306869	26315532	-	Biological Process: brassinosteroid mediated signaling pathway (GO:0009742), Molecular Function: phosphoprotein phosphatase activity (GO:0004721), Molecular Function: protein binding (GO:0005515), Molecular Function: hydrolase activity (GO:0016787)	TraesCS5D03G0098300	TraesCS5D03G0098300.1	Chr5D	IWGSC_v2.1	mRNA	37669607	37679484	+
protein phosphatase with Kelch-like repeat domain 3	OsPPKL3	Os12g0617900	Grain length.	Os12t0617900-01	Similar to Serine/threonine protein phosphatase.	chr12	26307596	26315803	-	Molecular Function: phosphoprotein phosphatase activity (GO:0004721), Molecular Function: iron ion binding (GO:0005506), Molecular Function: protein binding (GO:0005515), Molecular Function: hydrolase activity (GO:0016787), Molecular Function: manganese ion binding (GO:0030145)	TraesCS5A03G0897900	TraesCS5A03G0897900.1	Chr5A	IWGSC_v2.1	mRNA	573715503	573725342	+	Perimeter	Kukri_c28080_887	5A	572128716	Perimeter	RAC875_rep_c112205_166	5A	572130015	GrainLength	BS00073670_51	5A	572655850
protein phosphatase with Kelch-like repeat domain 3	OsPPKL3	Os12g0617900	Grain length.	Os12t0617900-02	Homolog of protein phosphatase with Kelch-like repeat domain (OsPPKL1), Negative regulation of grain length	chr12	26306869	26315532	-	Biological Process: brassinosteroid mediated signaling pathway (GO:0009742), Molecular Function: phosphoprotein phosphatase activity (GO:0004721), Molecular Function: protein binding (GO:0005515), Molecular Function: hydrolase activity (GO:0016787)	TraesCS5A03G0897900	TraesCS5A03G0897900.1	Chr5A	IWGSC_v2.1	mRNA	573715503	573725342	+	Perimeter	Kukri_c28080_887	5A	572128716	Perimeter	RAC875_rep_c112205_166	5A	572130015	GrainLength	BS00073670_51	5A	572655850
protein phosphatase with Kelch-like repeat domain 3	OsPPKL3	Os12g0617900	Grain length.	Os12t0617900-03	Similar to Serine/threonine protein phosphatase.	chr12	26306929	26308392	-	Molecular Function: hydrolase activity (GO:0016787)	TraesCS5D03G0098300	TraesCS5D03G0098300.1	Chr5D	IWGSC_v2.1	mRNA	37669607	37679484	+
protein phosphatase with Kelch-like repeat domain 3	OsPPKL3	Os12g0617900	Grain length.	Os12t0617900-03	Similar to Serine/threonine protein phosphatase.	chr12	26306929	26308392	-	Molecular Function: hydrolase activity (GO:0016787)	TraesCS5A03G0073900	TraesCS5A03G0073900.1	Chr5A	IWGSC_v2.1	mRNA	28377802	28387639	+
protein phosphatase with Kelch-like repeat domain 3	OsPPKL3	Os12g0617900	Grain length.	Os12t0617900-01	Similar to Serine/threonine protein phosphatase.	chr12	26307596	26315803	-	Molecular Function: phosphoprotein phosphatase activity (GO:0004721), Molecular Function: iron ion binding (GO:0005506), Molecular Function: protein binding (GO:0005515), Molecular Function: hydrolase activity (GO:0016787), Molecular Function: manganese ion binding (GO:0030145)	TraesCS5A03G0073900	TraesCS5A03G0073900.1	Chr5A	IWGSC_v2.1	mRNA	28377802	28387639	+
protein phosphatase with Kelch-like repeat domain 3	OsPPKL3	Os12g0617900	Grain length.	Os12t0617900-03	Similar to Serine/threonine protein phosphatase.	chr12	26306929	26308392	-	Molecular Function: hydrolase activity (GO:0016787)	TraesCS5D03G0098300	TraesCS5D03G0098300.3	Chr5D	IWGSC_v2.1	mRNA	37669607	37679484	+
protein phosphatase with Kelch-like repeat domain 3	OsPPKL3	Os12g0617900	Grain length.	Os12t0617900-02	Homolog of protein phosphatase with Kelch-like repeat domain (OsPPKL1), Negative regulation of grain length	chr12	26306869	26315532	-	Biological Process: brassinosteroid mediated signaling pathway (GO:0009742), Molecular Function: phosphoprotein phosphatase activity (GO:0004721), Molecular Function: protein binding (GO:0005515), Molecular Function: hydrolase activity (GO:0016787)	TraesCS5A03G0073900	TraesCS5A03G0073900.1	Chr5A	IWGSC_v2.1	mRNA	28377802	28387639	+
protein phosphatase with Kelch-like repeat domain 3	OsPPKL3	Os12g0617900	Grain length.	Os12t0617900-03	Similar to Serine/threonine protein phosphatase.	chr12	26306929	26308392	-	Molecular Function: hydrolase activity (GO:0016787)	TraesCS5A03G0073900	TraesCS5A03G0073900.2	Chr5A	IWGSC_v2.1	mRNA	28377802	28387639	+
protein phosphatase with Kelch-like repeat domain 3	OsPPKL3	Os12g0617900	Grain length.	Os12t0617900-01	Similar to Serine/threonine protein phosphatase.	chr12	26307596	26315803	-	Molecular Function: phosphoprotein phosphatase activity (GO:0004721), Molecular Function: iron ion binding (GO:0005506), Molecular Function: protein binding (GO:0005515), Molecular Function: hydrolase activity (GO:0016787), Molecular Function: manganese ion binding (GO:0030145)	TraesCS5D03G0098300	TraesCS5D03G0098300.4	Chr5D	IWGSC_v2.1	mRNA	37669607	37679484	+
protein phosphatase with Kelch-like repeat domain 3	OsPPKL3	Os12g0617900	Grain length.	Os12t0617900-02	Homolog of protein phosphatase with Kelch-like repeat domain (OsPPKL1), Negative regulation of grain length	chr12	26306869	26315532	-	Biological Process: brassinosteroid mediated signaling pathway (GO:0009742), Molecular Function: phosphoprotein phosphatase activity (GO:0004721), Molecular Function: protein binding (GO:0005515), Molecular Function: hydrolase activity (GO:0016787)	TraesCS5A03G0073900	TraesCS5A03G0073900.2	Chr5A	IWGSC_v2.1	mRNA	28377802	28387639	+
protein phosphatase with Kelch-like repeat domain 3	OsPPKL3	Os12g0617900	Grain length.	Os12t0617900-01	Similar to Serine/threonine protein phosphatase.	chr12	26307596	26315803	-	Molecular Function: phosphoprotein phosphatase activity (GO:0004721), Molecular Function: iron ion binding (GO:0005506), Molecular Function: protein binding (GO:0005515), Molecular Function: hydrolase activity (GO:0016787), Molecular Function: manganese ion binding (GO:0030145)	TraesCS5A03G0073900	TraesCS5A03G0073900.2	Chr5A	IWGSC_v2.1	mRNA	28377802	28387639	+
protein phosphatase with Kelch-like repeat domain 3	OsPPKL3	Os12g0617900	Grain length.	Os12t0617900-02	Homolog of protein phosphatase with Kelch-like repeat domain (OsPPKL1), Negative regulation of grain length	chr12	26306869	26315532	-	Biological Process: brassinosteroid mediated signaling pathway (GO:0009742), Molecular Function: phosphoprotein phosphatase activity (GO:0004721), Molecular Function: protein binding (GO:0005515), Molecular Function: hydrolase activity (GO:0016787)	TraesCS5B03G0943200	TraesCS5B03G0943200.1	Chr5B	IWGSC_v2.1	mRNA	556625923	556635856	+
protein phosphatase with Kelch-like repeat domain 3	OsPPKL3	Os12g0617900	Grain length.	Os12t0617900-01	Similar to Serine/threonine protein phosphatase.	chr12	26307596	26315803	-	Molecular Function: phosphoprotein phosphatase activity (GO:0004721), Molecular Function: iron ion binding (GO:0005506), Molecular Function: protein binding (GO:0005515), Molecular Function: hydrolase activity (GO:0016787), Molecular Function: manganese ion binding (GO:0030145)	TraesCS5B03G0943200	TraesCS5B03G0943200.1	Chr5B	IWGSC_v2.1	mRNA	556625923	556635856	+
protein phosphatase with Kelch-like repeat domain 3	OsPPKL3	Os12g0617900	Grain length.	Os12t0617900-02	Homolog of protein phosphatase with Kelch-like repeat domain (OsPPKL1), Negative regulation of grain length	chr12	26306869	26315532	-	Biological Process: brassinosteroid mediated signaling pathway (GO:0009742), Molecular Function: phosphoprotein phosphatase activity (GO:0004721), Molecular Function: protein binding (GO:0005515), Molecular Function: hydrolase activity (GO:0016787)	TraesCS5D03G0098300	TraesCS5D03G0098300.2	Chr5D	IWGSC_v2.1	mRNA	37669607	37679484	+
protein phosphatase with Kelch-like repeat domain 3	OsPPKL3	Os12g0617900	Grain length.	Os12t0617900-03	Similar to Serine/threonine protein phosphatase.	chr12	26306929	26308392	-	Molecular Function: hydrolase activity (GO:0016787)	TraesCS5B03G0068000	TraesCS5B03G0068000.1	Chr5B	IWGSC_v2.1	mRNA	28029931	28039839	-
protein phosphatase with Kelch-like repeat domain 3	OsPPKL3	Os12g0617900	Grain length.	Os12t0617900-03	Similar to Serine/threonine protein phosphatase.	chr12	26306929	26308392	-	Molecular Function: hydrolase activity (GO:0016787)	TraesCS5B03G0068000	TraesCS5B03G0068000.2	Chr5B	IWGSC_v2.1	mRNA	28029931	28039839	-
protein phosphatase with Kelch-like repeat domain 3	OsPPKL3	Os12g0617900	Grain length.	Os12t0617900-01	Similar to Serine/threonine protein phosphatase.	chr12	26307596	26315803	-	Molecular Function: phosphoprotein phosphatase activity (GO:0004721), Molecular Function: iron ion binding (GO:0005506), Molecular Function: protein binding (GO:0005515), Molecular Function: hydrolase activity (GO:0016787), Molecular Function: manganese ion binding (GO:0030145)	TraesCS5B03G0068000	TraesCS5B03G0068000.1	Chr5B	IWGSC_v2.1	mRNA	28029931	28039839	-
protein phosphatase with Kelch-like repeat domain 3	OsPPKL3	Os12g0617900	Grain length.	Os12t0617900-02	Homolog of protein phosphatase with Kelch-like repeat domain (OsPPKL1), Negative regulation of grain length	chr12	26306869	26315532	-	Biological Process: brassinosteroid mediated signaling pathway (GO:0009742), Molecular Function: phosphoprotein phosphatase activity (GO:0004721), Molecular Function: protein binding (GO:0005515), Molecular Function: hydrolase activity (GO:0016787)	TraesCS5B03G0068000	TraesCS5B03G0068000.1	Chr5B	IWGSC_v2.1	mRNA	28029931	28039839	-
protein phosphatase with Kelch-like repeat domain 3	OsPPKL3	Os12g0617900	Grain length.	Os12t0617900-02	Homolog of protein phosphatase with Kelch-like repeat domain (OsPPKL1), Negative regulation of grain length	chr12	26306869	26315532	-	Biological Process: brassinosteroid mediated signaling pathway (GO:0009742), Molecular Function: phosphoprotein phosphatase activity (GO:0004721), Molecular Function: protein binding (GO:0005515), Molecular Function: hydrolase activity (GO:0016787)	TraesCS5B03G0068000	TraesCS5B03G0068000.2	Chr5B	IWGSC_v2.1	mRNA	28029931	28039839	-
protein phosphatase with Kelch-like repeat domain 3	OsPPKL3	Os12g0617900	Grain length.	Os12t0617900-01	Similar to Serine/threonine protein phosphatase.	chr12	26307596	26315803	-	Molecular Function: phosphoprotein phosphatase activity (GO:0004721), Molecular Function: iron ion binding (GO:0005506), Molecular Function: protein binding (GO:0005515), Molecular Function: hydrolase activity (GO:0016787), Molecular Function: manganese ion binding (GO:0030145)	TraesCS5B03G0068000	TraesCS5B03G0068000.2	Chr5B	IWGSC_v2.1	mRNA	28029931	28039839	-

## Sheet: GWAS hit
Table S8: Information of rice genes controlling seed morphological traits in Q-TARO database and the identified wheat orthologs in IWGSC v2.1 assembly
Rice genes related to seed morphological traits (QTARO)				RAP-DB (Os-Nipponbare-Reference-IRGSP-1.0)							Wheat orthologs (IWGSC v2.1)								Significant SNP identified in this study
Gene	Gene_symbol	Locus_id	Associated traits and functions	ID	Description	Chromosome	Start	End	Strand	GO	GeneID	TranscriptID	SeqID	Source	Type	Start	End	Strand	Trait 1	SNP name	Chr	Pos	Trait 2	SNP name	Chr	Pos	Trait 3	SNP name	Chr	Pos
depilous	dep	Os05g0118700	Trichome formation.	Os05t0118700-01	A member of the WUSCHEL-RELATED HOMEOBOX gene family, Regulation of lateral leaf development, Regulation of adaxial-abaxial patterning at the margins of the leaf primordia	chr05	977812	978752	+	Molecular Function: DNA binding (GO:0003677)	TraesCS1B03G0175300	TraesCS1B03G0175300.1	Chr1B	IWGSC_v2.1	mRNA	58866327	58867576	-	ColorChannel1	wsnp_Ku_c4271_7774388	1B	60375538
-	TIFY11b	Os03g0181100	Grain size. Plant height	Os03t0181100-01	Tify domain containing protein.	chr03	4248884	4249820	+	Molecular Function: protein binding (GO:0005515)	TraesCS4A03G0013400	TraesCS4A03G0013400.1	Chr4A	IWGSC_v2.1	mRNA	4804208	4805190	-	ColorChannel1	RAC875_c8121_1997	4A	3111795	ColorChannel2	RAC875_c8121_1997	4A	3111795	ColorChannel3	RAC875_c8121_1997	4A	3111795
-	TIFY11b	Os03g0181100	Grain size. Plant height	Os03t0181100-02	Tify domain containing protein.	chr03	4248976	4249816	+	Molecular Function: protein binding (GO:0005515)	TraesCS4A03G0013400	TraesCS4A03G0013400.1	Chr4A	IWGSC_v2.1	mRNA	4804208	4805190	-	ColorChannel1	RAC875_c8121_1997	4A	3111795	ColorChannel2	RAC875_c8121_1997	4A	3111795	ColorChannel3	RAC875_c8121_1997	4A	3111795
Plastidial phosphorylase1	pho1	Os03g0758100	Seed starch content. Grain maturation.	Os03t0758100-01	Starch phosphorylase, Alpha-glucan phosphorylase, Starch biosynthesis in rice endosperm at low temperature	chr03	31332033	31339163	-	Biological Process: carbohydrate metabolic process (GO:0005975), Molecular Function: phosphorylase activity (GO:0004645), Molecular Function: glycogen phosphorylase activity (GO:0008184), Molecular Function: pyridoxal phosphate binding (GO:0030170)	TraesCS5A03G0943300	TraesCS5A03G0943300.1	Chr5A	IWGSC_v2.1	mRNA	592431517	592439725	-	ColorChannel3	Kukri_c6669_145	5A	590715775	ColorChannel3	Kukri_c33022_198	5A	591065227
Plastidial phosphorylase1	pho1	Os03g0758100	Seed starch content. Grain maturation.	Os03t0758100-01	Starch phosphorylase, Alpha-glucan phosphorylase, Starch biosynthesis in rice endosperm at low temperature	chr03	31332033	31339163	-	Biological Process: carbohydrate metabolic process (GO:0005975), Molecular Function: phosphorylase activity (GO:0004645), Molecular Function: glycogen phosphorylase activity (GO:0008184), Molecular Function: pyridoxal phosphate binding (GO:0030170)	TraesCS5A03G0943300	TraesCS5A03G0943300.2	Chr5A	IWGSC_v2.1	mRNA	592431517	592439750	-	ColorChannel3	Kukri_c6669_145	5A	590715775	ColorChannel3	Kukri_c33022_198	5A	591065227
xiao	xiao	Os04g0576900	Dwarfism. Grain size. Leaf angle. Fertility. Cell division. Brassinosteroid sensitivity.	Os04t0576900-01	LRR receptor-like kinase, Control of organ size	chr04	29084153	29086526	+	Biological Process: protein phosphorylation (GO:0006468), Molecular Function: protein kinase activity (GO:0004672), Molecular Function: protein binding (GO:0005515), Molecular Function: ATP binding (GO:0005524)	TraesCS2B03G1058600	TraesCS2B03G1058600.1	Chr2B	IWGSC_v2.1	mRNA	601898193	601901702	-	GrainLength	BS00022800_51	2B	602922616
rice Dof daily fluctuations 1	Rdd1	Os01g0264000	Grain length and width. 1000-grain weight. Flowering time.	Os01t0264000-01	Dof transcription factor, Promotion of nutrient ion uptake and accumulation	chr01	8949337	8951088	-	Biological Process: regulation of transcription, DNA-templated (GO:0006355), Molecular Function: DNA binding (GO:0003677)	TraesCS3A03G0430300	TraesCS3A03G0430300.1	Chr3A	IWGSC_v2.1	mRNA	219914195	219917967	-	GrainLength	wsnp_Ex_c1538_2937905	3A	219753903
qGL3	qGL3	Os03g0646900	Grain length. 1000-grain weight.	Os03t0646900-01	Protein phosphatase with Kelch-like repeat domain, Serine/threonine phosphatase (EC:3.1.3.16), Regulation of grain length and yield	chr03	25042427	25051072	-	Biological Process: brassinosteroid mediated signaling pathway (GO:0009742), Molecular Function: phosphoprotein phosphatase activity (GO:0004721), Molecular Function: protein binding (GO:0005515), Molecular Function: hydrolase activity (GO:0016787)	TraesCS5D03G0859400	TraesCS5D03G0859400.1	Chr5D	IWGSC_v2.1	mRNA	455709541	455718327	+	GrainLength	IAAV9053	5D	454530861
protein phosphatase with Kelch-like repeat domain 3	OsPPKL3	Os12g0617900	Grain length.	Os12t0617900-02	Homolog of protein phosphatase with Kelch-like repeat domain (OsPPKL1), Negative regulation of grain length	chr12	26306869	26315532	-	Biological Process: brassinosteroid mediated signaling pathway (GO:0009742), Molecular Function: phosphoprotein phosphatase activity (GO:0004721), Molecular Function: protein binding (GO:0005515), Molecular Function: hydrolase activity (GO:0016787)	TraesCS5D03G0859400	TraesCS5D03G0859400.1	Chr5D	IWGSC_v2.1	mRNA	455709541	455718327	+	GrainLength	IAAV9053	5D	454530861
protein phosphatase with Kelch-like repeat domain 3	OsPPKL3	Os12g0617900	Grain length.	Os12t0617900-01	Similar to Serine/threonine protein phosphatase.	chr12	26307596	26315803	-	Molecular Function: phosphoprotein phosphatase activity (GO:0004721), Molecular Function: iron ion binding (GO:0005506), Molecular Function: protein binding (GO:0005515), Molecular Function: hydrolase activity (GO:0016787), Molecular Function: manganese ion binding (GO:0030145)	TraesCS5D03G0859400	TraesCS5D03G0859400.1	Chr5D	IWGSC_v2.1	mRNA	455709541	455718327	+	GrainLength	IAAV9053	5D	454530861
OsARG	OsARG	Os04g0106300	Dwarfism. Panicle size. Grain size. Sterility.	Os04t0106300-01	Arginine hydrolysis enzyme, Arginase, Panicle development and grain production	chr04	396563	400802	+	Molecular Function: hydrolase activity, acting on carbon-nitrogen (but not peptide) bonds, in linear amidines (GO:0016813), Molecular Function: metal ion binding (GO:0046872)	TraesCS2D03G0063600LC	TraesCS2D03G0063600LC.1	Chr2D	IWGSC_v2.1	mRNA	13433291	13434766	+	Perimeter	Tdurum_contig49928_424	2D	12075172	GrainLength	Tdurum_contig49928_424	2D	12075172
OsARG	OsARG	Os04g0106300	Dwarfism. Panicle size. Grain size. Sterility.	Os04t0106300-01	Arginine hydrolysis enzyme, Arginase, Panicle development and grain production	chr04	396563	400802	+	Molecular Function: hydrolase activity, acting on carbon-nitrogen (but not peptide) bonds, in linear amidines (GO:0016813), Molecular Function: metal ion binding (GO:0046872)	TraesCS2D03G0064900	TraesCS2D03G0064900.1	Chr2D	IWGSC_v2.1	mRNA	13652492	13656773	-	Perimeter	Tdurum_contig49928_424	2D	12075172	GrainLength	Tdurum_contig49928_424	2D	12075172
OsARG	OsARG	Os04g0106300	Dwarfism. Panicle size. Grain size. Sterility.	Os04t0106300-01	Arginine hydrolysis enzyme, Arginase, Panicle development and grain production	chr04	396563	400802	+	Molecular Function: hydrolase activity, acting on carbon-nitrogen (but not peptide) bonds, in linear amidines (GO:0016813), Molecular Function: metal ion binding (GO:0046872)	TraesCS2D03G0064900	TraesCS2D03G0064900.2	Chr2D	IWGSC_v2.1	mRNA	13652656	13657389	-	Perimeter	Tdurum_contig49928_424	2D	12075172	GrainLength	Tdurum_contig49928_424	2D	12075172
qGL3	qGL3	Os03g0646900	Grain length. 1000-grain weight.	Os03t0646900-01	Protein phosphatase with Kelch-like repeat domain, Serine/threonine phosphatase (EC:3.1.3.16), Regulation of grain length and yield	chr03	25042427	25051072	-	Biological Process: brassinosteroid mediated signaling pathway (GO:0009742), Molecular Function: phosphoprotein phosphatase activity (GO:0004721), Molecular Function: protein binding (GO:0005515), Molecular Function: hydrolase activity (GO:0016787)	TraesCS5A03G0897900	TraesCS5A03G0897900.1	Chr5A	IWGSC_v2.1	mRNA	573715503	573725342	+	Perimeter	Kukri_c28080_887	5A	572128716	Perimeter	RAC875_rep_c112205_166	5A	572130015	GrainLength	BS00073670_51	5A	572655850
protein phosphatase with Kelch-like repeat domain 3	OsPPKL3	Os12g0617900	Grain length.	Os12t0617900-01	Similar to Serine/threonine protein phosphatase.	chr12	26307596	26315803	-	Molecular Function: phosphoprotein phosphatase activity (GO:0004721), Molecular Function: iron ion binding (GO:0005506), Molecular Function: protein binding (GO:0005515), Molecular Function: hydrolase activity (GO:0016787), Molecular Function: manganese ion binding (GO:0030145)	TraesCS5A03G0897900	TraesCS5A03G0897900.1	Chr5A	IWGSC_v2.1	mRNA	573715503	573725342	+	Perimeter	Kukri_c28080_887	5A	572128716	Perimeter	RAC875_rep_c112205_166	5A	572130015	GrainLength	BS00073670_51	5A	572655850
protein phosphatase with Kelch-like repeat domain 3	OsPPKL3	Os12g0617900	Grain length.	Os12t0617900-02	Homolog of protein phosphatase with Kelch-like repeat domain (OsPPKL1), Negative regulation of grain length	chr12	26306869	26315532	-	Biological Process: brassinosteroid mediated signaling pathway (GO:0009742), Molecular Function: phosphoprotein phosphatase activity (GO:0004721), Molecular Function: protein binding (GO:0005515), Molecular Function: hydrolase activity (GO:0016787)	TraesCS5A03G0897900	TraesCS5A03G0897900.1	Chr5A	IWGSC_v2.1	mRNA	573715503	573725342	+	Perimeter	Kukri_c28080_887	5A	572128716	Perimeter	RAC875_rep_c112205_166	5A	572130015	GrainLength	BS00073670_51	5A	572655850
Pyruvate kinase 1	ospk1	Os11g0148500	Dwarfism. Regulation of gibberellin and ABA biosynthesis. Seed color. Internode color.	Os11t0148500-02	Cytosolic pyruvate kinase, Plant morphological development	chr11	2239301	2243356	-	Biological Process: glycolytic process (GO:0006096), Molecular Function: magnesium ion binding (GO:0000287), Molecular Function: catalytic activity (GO:0003824), Molecular Function: pyruvate kinase activity (GO:0004743), Molecular Function: potassium ion binding (GO:0030955)	TraesCS7B03G0026600LC	TraesCS7B03G0026600LC.1	Chr7B	IWGSC_v2.1	mRNA	7329702	7346012	+	Perimeter	Tdurum_contig11827_678	7B	5389990	GrainLength	Tdurum_contig11827_678	7B	5389990
